# Supplementary material for: Genomics and transcriptomics of epizoic Seisonidea (Rotifera, syn. Syndermata) reveal strain formation and gradual gene loss with growing ties to the host
Source: BMC Genomics. 2021 Aug 9;22:604. doi: 10.1186/s12864-021-07857-y (PMC8351084; doi:10.1186/s12864-021-07857-y)
Supplement: Supplementary file 2 — Additional file 2. [file 12864_2021_7857_MOESM2_ESM.xlsx]

## Sheet: Tabelle1
Additional File 2: Tabular survey of transcript mapping on genome assembly GA2. (XLSX)
##gff-version 3
# Generated by GMAP version 2021-05-27 using call: ./bin/gmap.sse42 -k 15 -d Seison-GA2-softmasked -D /gmap-2021-05-27/indexes -t 4 -f 3 --gff3-add-separators=0 Trinity-GA2.fasta
k141_468	Seison-GA2-softmasked	cDNA_match	4975	5181	93	+	.	ID=TRINITY_GG_1_c0_g1_i2.path1;Name=TRINITY_GG_1_c0_g1_i2;Dir=indeterminate;Target=TRINITY_GG_1_c0_g1_i2 7 211;Gap=M59 D3 M40 I2 M89 D1 M15
k141_468	Seison-GA2-softmasked	cDNA_match	11113	12758	100	+	.	ID=TRINITY_GG_1_c1_g2_i1.path1;Name=TRINITY_GG_1_c1_g2_i1;Dir=indeterminate;Target=TRINITY_GG_1_c1_g2_i1 1 1646;Gap=M1646
k141_468	Seison-GA2-softmasked	cDNA_match	5849	6384	100	+	.	ID=TRINITY_GG_1_c2_g1_i1.path1;Name=TRINITY_GG_1_c2_g1_i1;Dir=indeterminate;Target=TRINITY_GG_1_c2_g1_i1 1 536;Gap=M536
k141_468	Seison-GA2-softmasked	cDNA_match	4975	5849	82	+	.	ID=TRINITY_GG_1_c0_g1_i1.path1;Name=TRINITY_GG_1_c0_g1_i1;Dir=indeterminate;Target=TRINITY_GG_1_c0_g1_i1 7 730;Gap=M326 D44 M177 D45 M129 D62 M92
k141_139	Seison-GA2-softmasked	cDNA_match	671	1134	99	+	.	ID=TRINITY_GG_3_c0_g1_i1.path1;Name=TRINITY_GG_3_c0_g1_i1;Dir=indeterminate;Target=TRINITY_GG_3_c0_g1_i1 1 464;Gap=M464
k141_468	Seison-GA2-softmasked	cDNA_match	15520	15838	99	+	.	ID=TRINITY_GG_2_c0_g1_i1.path1;Name=TRINITY_GG_2_c0_g1_i1;Dir=sense;Target=TRINITY_GG_2_c0_g1_i1 1 320;Gap=M303 I1 M16
k141_468	Seison-GA2-softmasked	cDNA_match	15892	15984	100	+	.	ID=TRINITY_GG_2_c0_g1_i1.path1;Name=TRINITY_GG_2_c0_g1_i1;Dir=sense;Target=TRINITY_GG_2_c0_g1_i1 321 413;Gap=M93
k141_1117	Seison-GA2-softmasked	cDNA_match	1	195	99	-	.	ID=TRINITY_GG_4_c0_g1_i3.path1;Name=TRINITY_GG_4_c0_g1_i3;Dir=indeterminate;Target=TRINITY_GG_4_c0_g1_i3 1 195;Gap=M195
k141_139	Seison-GA2-softmasked	cDNA_match	114	466	83	+	.	ID=TRINITY_GG_4_c1_g1_i1.path1;Name=TRINITY_GG_4_c1_g1_i1;Dir=indeterminate;Target=TRINITY_GG_4_c1_g1_i1 1 295;Gap=M24 D58 M271
k141_1117	Seison-GA2-softmasked	cDNA_match	132	195	100	-	.	ID=TRINITY_GG_4_c0_g1_i2.path1;Name=TRINITY_GG_4_c0_g1_i2;Dir=indeterminate;Target=TRINITY_GG_4_c0_g1_i2 1 64;Gap=M64
k141_139	Seison-GA2-softmasked	cDNA_match	11	219	100	+	.	ID=TRINITY_GG_4_c0_g1_i2.path2;Name=TRINITY_GG_4_c0_g1_i2;Dir=indeterminate;Target=TRINITY_GG_4_c0_g1_i2 65 273;Gap=M209
k141_468	Seison-GA2-softmasked	cDNA_match	8862	11110	83	+	.	ID=TRINITY_GG_1_c1_g1_i2.path1;Name=TRINITY_GG_1_c1_g1_i2;Dir=indeterminate;Target=TRINITY_GG_1_c1_g1_i2 1 1892;Gap=M475 D74 M278 D59 M236 D49 M221 D83 M623 D92 M59
k141_468	Seison-GA2-softmasked	cDNA_match	8862	11110	88	+	.	ID=TRINITY_GG_1_c1_g1_i1.path1;Name=TRINITY_GG_1_c1_g1_i1;Dir=indeterminate;Target=TRINITY_GG_1_c1_g1_i1 1 1984;Gap=M475 D74 M278 D59 M236 D49 M221 D83 M774
k141_3101	Seison-GA2-softmasked	cDNA_match	2628	4493	100	+	.	ID=TRINITY_GG_6_c0_g1_i2.path1;Name=TRINITY_GG_6_c0_g1_i2;Dir=indeterminate;Target=TRINITY_GG_6_c0_g1_i2 3 1868;Gap=M1866
k141_1174	Seison-GA2-softmasked	cDNA_match	2556	4830	92	+	.	ID=TRINITY_GG_5_c0_g1_i1.path1;Name=TRINITY_GG_5_c0_g1_i1;Dir=indeterminate;Target=TRINITY_GG_5_c0_g1_i1 1 2096;Gap=M149 D64 M1109 D43 M175 D72 M663
k141_3180	Seison-GA2-softmasked	cDNA_match	2608	3111	90	+	.	ID=TRINITY_GG_8_c0_g1_i1.path1;Name=TRINITY_GG_8_c0_g1_i1;Dir=indeterminate;Target=TRINITY_GG_8_c0_g1_i1 1 457;Gap=M360 D47 M97
k141_3344	Seison-GA2-softmasked	cDNA_match	39047	39388	97	-	.	ID=TRINITY_GG_7_c0_g1_i1.path1;Name=TRINITY_GG_7_c0_g1_i1;Dir=indeterminate;Target=TRINITY_GG_7_c0_g1_i1 11 352;Gap=M342
k141_3180	Seison-GA2-softmasked	cDNA_match	4597	4902	100	+	.	ID=TRINITY_GG_7_c0_g1_i1.path2;Name=TRINITY_GG_7_c0_g1_i1;Dir=indeterminate;Target=TRINITY_GG_7_c0_g1_i1 5 310;Gap=M306
k141_1174	Seison-GA2-softmasked	cDNA_match	2556	4830	90	+	.	ID=TRINITY_GG_5_c0_g1_i2.path1;Name=TRINITY_GG_5_c0_g1_i2;Dir=indeterminate;Target=TRINITY_GG_5_c0_g1_i2 1 2051;Gap=M149 D64 M236 D45 M828 D43 M175 D72 M663
k141_3149	Seison-GA2-softmasked	cDNA_match	4214	4493	100	+	.	ID=TRINITY_GG_9_c0_g1_i2.path1;Name=TRINITY_GG_9_c0_g1_i2;Dir=indeterminate;Target=TRINITY_GG_9_c0_g1_i2 1 280;Gap=M280
k141_3149	Seison-GA2-softmasked	cDNA_match	20455	20779	100	+	.	ID=TRINITY_GG_11_c0_g1_i1.path1;Name=TRINITY_GG_11_c0_g1_i1;Dir=indeterminate;Target=TRINITY_GG_11_c0_g1_i1 1 325;Gap=M325
k141_3149	Seison-GA2-softmasked	cDNA_match	6043	6244	100	+	.	ID=TRINITY_GG_13_c0_g1_i1.path1;Name=TRINITY_GG_13_c0_g1_i1;Dir=indeterminate;Target=TRINITY_GG_13_c0_g1_i1 1 202;Gap=M202
k141_3149	Seison-GA2-softmasked	cDNA_match	11330	13303	92	+	.	ID=TRINITY_GG_12_c0_g1_i1.path1;Name=TRINITY_GG_12_c0_g1_i1;Dir=antisense;Target=TRINITY_GG_12_c0_g1_i1 1 1830;Gap=M438 D47 M321 D44 M846 D53 M225
k141_3149	Seison-GA2-softmasked	cDNA_match	13350	13635	100	+	.	ID=TRINITY_GG_12_c0_g1_i1.path1;Name=TRINITY_GG_12_c0_g1_i1;Dir=antisense;Target=TRINITY_GG_12_c0_g1_i1 1831 2116;Gap=M286
k141_3149	Seison-GA2-softmasked	cDNA_match	100950	101639	93	+	.	ID=TRINITY_GG_10_c0_g1_i1.path1;Name=TRINITY_GG_10_c0_g1_i1;Dir=indeterminate;Target=TRINITY_GG_10_c0_g1_i1 1 643;Gap=M446 D47 M197
k141_3149	Seison-GA2-softmasked	cDNA_match	2595	3452	89	+	.	ID=TRINITY_GG_9_c0_g1_i1.path1;Name=TRINITY_GG_9_c0_g1_i1;Dir=antisense;Target=TRINITY_GG_9_c0_g1_i1 1 768;Gap=M465 D43 M170 D47 M133
k141_3149	Seison-GA2-softmasked	cDNA_match	4331	4493	100	+	.	ID=TRINITY_GG_9_c0_g1_i1.path1;Name=TRINITY_GG_9_c0_g1_i1;Dir=antisense;Target=TRINITY_GG_9_c0_g1_i1 769 931;Gap=M163
k141_3149	Seison-GA2-softmasked	cDNA_match	31575	33514	94	+	.	ID=TRINITY_GG_14_c0_g1_i4.path1;Name=TRINITY_GG_14_c0_g1_i4;Dir=antisense;Target=TRINITY_GG_14_c0_g1_i4 5 1840;Gap=M1575 D50 M70 D54 M191
k141_3149	Seison-GA2-softmasked	cDNA_match	33792	33883	100	+	.	ID=TRINITY_GG_14_c0_g1_i4.path1;Name=TRINITY_GG_14_c0_g1_i4;Dir=antisense;Target=TRINITY_GG_14_c0_g1_i4 1841 1932;Gap=M92
k141_3149	Seison-GA2-softmasked	cDNA_match	34024	34160	100	+	.	ID=TRINITY_GG_14_c0_g1_i4.path1;Name=TRINITY_GG_14_c0_g1_i4;Dir=antisense;Target=TRINITY_GG_14_c0_g1_i4 1933 2069;Gap=M137
k141_3149	Seison-GA2-softmasked	cDNA_match	31575	33514	94	+	.	ID=TRINITY_GG_14_c0_g1_i3.path1;Name=TRINITY_GG_14_c0_g1_i3;Dir=antisense;Target=TRINITY_GG_14_c0_g1_i3 5 1840;Gap=M1575 D50 M70 D54 M191
k141_3149	Seison-GA2-softmasked	cDNA_match	33792	34160	99	+	.	ID=TRINITY_GG_14_c0_g1_i3.path1;Name=TRINITY_GG_14_c0_g1_i3;Dir=antisense;Target=TRINITY_GG_14_c0_g1_i3 1841 2210;Gap=M220 I1 M149
k141_3149	Seison-GA2-softmasked	cDNA_match	31575	34160	95	+	.	ID=TRINITY_GG_14_c0_g1_i2.path1;Name=TRINITY_GG_14_c0_g1_i2;Dir=indeterminate;Target=TRINITY_GG_14_c0_g1_i2 5 2486;Gap=M1575 D50 M70 D54 M837
k141_3149	Seison-GA2-softmasked	cDNA_match	31575	34160	93	+	.	ID=TRINITY_GG_14_c0_g1_i5.path1;Name=TRINITY_GG_14_c0_g1_i5;Dir=indeterminate;Target=TRINITY_GG_14_c0_g1_i5 5 2414;Gap=M1575 D50 M70 D54 M191 D72 M574
k141_3149	Seison-GA2-softmasked	cDNA_match	69413	70734	98	+	.	ID=TRINITY_GG_14_c1_g1_i2.path1;Name=TRINITY_GG_14_c1_g1_i2;Dir=indeterminate;Target=TRINITY_GG_14_c1_g1_i2 1 1344;Gap=M1251 I22 M71
k141_3149	Seison-GA2-softmasked	cDNA_match	70735	71021	100	+	.	ID=TRINITY_GG_14_c1_g2_i1.path1;Name=TRINITY_GG_14_c1_g2_i1;Dir=indeterminate;Target=TRINITY_GG_14_c1_g2_i1 1 287;Gap=M287
k141_3149	Seison-GA2-softmasked	cDNA_match	69413	70792	96	+	.	ID=TRINITY_GG_14_c1_g1_i1.path1;Name=TRINITY_GG_14_c1_g1_i1;Dir=indeterminate;Target=TRINITY_GG_14_c1_g1_i1 1 1391;Gap=M1273 D8 M34 I19 M65
k141_3149	Seison-GA2-softmasked	cDNA_match	70625	70734	91	+	.	ID=TRINITY_GG_14_c1_g1_i1.path2;Name=TRINITY_GG_14_c1_g1_i1;Dir=indeterminate;Target=TRINITY_GG_14_c1_g1_i1 1392 1501;Gap=M110
k141_3149	Seison-GA2-softmasked	cDNA_match	63411	65800	88	+	.	ID=TRINITY_GG_14_c2_g1_i3.path1;Name=TRINITY_GG_14_c2_g1_i3;Dir=indeterminate;Target=TRINITY_GG_14_c2_g1_i3 6 2111;Gap=M171 D51 M331 D51 M678 D49 M147 D42 M111 D48 M550 D43 M118
k141_3149	Seison-GA2-softmasked	cDNA_match	69413	70792	94	+	.	ID=TRINITY_GG_14_c1_g1_i4.path1;Name=TRINITY_GG_14_c1_g1_i4;Dir=indeterminate;Target=TRINITY_GG_14_c1_g1_i4 1 1438;Gap=M1266 I16 M23 I42 M91
k141_3149	Seison-GA2-softmasked	cDNA_match	70625	70734	91	+	.	ID=TRINITY_GG_14_c1_g1_i4.path2;Name=TRINITY_GG_14_c1_g1_i4;Dir=indeterminate;Target=TRINITY_GG_14_c1_g1_i4 1439 1548;Gap=M110
k141_3149	Seison-GA2-softmasked	cDNA_match	63411	65800	90	+	.	ID=TRINITY_GG_14_c2_g1_i2.path1;Name=TRINITY_GG_14_c2_g1_i2;Dir=indeterminate;Target=TRINITY_GG_14_c2_g1_i2 6 2159;Gap=M171 D51 M331 D51 M678 D49 M147 D42 M709 D43 M118
k141_3149	Seison-GA2-softmasked	cDNA_match	69413	70774	98	+	.	ID=TRINITY_GG_14_c1_g1_i3.path1;Name=TRINITY_GG_14_c1_g1_i3;Dir=indeterminate;Target=TRINITY_GG_14_c1_g1_i3 1 1363;Gap=M1350 I1 M12
k141_3149	Seison-GA2-softmasked	cDNA_match	70608	70734	71	+	.	ID=TRINITY_GG_14_c1_g1_i3.path2;Name=TRINITY_GG_14_c1_g1_i3;Dir=indeterminate;Target=TRINITY_GG_14_c1_g1_i3 1364 1532;Gap=M52 I42 M75
k141_3149	Seison-GA2-softmasked	cDNA_match	66187	66464	100	+	.	ID=TRINITY_GG_14_c4_g1_i1.path1;Name=TRINITY_GG_14_c4_g1_i1;Dir=antisense;Target=TRINITY_GG_14_c4_g1_i1 2 279;Gap=M278
k141_3149	Seison-GA2-softmasked	cDNA_match	66507	66940	79	+	.	ID=TRINITY_GG_14_c4_g1_i1.path1;Name=TRINITY_GG_14_c4_g1_i1;Dir=antisense;Target=TRINITY_GG_14_c4_g1_i1 280 622;Gap=M173 D45 M88 D46 M82
k141_3149	Seison-GA2-softmasked	cDNA_match	66995	67044	100	+	.	ID=TRINITY_GG_14_c4_g1_i1.path1;Name=TRINITY_GG_14_c4_g1_i1;Dir=antisense;Target=TRINITY_GG_14_c4_g1_i1 623 672;Gap=M50
k141_3149	Seison-GA2-softmasked	cDNA_match	66187	66464	100	+	.	ID=TRINITY_GG_14_c4_g1_i2.path1;Name=TRINITY_GG_14_c4_g1_i2;Dir=antisense;Target=TRINITY_GG_14_c4_g1_i2 2 279;Gap=M278
k141_3149	Seison-GA2-softmasked	cDNA_match	66507	66940	66	+	.	ID=TRINITY_GG_14_c4_g1_i2.path1;Name=TRINITY_GG_14_c4_g1_i2;Dir=antisense;Target=TRINITY_GG_14_c4_g1_i2 280 567;Gap=M69 D55 M49 D45 M88 D46 M82
k141_3149	Seison-GA2-softmasked	cDNA_match	66995	67044	100	+	.	ID=TRINITY_GG_14_c4_g1_i2.path1;Name=TRINITY_GG_14_c4_g1_i2;Dir=antisense;Target=TRINITY_GG_14_c4_g1_i2 568 617;Gap=M50
k141_3149	Seison-GA2-softmasked	cDNA_match	56226	57792	89	+	.	ID=TRINITY_GG_14_c5_g1_i1.path1;Name=TRINITY_GG_14_c5_g1_i1;Dir=indeterminate;Target=TRINITY_GG_14_c5_g1_i1 1 1406;Gap=M178 D52 M1087 D67 M111 D42 M30
k141_3149	Seison-GA2-softmasked	cDNA_match	56226	57632	96	+	.	ID=TRINITY_GG_14_c5_g1_i3.path1;Name=TRINITY_GG_14_c5_g1_i3;Dir=indeterminate;Target=TRINITY_GG_14_c5_g1_i3 1 1355;Gap=M178 D52 M1177
k141_3149	Seison-GA2-softmasked	cDNA_match	72039	72461	99	+	.	ID=TRINITY_GG_14_c6_g1_i1.path1;Name=TRINITY_GG_14_c6_g1_i1;Dir=indeterminate;Target=TRINITY_GG_14_c6_g1_i1 1 423;Gap=M423
k141_3149	Seison-GA2-softmasked	cDNA_match	72545	72840	100	+	.	ID=TRINITY_GG_14_c6_g2_i1.path1;Name=TRINITY_GG_14_c6_g2_i1;Dir=indeterminate;Target=TRINITY_GG_14_c6_g2_i1 1 296;Gap=M296
k141_3149	Seison-GA2-softmasked	cDNA_match	57077	57792	84	+	.	ID=TRINITY_GG_14_c5_g1_i2.path1;Name=TRINITY_GG_14_c5_g1_i2;Dir=indeterminate;Target=TRINITY_GG_14_c5_g1_i2 51 657;Gap=M466 D67 M111 D42 M30
k141_3149	Seison-GA2-softmasked	cDNA_match	36605	37154	100	+	.	ID=TRINITY_GG_14_c9_g1_i1.path1;Name=TRINITY_GG_14_c9_g1_i1;Dir=indeterminate;Target=TRINITY_GG_14_c9_g1_i1 16 565;Gap=M550
k141_3149	Seison-GA2-softmasked	cDNA_match	86602	87583	100	+	.	ID=TRINITY_GG_14_c11_g1_i1.path1;Name=TRINITY_GG_14_c11_g1_i1;Dir=indeterminate;Target=TRINITY_GG_14_c11_g1_i1 1 982;Gap=M982
k141_3149	Seison-GA2-softmasked	cDNA_match	38879	40337	100	+	.	ID=TRINITY_GG_14_c12_g1_i1.path1;Name=TRINITY_GG_14_c12_g1_i1;Dir=indeterminate;Target=TRINITY_GG_14_c12_g1_i1 1 1459;Gap=M1459
k141_3149	Seison-GA2-softmasked	cDNA_match	85464	86625	87	+	.	ID=TRINITY_GG_14_c10_g1_i1.path1;Name=TRINITY_GG_14_c10_g1_i1;Dir=indeterminate;Target=TRINITY_GG_14_c10_g1_i1 2 1017;Gap=M306 D50 M129 D50 M111 D46 M470
k141_3149	Seison-GA2-softmasked	cDNA_match	94114	94678	99	+	.	ID=TRINITY_GG_14_c13_g1_i1.path1;Name=TRINITY_GG_14_c13_g1_i1;Dir=indeterminate;Target=TRINITY_GG_14_c13_g1_i1 1 565;Gap=M565
k141_3149	Seison-GA2-softmasked	cDNA_match	72890	73815	92	+	.	ID=TRINITY_GG_14_c14_g1_i1.path1;Name=TRINITY_GG_14_c14_g1_i1;Dir=indeterminate;Target=TRINITY_GG_14_c14_g1_i1 1 861;Gap=M82 D65 M779
k141_3149	Seison-GA2-softmasked	cDNA_match	97558	97873	99	+	.	ID=TRINITY_GG_14_c15_g1_i1.path1;Name=TRINITY_GG_14_c15_g1_i1;Dir=indeterminate;Target=TRINITY_GG_14_c15_g1_i1 1 316;Gap=M316
k141_3149	Seison-GA2-softmasked	cDNA_match	98270	98793	100	+	.	ID=TRINITY_GG_14_c16_g1_i1.path1;Name=TRINITY_GG_14_c16_g1_i1;Dir=indeterminate;Target=TRINITY_GG_14_c16_g1_i1 1 524;Gap=M524
k141_3149	Seison-GA2-softmasked	cDNA_match	73815	74028	99	+	.	ID=TRINITY_GG_14_c17_g1_i1.path1;Name=TRINITY_GG_14_c17_g1_i1;Dir=antisense;Target=TRINITY_GG_14_c17_g1_i1 1 214;Gap=M214
k141_3149	Seison-GA2-softmasked	cDNA_match	74092	74135	100	+	.	ID=TRINITY_GG_14_c17_g1_i1.path1;Name=TRINITY_GG_14_c17_g1_i1;Dir=antisense;Target=TRINITY_GG_14_c17_g1_i1 215 258;Gap=M44
k141_3149	Seison-GA2-softmasked	cDNA_match	74883	75169	100	+	.	ID=TRINITY_GG_14_c19_g1_i1.path1;Name=TRINITY_GG_14_c19_g1_i1;Dir=indeterminate;Target=TRINITY_GG_14_c19_g1_i1 1 287;Gap=M287
k141_3149	Seison-GA2-softmasked	cDNA_match	29314	29413	100	+	.	ID=TRINITY_GG_14_c18_g1_i1.path1;Name=TRINITY_GG_14_c18_g1_i1;Dir=sense;Target=TRINITY_GG_14_c18_g1_i1 1 100;Gap=M100
k141_3149	Seison-GA2-softmasked	cDNA_match	29548	29673	100	+	.	ID=TRINITY_GG_14_c18_g1_i1.path1;Name=TRINITY_GG_14_c18_g1_i1;Dir=sense;Target=TRINITY_GG_14_c18_g1_i1 101 226;Gap=M126
k141_3149	Seison-GA2-softmasked	cDNA_match	41133	51137	98	+	.	ID=TRINITY_GG_14_c3_g1_i1.path1;Name=TRINITY_GG_14_c3_g1_i1;Dir=indeterminate;Target=TRINITY_GG_14_c3_g1_i1 1 9837;Gap=M1672 D50 M92 D58 M143 D60 M7930
k141_3149	Seison-GA2-softmasked	cDNA_match	52489	52721	100	+	.	ID=TRINITY_GG_14_c20_g1_i1.path1;Name=TRINITY_GG_14_c20_g1_i1;Dir=indeterminate;Target=TRINITY_GG_14_c20_g1_i1 1 233;Gap=M233
k141_3149	Seison-GA2-softmasked	cDNA_match	51837	52073	99	+	.	ID=TRINITY_GG_14_c24_g1_i1.path1;Name=TRINITY_GG_14_c24_g1_i1;Dir=indeterminate;Target=TRINITY_GG_14_c24_g1_i1 1 237;Gap=M237
k141_3149	Seison-GA2-softmasked	cDNA_match	58187	58508	100	+	.	ID=TRINITY_GG_14_c21_g1_i1.path1;Name=TRINITY_GG_14_c21_g1_i1;Dir=indeterminate;Target=TRINITY_GG_14_c21_g1_i1 1 322;Gap=M322
k141_3149	Seison-GA2-softmasked	cDNA_match	92649	93007	100	+	.	ID=TRINITY_GG_14_c22_g1_i1.path1;Name=TRINITY_GG_14_c22_g1_i1;Dir=indeterminate;Target=TRINITY_GG_14_c22_g1_i1 1 359;Gap=M359
k141_3149	Seison-GA2-softmasked	cDNA_match	37549	37836	98	+	.	ID=TRINITY_GG_14_c23_g1_i1.path1;Name=TRINITY_GG_14_c23_g1_i1;Dir=indeterminate;Target=TRINITY_GG_14_c23_g1_i1 1 288;Gap=M288
k141_3149	Seison-GA2-softmasked	cDNA_match	98991	99242	100	+	.	ID=TRINITY_GG_14_c25_g1_i1.path1;Name=TRINITY_GG_14_c25_g1_i1;Dir=indeterminate;Target=TRINITY_GG_14_c25_g1_i1 1 252;Gap=M252
k141_562	Seison-GA2-softmasked	cDNA_match	4352	4692	100	+	.	ID=TRINITY_GG_16_c0_g1_i1.path1;Name=TRINITY_GG_16_c0_g1_i1;Dir=indeterminate;Target=TRINITY_GG_16_c0_g1_i1 1 341;Gap=M341
k141_3149	Seison-GA2-softmasked	cDNA_match	59981	60363	99	+	.	ID=TRINITY_GG_14_c27_g1_i1.path1;Name=TRINITY_GG_14_c27_g1_i1;Dir=indeterminate;Target=TRINITY_GG_14_c27_g1_i1 1 383;Gap=M383
k141_3149	Seison-GA2-softmasked	cDNA_match	58909	59240	100	+	.	ID=TRINITY_GG_14_c26_g1_i1.path1;Name=TRINITY_GG_14_c26_g1_i1;Dir=indeterminate;Target=TRINITY_GG_14_c26_g1_i1 1 332;Gap=M332
k141_3149	Seison-GA2-softmasked	cDNA_match	23306	23690	100	+	.	ID=TRINITY_GG_15_c0_g1_i1.path1;Name=TRINITY_GG_15_c0_g1_i1;Dir=indeterminate;Target=TRINITY_GG_15_c0_g1_i1 1 385;Gap=M385
k141_4175	Seison-GA2-softmasked	cDNA_match	16674	17191	99	+	.	ID=TRINITY_GG_18_c0_g1_i1.path1;Name=TRINITY_GG_18_c0_g1_i1;Dir=indeterminate;Target=TRINITY_GG_18_c0_g1_i1 1 518;Gap=M518
k141_562	Seison-GA2-softmasked	cDNA_match	3057	4169	96	+	.	ID=TRINITY_GG_17_c0_g1_i1.path1;Name=TRINITY_GG_17_c0_g1_i1;Dir=indeterminate;Target=TRINITY_GG_17_c0_g1_i1 1 1069;Gap=M39 D44 M1030
k141_4175	Seison-GA2-softmasked	cDNA_match	823	2268	88	+	.	ID=TRINITY_GG_19_c0_g1_i1.path1;Name=TRINITY_GG_19_c0_g1_i1;Dir=indeterminate;Target=TRINITY_GG_19_c0_g1_i1 1 1282;Gap=M531 D57 M322 D57 M205 D50 M224
k141_4175	Seison-GA2-softmasked	cDNA_match	5424	7429	96	+	.	ID=TRINITY_GG_20_c0_g1_i1.path1;Name=TRINITY_GG_20_c0_g1_i1;Dir=indeterminate;Target=TRINITY_GG_20_c0_g1_i1 1 1940;Gap=M1523 D66 M417
k141_4738	Seison-GA2-softmasked	cDNA_match	1305	2518	99	+	.	ID=TRINITY_GG_22_c0_g1_i1.path1;Name=TRINITY_GG_22_c0_g1_i1;Dir=indeterminate;Target=TRINITY_GG_22_c0_g1_i1 2 1215;Gap=M1214
k141_4175	Seison-GA2-softmasked	cDNA_match	823	2203	88	+	.	ID=TRINITY_GG_19_c0_g1_i2.path1;Name=TRINITY_GG_19_c0_g1_i2;Dir=antisense;Target=TRINITY_GG_19_c0_g1_i2 1 1217;Gap=M531 D57 M322 D57 M205 D50 M159
k141_4175	Seison-GA2-softmasked	cDNA_match	2366	2504	100	+	.	ID=TRINITY_GG_19_c0_g1_i2.path1;Name=TRINITY_GG_19_c0_g1_i2;Dir=antisense;Target=TRINITY_GG_19_c0_g1_i2 1218 1356;Gap=M139
k141_4175	Seison-GA2-softmasked	cDNA_match	2681	2918	100	+	.	ID=TRINITY_GG_19_c0_g1_i2.path1;Name=TRINITY_GG_19_c0_g1_i2;Dir=antisense;Target=TRINITY_GG_19_c0_g1_i2 1357 1594;Gap=M238
k141_4175	Seison-GA2-softmasked	cDNA_match	1	803	92	+	.	ID=TRINITY_GG_21_c0_g1_i1.path1;Name=TRINITY_GG_21_c0_g1_i1;Dir=indeterminate;Target=TRINITY_GG_21_c0_g1_i1 37 777;Gap=M579 D62 M162
k141_4477	Seison-GA2-softmasked	cDNA_match	1574	1962	100	+	.	ID=TRINITY_GG_25_c0_g1_i1.path1;Name=TRINITY_GG_25_c0_g1_i1;Dir=indeterminate;Target=TRINITY_GG_25_c0_g1_i1 1 389;Gap=M389
k141_4477	Seison-GA2-softmasked	cDNA_match	8587	9500	99	+	.	ID=TRINITY_GG_24_c0_g1_i1.path1;Name=TRINITY_GG_24_c0_g1_i1;Dir=indeterminate;Target=TRINITY_GG_24_c0_g1_i1 1 914;Gap=M914
k141_4738	Seison-GA2-softmasked	cDNA_match	2758	3100	71	+	.	ID=TRINITY_GG_23_c0_g1_i1.path1;Name=TRINITY_GG_23_c0_g1_i1;Dir=indeterminate;Target=TRINITY_GG_23_c0_g1_i1 34 281;Gap=M101 D47 M108 D48 M39
k141_4477	Seison-GA2-softmasked	cDNA_match	3652	7360	100	+	.	ID=TRINITY_GG_26_c0_g1_i4.path1;Name=TRINITY_GG_26_c0_g1_i4;Dir=indeterminate;Target=TRINITY_GG_26_c0_g1_i4 1 3709;Gap=M3709
k141_4477	Seison-GA2-softmasked	cDNA_match	3652	7360	98	+	.	ID=TRINITY_GG_26_c0_g1_i1.path1;Name=TRINITY_GG_26_c0_g1_i1;Dir=indeterminate;Target=TRINITY_GG_26_c0_g1_i1 1 3657;Gap=M417 D52 M3240
k141_4477	Seison-GA2-softmasked	cDNA_match	71482	83552	99	+	.	ID=TRINITY_GG_27_c0_g1_i6.path1;Name=TRINITY_GG_27_c0_g1_i6;Dir=indeterminate;Target=TRINITY_GG_27_c0_g1_i6 1 12066;Gap=M1038 I1 M539 D3 M1437 D9 M5727 I6 M3318
k141_4477	Seison-GA2-softmasked	cDNA_match	71482	83552	99	+	.	ID=TRINITY_GG_27_c0_g1_i2.path1;Name=TRINITY_GG_27_c0_g1_i2;Dir=indeterminate;Target=TRINITY_GG_27_c0_g1_i2 1 12065;Gap=M1577 D3 M1437 D9 M5727 I6 M3318
k141_4477	Seison-GA2-softmasked	cDNA_match	17313	19029	79	+	.	ID=TRINITY_GG_27_c0_g2_i5.path1;Name=TRINITY_GG_27_c0_g2_i5;Dir=indeterminate;Target=TRINITY_GG_27_c0_g2_i5 1 1361;Gap=M152 D3 M124 D47 M353 D62 M128 D51 M104 D53 M86 D45 M136 D44 M75 D51 M203
k141_4477	Seison-GA2-softmasked	cDNA_match	115141	120108	96	+	.	ID=TRINITY_GG_27_c0_g2_i1.path1;Name=TRINITY_GG_27_c0_g2_i1;Dir=indeterminate;Target=TRINITY_GG_27_c0_g2_i1 1 4772;Gap=M550 D47 M2010 D49 M173 D39 M93 D61 M1946
k141_4477	Seison-GA2-softmasked	cDNA_match	115141	120108	95	+	.	ID=TRINITY_GG_27_c0_g2_i3.path1;Name=TRINITY_GG_27_c0_g2_i3;Dir=indeterminate;Target=TRINITY_GG_27_c0_g2_i3 1 4757;Gap=M550 D47 M2010 D49 M158 D54 M93 D61 M1946
k141_4477	Seison-GA2-softmasked	cDNA_match	15343	17176	96	+	.	ID=TRINITY_GG_27_c0_g3_i1.path1;Name=TRINITY_GG_27_c0_g3_i1;Dir=indeterminate;Target=TRINITY_GG_27_c0_g3_i1 1 1775;Gap=M766 D58 M442 D1 M567
k141_4477	Seison-GA2-softmasked	cDNA_match	32775	34646	93	+	.	ID=TRINITY_GG_27_c1_g1_i1.path1;Name=TRINITY_GG_27_c1_g1_i1;Dir=indeterminate;Target=TRINITY_GG_27_c1_g1_i1 2 1748;Gap=M1340 D61 M229 D64 M178
k141_4477	Seison-GA2-softmasked	cDNA_match	32775	34179	100	+	.	ID=TRINITY_GG_27_c1_g1_i2.path1;Name=TRINITY_GG_27_c1_g1_i2;Dir=indeterminate;Target=TRINITY_GG_27_c1_g1_i2 2 1406;Gap=M1405
k141_4477	Seison-GA2-softmasked	cDNA_match	32775	34646	96	+	.	ID=TRINITY_GG_27_c1_g1_i3.path1;Name=TRINITY_GG_27_c1_g1_i3;Dir=indeterminate;Target=TRINITY_GG_27_c1_g1_i3 2 1812;Gap=M1340 D61 M471
k141_4477	Seison-GA2-softmasked	cDNA_match	89406	90571	100	+	.	ID=TRINITY_GG_27_c3_g1_i1.path1;Name=TRINITY_GG_27_c3_g1_i1;Dir=indeterminate;Target=TRINITY_GG_27_c3_g1_i1 1 1166;Gap=M1166
k141_4477	Seison-GA2-softmasked	cDNA_match	88996	89417	100	+	.	ID=TRINITY_GG_27_c3_g2_i1.path1;Name=TRINITY_GG_27_c3_g2_i1;Dir=indeterminate;Target=TRINITY_GG_27_c3_g2_i1 1 422;Gap=M422
k141_4477	Seison-GA2-softmasked	cDNA_match	69741	71290	96	+	.	ID=TRINITY_GG_27_c2_g1_i1.path1;Name=TRINITY_GG_27_c2_g1_i1;Dir=antisense;Target=TRINITY_GG_27_c2_g1_i1 2 1495;Gap=M1330 D56 M164
k141_4477	Seison-GA2-softmasked	cDNA_match	85969	86076	100	+	.	ID=TRINITY_GG_27_c2_g1_i1.path1;Name=TRINITY_GG_27_c2_g1_i1;Dir=antisense;Target=TRINITY_GG_27_c2_g1_i1 1496 1603;Gap=M108
k141_4477	Seison-GA2-softmasked	cDNA_match	86126	87615	92	+	.	ID=TRINITY_GG_27_c2_g1_i1.path1;Name=TRINITY_GG_27_c2_g1_i1;Dir=antisense;Target=TRINITY_GG_27_c2_g1_i1 1604 2977;Gap=M91 D46 M1134 D70 M149
k141_4477	Seison-GA2-softmasked	cDNA_match	88118	88614	91	+	.	ID=TRINITY_GG_27_c2_g1_i1.path1;Name=TRINITY_GG_27_c2_g1_i1;Dir=antisense;Target=TRINITY_GG_27_c2_g1_i1 2978 3431;Gap=M345 D43 M109
k141_4477	Seison-GA2-softmasked	cDNA_match	113642	114117	100	+	.	ID=TRINITY_GG_27_c4_g1_i1.path1;Name=TRINITY_GG_27_c4_g1_i1;Dir=indeterminate;Target=TRINITY_GG_27_c4_g1_i1 3 478;Gap=M476
k141_4477	Seison-GA2-softmasked	cDNA_match	92798	93623	100	+	.	ID=TRINITY_GG_27_c5_g1_i2.path1;Name=TRINITY_GG_27_c5_g1_i2;Dir=indeterminate;Target=TRINITY_GG_27_c5_g1_i2 6 831;Gap=M826
k141_4477	Seison-GA2-softmasked	cDNA_match	103195	103898	100	+	.	ID=TRINITY_GG_27_c6_g1_i1.path1;Name=TRINITY_GG_27_c6_g1_i1;Dir=indeterminate;Target=TRINITY_GG_27_c6_g1_i1 1 704;Gap=M704
k141_4477	Seison-GA2-softmasked	cDNA_match	111028	111259	87	+	.	ID=TRINITY_GG_27_c7_g1_i1.path1;Name=TRINITY_GG_27_c7_g1_i1;Dir=indeterminate;Target=TRINITY_GG_27_c7_g1_i1 1 232;Gap=M232
k141_4477	Seison-GA2-softmasked	cDNA_match	92857	93623	99	+	.	ID=TRINITY_GG_27_c5_g1_i1.path1;Name=TRINITY_GG_27_c5_g1_i1;Dir=indeterminate;Target=TRINITY_GG_27_c5_g1_i1 57 823;Gap=M767
k141_4477	Seison-GA2-softmasked	cDNA_match	110995	111559	100	+	.	ID=TRINITY_GG_27_c7_g2_i1.path1;Name=TRINITY_GG_27_c7_g2_i1;Dir=antisense;Target=TRINITY_GG_27_c7_g2_i1 1 565;Gap=M565
k141_4477	Seison-GA2-softmasked	cDNA_match	113045	113184	100	+	.	ID=TRINITY_GG_27_c7_g2_i1.path1;Name=TRINITY_GG_27_c7_g2_i1;Dir=antisense;Target=TRINITY_GG_27_c7_g2_i1 566 705;Gap=M140
k141_4477	Seison-GA2-softmasked	cDNA_match	113332	113650	100	+	.	ID=TRINITY_GG_27_c7_g2_i1.path1;Name=TRINITY_GG_27_c7_g2_i1;Dir=antisense;Target=TRINITY_GG_27_c7_g2_i1 706 1024;Gap=M319
k141_4477	Seison-GA2-softmasked	cDNA_match	93674	94753	86	+	.	ID=TRINITY_GG_27_c8_g1_i1.path1;Name=TRINITY_GG_27_c8_g1_i1;Dir=indeterminate;Target=TRINITY_GG_27_c8_g1_i1 1 937;Gap=M588 D55 M127 D47 M41 D41 M181
k141_4477	Seison-GA2-softmasked	cDNA_match	93674	94753	91	+	.	ID=TRINITY_GG_27_c8_g1_i2.path1;Name=TRINITY_GG_27_c8_g1_i2;Dir=indeterminate;Target=TRINITY_GG_27_c8_g1_i2 1 984;Gap=M588 D55 M215 D41 M181
k141_4477	Seison-GA2-softmasked	cDNA_match	94346	94753	77	+	.	ID=TRINITY_GG_27_c8_g1_i4.path1;Name=TRINITY_GG_27_c8_g1_i4;Dir=indeterminate;Target=TRINITY_GG_27_c8_g1_i4 34 353;Gap=M98 D47 M41 D41 M181
k141_4477	Seison-GA2-softmasked	cDNA_match	106318	106368	100	+	.	ID=TRINITY_GG_27_c9_g1_i4.path1;Name=TRINITY_GG_27_c9_g1_i4;Dir=antisense;Target=TRINITY_GG_27_c9_g1_i4 1 51;Gap=M51
k141_4477	Seison-GA2-softmasked	cDNA_match	106414	108169	90	+	.	ID=TRINITY_GG_27_c9_g1_i4.path1;Name=TRINITY_GG_27_c9_g1_i4;Dir=antisense;Target=TRINITY_GG_27_c9_g1_i4 52 1648;Gap=M66 D60 M990 D53 M153 D46 M388
k141_4477	Seison-GA2-softmasked	cDNA_match	106318	106368	100	+	.	ID=TRINITY_GG_27_c9_g1_i2.path1;Name=TRINITY_GG_27_c9_g1_i2;Dir=antisense;Target=TRINITY_GG_27_c9_g1_i2 1 51;Gap=M51
k141_4477	Seison-GA2-softmasked	cDNA_match	106414	108169	93	+	.	ID=TRINITY_GG_27_c9_g1_i2.path1;Name=TRINITY_GG_27_c9_g1_i2;Dir=antisense;Target=TRINITY_GG_27_c9_g1_i2 52 1694;Gap=M66 D60 M990 D53 M587
k141_4477	Seison-GA2-softmasked	cDNA_match	108170	108408	100	+	.	ID=TRINITY_GG_27_c10_g1_i2.path1;Name=TRINITY_GG_27_c10_g1_i2;Dir=antisense;Target=TRINITY_GG_27_c10_g1_i2 1 239;Gap=M239
k141_4477	Seison-GA2-softmasked	cDNA_match	108528	108570	100	+	.	ID=TRINITY_GG_27_c10_g1_i2.path1;Name=TRINITY_GG_27_c10_g1_i2;Dir=antisense;Target=TRINITY_GG_27_c10_g1_i2 240 282;Gap=M43
k141_4477	Seison-GA2-softmasked	cDNA_match	106318	108169	91	+	.	ID=TRINITY_GG_27_c9_g1_i1.path1;Name=TRINITY_GG_27_c9_g1_i1;Dir=indeterminate;Target=TRINITY_GG_27_c9_g1_i1 1 1693;Gap=M162 D60 M990 D53 M153 D46 M388
k141_4477	Seison-GA2-softmasked	cDNA_match	108170	108408	79	+	.	ID=TRINITY_GG_27_c10_g1_i1.path1;Name=TRINITY_GG_27_c10_g1_i1;Dir=antisense;Target=TRINITY_GG_27_c10_g1_i1 1 190;Gap=M82 D49 M108
k141_4477	Seison-GA2-softmasked	cDNA_match	108528	108570	100	+	.	ID=TRINITY_GG_27_c10_g1_i1.path1;Name=TRINITY_GG_27_c10_g1_i1;Dir=antisense;Target=TRINITY_GG_27_c10_g1_i1 191 233;Gap=M43
k141_4477	Seison-GA2-softmasked	cDNA_match	21914	22355	99	+	.	ID=TRINITY_GG_27_c12_g1_i1.path1;Name=TRINITY_GG_27_c12_g1_i1;Dir=indeterminate;Target=TRINITY_GG_27_c12_g1_i1 1 442;Gap=M442
k141_4477	Seison-GA2-softmasked	cDNA_match	21624	21897	99	+	.	ID=TRINITY_GG_27_c12_g2_i1.path1;Name=TRINITY_GG_27_c12_g2_i1;Dir=indeterminate;Target=TRINITY_GG_27_c12_g2_i1 1 274;Gap=M274
k141_4477	Seison-GA2-softmasked	cDNA_match	85019	85496	99	+	.	ID=TRINITY_GG_27_c14_g1_i1.path1;Name=TRINITY_GG_27_c14_g1_i1;Dir=indeterminate;Target=TRINITY_GG_27_c14_g1_i1 1 478;Gap=M478
k141_4477	Seison-GA2-softmasked	cDNA_match	72526	83552	99	+	.	ID=TRINITY_GG_27_c0_g1_i1.path1;Name=TRINITY_GG_27_c0_g1_i1;Dir=indeterminate;Target=TRINITY_GG_27_c0_g1_i1 1 11029;Gap=M533 D3 M828 D1 M6344 I6 M3318
k141_4477	Seison-GA2-softmasked	cDNA_match	38383	38811	77	+	.	ID=TRINITY_GG_27_c15_g1_i1.path1;Name=TRINITY_GG_27_c15_g1_i1;Dir=indeterminate;Target=TRINITY_GG_27_c15_g1_i1 1 332;Gap=M168 D47 M127 D50 M37
k141_4477	Seison-GA2-softmasked	cDNA_match	98508	98709	100	+	.	ID=TRINITY_GG_27_c16_g1_i1.path1;Name=TRINITY_GG_27_c16_g1_i1;Dir=indeterminate;Target=TRINITY_GG_27_c16_g1_i1 1 202;Gap=M202
k141_4477	Seison-GA2-softmasked	cDNA_match	84080	84437	100	+	.	ID=TRINITY_GG_27_c17_g1_i1.path1;Name=TRINITY_GG_27_c17_g1_i1;Dir=indeterminate;Target=TRINITY_GG_27_c17_g1_i1 1 358;Gap=M358
k141_4477	Seison-GA2-softmasked	cDNA_match	26612	26852	100	+	.	ID=TRINITY_GG_27_c19_g1_i1.path1;Name=TRINITY_GG_27_c19_g1_i1;Dir=indeterminate;Target=TRINITY_GG_27_c19_g1_i1 1 241;Gap=M241
k141_4477	Seison-GA2-softmasked	cDNA_match	35359	35810	100	+	.	ID=TRINITY_GG_27_c21_g1_i1.path1;Name=TRINITY_GG_27_c21_g1_i1;Dir=indeterminate;Target=TRINITY_GG_27_c21_g1_i1 1 452;Gap=M452
k141_4477	Seison-GA2-softmasked	cDNA_match	105967	106259	100	+	.	ID=TRINITY_GG_27_c20_g1_i1.path1;Name=TRINITY_GG_27_c20_g1_i1;Dir=indeterminate;Target=TRINITY_GG_27_c20_g1_i1 1 293;Gap=M293
k141_4477	Seison-GA2-softmasked	cDNA_match	57246	57539	100	+	.	ID=TRINITY_GG_27_c22_g1_i1.path1;Name=TRINITY_GG_27_c22_g1_i1;Dir=indeterminate;Target=TRINITY_GG_27_c22_g1_i1 1 294;Gap=M294
k141_4477	Seison-GA2-softmasked	cDNA_match	83640	83844	100	+	.	ID=TRINITY_GG_27_c23_g1_i1.path1;Name=TRINITY_GG_27_c23_g1_i1;Dir=indeterminate;Target=TRINITY_GG_27_c23_g1_i1 1 205;Gap=M205
k141_4477	Seison-GA2-softmasked	cDNA_match	109931	110156	100	+	.	ID=TRINITY_GG_27_c18_g1_i1.path1;Name=TRINITY_GG_27_c18_g1_i1;Dir=antisense;Target=TRINITY_GG_27_c18_g1_i1 1 226;Gap=M226
k141_4477	Seison-GA2-softmasked	cDNA_match	110629	110969	87	+	.	ID=TRINITY_GG_27_c18_g1_i1.path1;Name=TRINITY_GG_27_c18_g1_i1;Dir=antisense;Target=TRINITY_GG_27_c18_g1_i1 227 525;Gap=M48 D42 M251
k141_4477	Seison-GA2-softmasked	cDNA_match	91044	91274	99	+	.	ID=TRINITY_GG_27_c25_g1_i1.path1;Name=TRINITY_GG_27_c25_g1_i1;Dir=indeterminate;Target=TRINITY_GG_27_c25_g1_i1 1 231;Gap=M231
k141_4477	Seison-GA2-softmasked	cDNA_match	36371	36877	84	+	.	ID=TRINITY_GG_27_c24_g1_i1.path1;Name=TRINITY_GG_27_c24_g1_i1;Dir=indeterminate;Target=TRINITY_GG_27_c24_g1_i1 1 429;Gap=M163 D78 M266
k141_4477	Seison-GA2-softmasked	cDNA_match	31949	32148	100	+	.	ID=TRINITY_GG_27_c27_g1_i1.path1;Name=TRINITY_GG_27_c27_g1_i1;Dir=indeterminate;Target=TRINITY_GG_27_c27_g1_i1 2 201;Gap=M200
k141_4477	Seison-GA2-softmasked	cDNA_match	101576	101833	100	+	.	ID=TRINITY_GG_27_c26_g1_i1.path1;Name=TRINITY_GG_27_c26_g1_i1;Dir=indeterminate;Target=TRINITY_GG_27_c26_g1_i1 1 258;Gap=M258
k141_4477	Seison-GA2-softmasked	cDNA_match	22576	22805	100	+	.	ID=TRINITY_GG_27_c28_g1_i1.path1;Name=TRINITY_GG_27_c28_g1_i1;Dir=indeterminate;Target=TRINITY_GG_27_c28_g1_i1 1 230;Gap=M230
k141_4477	Seison-GA2-softmasked	cDNA_match	91331	91612	82	+	.	ID=TRINITY_GG_27_c30_g1_i1.path1;Name=TRINITY_GG_27_c30_g1_i1;Dir=indeterminate;Target=TRINITY_GG_27_c30_g1_i1 1 233;Gap=M152 D49 M81
k141_4477	Seison-GA2-softmasked	cDNA_match	38842	39133	84	+	.	ID=TRINITY_GG_27_c31_g1_i1.path1;Name=TRINITY_GG_27_c31_g1_i1;Dir=indeterminate;Target=TRINITY_GG_27_c31_g1_i1 1 247;Gap=M115 D45 M132
k141_4477	Seison-GA2-softmasked	cDNA_match	31210	31484	100	+	.	ID=TRINITY_GG_27_c32_g1_i1.path1;Name=TRINITY_GG_27_c32_g1_i1;Dir=indeterminate;Target=TRINITY_GG_27_c32_g1_i1 1 275;Gap=M275
k141_4477	Seison-GA2-softmasked	cDNA_match	11477	11765	100	+	.	ID=TRINITY_GG_27_c29_g1_i1.path1;Name=TRINITY_GG_27_c29_g1_i1;Dir=indeterminate;Target=TRINITY_GG_27_c29_g1_i1 1 289;Gap=M289
k141_4477	Seison-GA2-softmasked	cDNA_match	43273	43503	99	+	.	ID=TRINITY_GG_27_c33_g1_i1.path1;Name=TRINITY_GG_27_c33_g1_i1;Dir=indeterminate;Target=TRINITY_GG_27_c33_g1_i1 1 232;Gap=M10 I1 M221
k141_4477	Seison-GA2-softmasked	cDNA_match	21005	21274	100	+	.	ID=TRINITY_GG_27_c36_g1_i1.path1;Name=TRINITY_GG_27_c36_g1_i1;Dir=indeterminate;Target=TRINITY_GG_27_c36_g1_i1 1 270;Gap=M270
k141_4477	Seison-GA2-softmasked	cDNA_match	55477	56250	93	+	.	ID=TRINITY_GG_27_c34_g1_i1.path1;Name=TRINITY_GG_27_c34_g1_i1;Dir=indeterminate;Target=TRINITY_GG_27_c34_g1_i1 1 723;Gap=M291 D51 M432
k141_4477	Seison-GA2-softmasked	cDNA_match	60865	61120	99	+	.	ID=TRINITY_GG_27_c37_g1_i1.path1;Name=TRINITY_GG_27_c37_g1_i1;Dir=indeterminate;Target=TRINITY_GG_27_c37_g1_i1 1 256;Gap=M256
k141_4477	Seison-GA2-softmasked	cDNA_match	43003	43278	100	+	.	ID=TRINITY_GG_27_c38_g1_i1.path1;Name=TRINITY_GG_27_c38_g1_i1;Dir=indeterminate;Target=TRINITY_GG_27_c38_g1_i1 1 276;Gap=M276
k141_4477	Seison-GA2-softmasked	cDNA_match	23043	23243	100	+	.	ID=TRINITY_GG_27_c39_g1_i1.path1;Name=TRINITY_GG_27_c39_g1_i1;Dir=indeterminate;Target=TRINITY_GG_27_c39_g1_i1 1 201;Gap=M201
k141_4477	Seison-GA2-softmasked	cDNA_match	26856	27166	100	+	.	ID=TRINITY_GG_27_c41_g1_i1.path1;Name=TRINITY_GG_27_c41_g1_i1;Dir=indeterminate;Target=TRINITY_GG_27_c41_g1_i1 1 311;Gap=M311
k141_4477	Seison-GA2-softmasked	cDNA_match	100301	100555	100	+	.	ID=TRINITY_GG_27_c40_g1_i1.path1;Name=TRINITY_GG_27_c40_g1_i1;Dir=indeterminate;Target=TRINITY_GG_27_c40_g1_i1 1 255;Gap=M255
k141_4477	Seison-GA2-softmasked	cDNA_match	112594	112806	100	+	.	ID=TRINITY_GG_27_c42_g1_i1.path1;Name=TRINITY_GG_27_c42_g1_i1;Dir=indeterminate;Target=TRINITY_GG_27_c42_g1_i1 1 213;Gap=M213
k141_220	Seison-GA2-softmasked	cDNA_match	25424	25626	94	+	.	ID=TRINITY_GG_29_c0_g1_i1.path1;Name=TRINITY_GG_29_c0_g1_i1;Dir=indeterminate;Target=TRINITY_GG_29_c0_g1_i1 1 204;Gap=M134 I1 M69
k141_220	Seison-GA2-softmasked	cDNA_match	18013	22192	100	+	.	ID=TRINITY_GG_28_c0_g1_i1.path1;Name=TRINITY_GG_28_c0_g1_i1;Dir=indeterminate;Target=TRINITY_GG_28_c0_g1_i1 1 4180;Gap=M4180
k141_4477	Seison-GA2-softmasked	cDNA_match	71482	83552	99	+	.	ID=TRINITY_GG_27_c0_g1_i5.path1;Name=TRINITY_GG_27_c0_g1_i5;Dir=indeterminate;Target=TRINITY_GG_27_c0_g1_i5 1 12074;Gap=M1577 D3 M7173 I6 M3318
k141_220	Seison-GA2-softmasked	cDNA_match	12315	14849	96	+	.	ID=TRINITY_GG_30_c0_g1_i2.path1;Name=TRINITY_GG_30_c0_g1_i2;Dir=indeterminate;Target=TRINITY_GG_30_c0_g1_i2 1 2440;Gap=M581 D37 M1713 D58 M146
k141_220	Seison-GA2-softmasked	cDNA_match	22484	25626	90	+	.	ID=TRINITY_GG_29_c0_g1_i2.path1;Name=TRINITY_GG_29_c0_g1_i2;Dir=indeterminate;Target=TRINITY_GG_29_c0_g1_i2 1 2859;Gap=M694 D56 M376 D62 M100 D52 M308 D65 M423 D49 M958
k141_220	Seison-GA2-softmasked	cDNA_match	35995	36471	100	+	.	ID=TRINITY_GG_31_c1_g1_i1.path1;Name=TRINITY_GG_31_c1_g1_i1;Dir=indeterminate;Target=TRINITY_GG_31_c1_g1_i1 1 477;Gap=M477
k141_220	Seison-GA2-softmasked	cDNA_match	12315	14849	97	+	.	ID=TRINITY_GG_30_c0_g1_i1.path1;Name=TRINITY_GG_30_c0_g1_i1;Dir=indeterminate;Target=TRINITY_GG_30_c0_g1_i1 1 2477;Gap=M2331 D58 M146
k141_220	Seison-GA2-softmasked	cDNA_match	33041	33326	99	+	.	ID=TRINITY_GG_31_c3_g1_i1.path1;Name=TRINITY_GG_31_c3_g1_i1;Dir=indeterminate;Target=TRINITY_GG_31_c3_g1_i1 1 286;Gap=M286
k141_220	Seison-GA2-softmasked	cDNA_match	36879	37254	88	+	.	ID=TRINITY_GG_31_c2_g1_i1.path1;Name=TRINITY_GG_31_c2_g1_i1;Dir=indeterminate;Target=TRINITY_GG_31_c2_g1_i1 1 333;Gap=M266 D43 M67
k141_220	Seison-GA2-softmasked	cDNA_match	16079	16543	88	+	.	ID=TRINITY_GG_32_c0_g1_i2.path1;Name=TRINITY_GG_32_c0_g1_i2;Dir=indeterminate;Target=TRINITY_GG_32_c0_g1_i2 2 414;Gap=M282 D52 M131
k141_220	Seison-GA2-softmasked	cDNA_match	29913	31713	96	+	.	ID=TRINITY_GG_31_c0_g1_i1.path1;Name=TRINITY_GG_31_c0_g1_i1;Dir=antisense;Target=TRINITY_GG_31_c0_g1_i1 8 1741;Gap=M1642 D67 M92
k141_220	Seison-GA2-softmasked	cDNA_match	31831	32230	84	+	.	ID=TRINITY_GG_31_c0_g1_i1.path1;Name=TRINITY_GG_31_c0_g1_i1;Dir=antisense;Target=TRINITY_GG_31_c0_g1_i1 1742 2078;Gap=M221 D63 M116
k141_220	Seison-GA2-softmasked	cDNA_match	10491	10844	100	+	.	ID=TRINITY_GG_34_c0_g1_i1.path1;Name=TRINITY_GG_34_c0_g1_i1;Dir=indeterminate;Target=TRINITY_GG_34_c0_g1_i1 1 354;Gap=M354
k141_220	Seison-GA2-softmasked	cDNA_match	38639	39163	80	+	.	ID=TRINITY_GG_33_c0_g1_i1.path1;Name=TRINITY_GG_33_c0_g1_i1;Dir=antisense;Target=TRINITY_GG_33_c0_g1_i1 1 425;Gap=M76 D44 M173 D56 M176
k141_220	Seison-GA2-softmasked	cDNA_match	39221	39643	100	+	.	ID=TRINITY_GG_33_c0_g1_i1.path1;Name=TRINITY_GG_33_c0_g1_i1;Dir=antisense;Target=TRINITY_GG_33_c0_g1_i1 426 848;Gap=M423
k141_220	Seison-GA2-softmasked	cDNA_match	16079	16363	100	+	.	ID=TRINITY_GG_32_c0_g1_i3.path1;Name=TRINITY_GG_32_c0_g1_i3;Dir=antisense;Target=TRINITY_GG_32_c0_g1_i3 2 286;Gap=M285
k141_220	Seison-GA2-softmasked	cDNA_match	16413	16470	100	+	.	ID=TRINITY_GG_32_c0_g1_i3.path1;Name=TRINITY_GG_32_c0_g1_i3;Dir=antisense;Target=TRINITY_GG_32_c0_g1_i3 287 344;Gap=M58
k141_220	Seison-GA2-softmasked	cDNA_match	16524	17164	100	+	.	ID=TRINITY_GG_32_c0_g1_i3.path1;Name=TRINITY_GG_32_c0_g1_i3;Dir=antisense;Target=TRINITY_GG_32_c0_g1_i3 345 985;Gap=M641
k141_2385	Seison-GA2-softmasked	cDNA_match	3310	3398	100	-	.	ID=TRINITY_GG_32_c0_g1_i3.path2;Name=TRINITY_GG_32_c0_g1_i3;Dir=indeterminate;Target=TRINITY_GG_32_c0_g1_i3 986 1074;Gap=M89
k141_220	Seison-GA2-softmasked	cDNA_match	1234	1519	99	+	.	ID=TRINITY_GG_35_c1_g1_i1.path1;Name=TRINITY_GG_35_c1_g1_i1;Dir=indeterminate;Target=TRINITY_GG_35_c1_g1_i1 1 284;Gap=M22 D2 M262
k141_220	Seison-GA2-softmasked	cDNA_match	14884	15572	100	+	.	ID=TRINITY_GG_36_c0_g1_i1.path1;Name=TRINITY_GG_36_c0_g1_i1;Dir=indeterminate;Target=TRINITY_GG_36_c0_g1_i1 1 689;Gap=M689
k141_220	Seison-GA2-softmasked	cDNA_match	16079	16363	100	+	.	ID=TRINITY_GG_32_c0_g1_i4.path1;Name=TRINITY_GG_32_c0_g1_i4;Dir=antisense;Target=TRINITY_GG_32_c0_g1_i4 2 286;Gap=M285
k141_220	Seison-GA2-softmasked	cDNA_match	16413	16470	100	+	.	ID=TRINITY_GG_32_c0_g1_i4.path1;Name=TRINITY_GG_32_c0_g1_i4;Dir=antisense;Target=TRINITY_GG_32_c0_g1_i4 287 344;Gap=M58
k141_220	Seison-GA2-softmasked	cDNA_match	16524	17164	86	+	.	ID=TRINITY_GG_32_c0_g1_i4.path1;Name=TRINITY_GG_32_c0_g1_i4;Dir=antisense;Target=TRINITY_GG_32_c0_g1_i4 345 898;Gap=M406 D41 M75 D46 M73
k141_2385	Seison-GA2-softmasked	cDNA_match	3310	3398	100	-	.	ID=TRINITY_GG_32_c0_g1_i4.path2;Name=TRINITY_GG_32_c0_g1_i4;Dir=indeterminate;Target=TRINITY_GG_32_c0_g1_i4 899 987;Gap=M89
k141_220	Seison-GA2-softmasked	cDNA_match	4993	5689	87	+	.	ID=TRINITY_GG_37_c0_g1_i1.path1;Name=TRINITY_GG_37_c0_g1_i1;Dir=indeterminate;Target=TRINITY_GG_37_c0_g1_i1 1 612;Gap=M241 D42 M71 D43 M300
k141_220	Seison-GA2-softmasked	cDNA_match	4993	5689	78	+	.	ID=TRINITY_GG_37_c0_g1_i3.path1;Name=TRINITY_GG_37_c0_g1_i3;Dir=indeterminate;Target=TRINITY_GG_37_c0_g1_i3 1 549;Gap=M241 D42 M71 D43 M155 D63 M82
k141_220	Seison-GA2-softmasked	cDNA_match	10870	11285	100	+	.	ID=TRINITY_GG_38_c0_g1_i1.path1;Name=TRINITY_GG_38_c0_g1_i1;Dir=indeterminate;Target=TRINITY_GG_38_c0_g1_i1 1 416;Gap=M416
k141_220	Seison-GA2-softmasked	cDNA_match	4993	5544	92	+	.	ID=TRINITY_GG_37_c0_g1_i2.path1;Name=TRINITY_GG_37_c0_g1_i2;Dir=indeterminate;Target=TRINITY_GG_37_c0_g1_i2 1 510;Gap=M241 D42 M269
k141_3751	Seison-GA2-softmasked	cDNA_match	1002	1928	76	+	.	ID=TRINITY_GG_39_c0_g1_i2.path1;Name=TRINITY_GG_39_c0_g1_i2;Dir=indeterminate;Target=TRINITY_GG_39_c0_g1_i2 2 709;Gap=M165 D75 M178 D42 M220 D59 M111 D43 M34
k141_3751	Seison-GA2-softmasked	cDNA_match	1002	1928	80	+	.	ID=TRINITY_GG_39_c0_g1_i1.path1;Name=TRINITY_GG_39_c0_g1_i1;Dir=indeterminate;Target=TRINITY_GG_39_c0_g1_i1 2 751;Gap=M165 D75 M440 D59 M111 D43 M34
k141_220	Seison-GA2-softmasked	cDNA_match	1	1274	99	+	.	ID=TRINITY_GG_35_c0_g1_i1.path1;Name=TRINITY_GG_35_c0_g1_i1;Dir=indeterminate;Target=TRINITY_GG_35_c0_g1_i1 21 1294;Gap=M1274
k141_3751	Seison-GA2-softmasked	cDNA_match	3856	4757	82	+	.	ID=TRINITY_GG_40_c0_g1_i4.path1;Name=TRINITY_GG_40_c0_g1_i4;Dir=antisense;Target=TRINITY_GG_40_c0_g1_i4 5 747;Gap=M412 D57 M123 D47 M81 D55 M127
k141_3751	Seison-GA2-softmasked	cDNA_match	4962	5456	91	+	.	ID=TRINITY_GG_40_c0_g1_i4.path1;Name=TRINITY_GG_40_c0_g1_i4;Dir=antisense;Target=TRINITY_GG_40_c0_g1_i4 748 1198;Gap=M334 D44 M117
k141_3751	Seison-GA2-softmasked	cDNA_match	3856	4792	83	+	.	ID=TRINITY_GG_40_c0_g1_i2.path1;Name=TRINITY_GG_40_c0_g1_i2;Dir=indeterminate;Target=TRINITY_GG_40_c0_g1_i2 5 782;Gap=M412 D57 M123 D47 M81 D55 M162
k141_3751	Seison-GA2-softmasked	cDNA_match	6186	6535	100	+	.	ID=TRINITY_GG_42_c0_g1_i1.path1;Name=TRINITY_GG_42_c0_g1_i1;Dir=indeterminate;Target=TRINITY_GG_42_c0_g1_i1 3 352;Gap=M350
k141_3751	Seison-GA2-softmasked	cDNA_match	3856	4575	85	+	.	ID=TRINITY_GG_40_c0_g1_i3.path1;Name=TRINITY_GG_40_c0_g1_i3;Dir=antisense;Target=TRINITY_GG_40_c0_g1_i3 5 620;Gap=M412 D57 M123 D47 M81
k141_3751	Seison-GA2-softmasked	cDNA_match	4962	5456	90	+	.	ID=TRINITY_GG_40_c0_g1_i3.path1;Name=TRINITY_GG_40_c0_g1_i3;Dir=antisense;Target=TRINITY_GG_40_c0_g1_i3 621 1067;Gap=M334 D48 M113
k141_3751	Seison-GA2-softmasked	cDNA_match	8270	8483	100	+	.	ID=TRINITY_GG_43_c0_g1_i1.path1;Name=TRINITY_GG_43_c0_g1_i1;Dir=indeterminate;Target=TRINITY_GG_43_c0_g1_i1 1 214;Gap=M214
k141_3751	Seison-GA2-softmasked	cDNA_match	8650	8869	100	+	.	ID=TRINITY_GG_43_c1_g1_i1.path1;Name=TRINITY_GG_43_c1_g1_i1;Dir=indeterminate;Target=TRINITY_GG_43_c1_g1_i1 1 220;Gap=M220
k141_5206	Seison-GA2-softmasked	cDNA_match	27374	28562	100	+	.	ID=TRINITY_GG_44_c1_g1_i1.path1;Name=TRINITY_GG_44_c1_g1_i1;Dir=indeterminate;Target=TRINITY_GG_44_c1_g1_i1 2 1190;Gap=M1189
k141_3751	Seison-GA2-softmasked	cDNA_match	11518	12792	92	+	.	ID=TRINITY_GG_41_c0_g1_i1.path1;Name=TRINITY_GG_41_c0_g1_i1;Dir=indeterminate;Target=TRINITY_GG_41_c0_g1_i1 8 1188;Gap=M631 D46 M312 D48 M238
k141_5206	Seison-GA2-softmasked	cDNA_match	10139	10446	99	+	.	ID=TRINITY_GG_45_c1_g1_i1.path1;Name=TRINITY_GG_45_c1_g1_i1;Dir=indeterminate;Target=TRINITY_GG_45_c1_g1_i1 1 309;Gap=M146 I1 M162
k141_3751	Seison-GA2-softmasked	cDNA_match	4631	4757	94	+	.	ID=TRINITY_GG_40_c0_g2_i1.path1;Name=TRINITY_GG_40_c0_g2_i1;Dir=antisense;Target=TRINITY_GG_40_c0_g2_i1 45 171;Gap=M127
k141_3751	Seison-GA2-softmasked	cDNA_match	4962	5042	90	+	.	ID=TRINITY_GG_40_c0_g2_i1.path1;Name=TRINITY_GG_40_c0_g2_i1;Dir=antisense;Target=TRINITY_GG_40_c0_g2_i1 172 252;Gap=M81
k141_5206	Seison-GA2-softmasked	cDNA_match	28636	30723	97	+	.	ID=TRINITY_GG_44_c0_g1_i1.path1;Name=TRINITY_GG_44_c0_g1_i1;Dir=indeterminate;Target=TRINITY_GG_44_c0_g1_i1 1 2026;Gap=M1989 D62 M37
k141_5206	Seison-GA2-softmasked	cDNA_match	31757	32325	91	+	.	ID=TRINITY_GG_46_c0_g1_i1.path1;Name=TRINITY_GG_46_c0_g1_i1;Dir=indeterminate;Target=TRINITY_GG_46_c0_g1_i1 1 520;Gap=M366 D49 M154
k141_5206	Seison-GA2-softmasked	cDNA_match	24696	25264	79	+	.	ID=TRINITY_GG_47_c0_g1_i1.path1;Name=TRINITY_GG_47_c0_g1_i1;Dir=indeterminate;Target=TRINITY_GG_47_c0_g1_i1 1 450;Gap=M98 D60 M166 D59 M186
k141_5206	Seison-GA2-softmasked	cDNA_match	24696	25063	83	+	.	ID=TRINITY_GG_47_c0_g1_i2.path1;Name=TRINITY_GG_47_c0_g1_i2;Dir=indeterminate;Target=TRINITY_GG_47_c0_g1_i2 1 308;Gap=M98 D60 M210
k141_5206	Seison-GA2-softmasked	cDNA_match	31757	33286	87	+	.	ID=TRINITY_GG_46_c0_g1_i2.path1;Name=TRINITY_GG_46_c0_g1_i2;Dir=indeterminate;Target=TRINITY_GG_46_c0_g1_i2 1 1345;Gap=M366 D49 M123 D46 M210 D48 M111 D42 M535
k141_5188	Seison-GA2-softmasked	cDNA_match	4032	4575	88	+	.	ID=TRINITY_GG_48_c0_g1_i1.path1;Name=TRINITY_GG_48_c0_g1_i1;Dir=indeterminate;Target=TRINITY_GG_48_c0_g1_i1 3 489;Gap=M260 D57 M227
k141_5188	Seison-GA2-softmasked	cDNA_match	2956	3536	99	+	.	ID=TRINITY_GG_49_c0_g1_i1.path1;Name=TRINITY_GG_49_c0_g1_i1;Dir=indeterminate;Target=TRINITY_GG_49_c0_g1_i1 3 583;Gap=M581
k141_5206	Seison-GA2-softmasked	cDNA_match	22862	24495	81	+	.	ID=TRINITY_GG_47_c1_g1_i1.path1;Name=TRINITY_GG_47_c1_g1_i1;Dir=indeterminate;Target=TRINITY_GG_47_c1_g1_i1 1 1337;Gap=M231 D84 M204 D65 M361 D94 M299 D54 M242
k141_5206	Seison-GA2-softmasked	cDNA_match	25314	25638	100	+	.	ID=TRINITY_GG_47_c2_g1_i1.path1;Name=TRINITY_GG_47_c2_g1_i1;Dir=antisense;Target=TRINITY_GG_47_c2_g1_i1 13 337;Gap=M325
k141_5206	Seison-GA2-softmasked	cDNA_match	25705	27365	100	+	.	ID=TRINITY_GG_47_c2_g1_i1.path1;Name=TRINITY_GG_47_c2_g1_i1;Dir=antisense;Target=TRINITY_GG_47_c2_g1_i1 338 1998;Gap=M1661
k141_5206	Seison-GA2-softmasked	cDNA_match	10419	10880	99	+	.	ID=TRINITY_GG_45_c0_g1_i1.path1;Name=TRINITY_GG_45_c0_g1_i1;Dir=indeterminate;Target=TRINITY_GG_45_c0_g1_i1 56 517;Gap=M462
k141_502	Seison-GA2-softmasked	cDNA_match	6030	6804	94	+	.	ID=TRINITY_GG_52_c0_g1_i1.path1;Name=TRINITY_GG_52_c0_g1_i1;Dir=indeterminate;Target=TRINITY_GG_52_c0_g1_i1 1 733;Gap=M243 D42 M490
k141_502	Seison-GA2-softmasked	cDNA_match	3918	4831	100	+	.	ID=TRINITY_GG_52_c1_g1_i1.path1;Name=TRINITY_GG_52_c1_g1_i1;Dir=indeterminate;Target=TRINITY_GG_52_c1_g1_i1 1 914;Gap=M914
k141_502	Seison-GA2-softmasked	cDNA_match	40691	40892	100	+	.	ID=TRINITY_GG_53_c0_g1_i1.path1;Name=TRINITY_GG_53_c0_g1_i1;Dir=indeterminate;Target=TRINITY_GG_53_c0_g1_i1 1 202;Gap=M202
k141_2712	Seison-GA2-softmasked	cDNA_match	108	620	90	+	.	ID=TRINITY_GG_51_c0_g1_i1.path1;Name=TRINITY_GG_51_c0_g1_i1;Dir=indeterminate;Target=TRINITY_GG_51_c0_g1_i1 1 534;Gap=M442 I21 M71
k141_502	Seison-GA2-softmasked	cDNA_match	40092	40679	75	+	.	ID=TRINITY_GG_53_c1_g1_i1.path1;Name=TRINITY_GG_53_c1_g1_i1;Dir=indeterminate;Target=TRINITY_GG_53_c1_g1_i1 1 444;Gap=M110 D50 M106 D44 M155 D50 M73
k141_502	Seison-GA2-softmasked	cDNA_match	42424	43237	94	+	.	ID=TRINITY_GG_54_c0_g1_i1.path1;Name=TRINITY_GG_54_c0_g1_i1;Dir=indeterminate;Target=TRINITY_GG_54_c0_g1_i1 1 769;Gap=M481 D45 M288
k141_502	Seison-GA2-softmasked	cDNA_match	26897	27514	99	+	.	ID=TRINITY_GG_55_c0_g1_i22.path1;Name=TRINITY_GG_55_c0_g1_i22;Dir=indeterminate;Target=TRINITY_GG_55_c0_g1_i22 1 615;Gap=M605 D3 M10
k141_502	Seison-GA2-softmasked	cDNA_match	27129	27514	91	+	.	ID=TRINITY_GG_55_c0_g1_i4.path1;Name=TRINITY_GG_55_c0_g1_i4;Dir=indeterminate;Target=TRINITY_GG_55_c0_g1_i4 5 384;Gap=M50 I3 M36 D6 M281 D3 M10
k141_502	Seison-GA2-softmasked	cDNA_match	23357	25095	99	+	.	ID=TRINITY_GG_55_c0_g1_i11.path1;Name=TRINITY_GG_55_c0_g1_i11;Dir=indeterminate;Target=TRINITY_GG_55_c0_g1_i11 1 1733;Gap=M312 D3 M1306 D3 M115
k141_5188	Seison-GA2-softmasked	cDNA_match	1	2229	99	+	.	ID=TRINITY_GG_50_c0_g1_i10.path1;Name=TRINITY_GG_50_c0_g1_i10;Dir=indeterminate;Target=TRINITY_GG_50_c0_g1_i10 37 2265;Gap=M2229
k141_1911	Seison-GA2-softmasked	cDNA_match	345	389	97	-	.	ID=TRINITY_GG_50_c0_g1_i13.path1;Name=TRINITY_GG_50_c0_g1_i13;Dir=indeterminate;Target=TRINITY_GG_50_c0_g1_i13 1 45;Gap=M45
k141_5188	Seison-GA2-softmasked	cDNA_match	10	1367	100	+	.	ID=TRINITY_GG_50_c0_g1_i13.path2;Name=TRINITY_GG_50_c0_g1_i13;Dir=indeterminate;Target=TRINITY_GG_50_c0_g1_i13 46 1403;Gap=M1358
k141_5188	Seison-GA2-softmasked	cDNA_match	2223	2542	97	+	.	ID=TRINITY_GG_50_c0_g1_i13.path2;Name=TRINITY_GG_50_c0_g1_i13;Dir=indeterminate;Target=TRINITY_GG_50_c0_g1_i13 1421 1740;Gap=M320
k141_502	Seison-GA2-softmasked	cDNA_match	19467	21472	100	+	.	ID=TRINITY_GG_55_c1_g1_i1.path1;Name=TRINITY_GG_55_c1_g1_i1;Dir=indeterminate;Target=TRINITY_GG_55_c1_g1_i1 1 2006;Gap=M2006
k141_502	Seison-GA2-softmasked	cDNA_match	27129	30542	99	+	.	ID=TRINITY_GG_55_c0_g1_i16.path1;Name=TRINITY_GG_55_c0_g1_i16;Dir=indeterminate;Target=TRINITY_GG_55_c0_g1_i16 5 3415;Gap=M50 I3 M36 D6 M3322
k141_502	Seison-GA2-softmasked	cDNA_match	17899	19097	88	+	.	ID=TRINITY_GG_55_c2_g1_i4.path1;Name=TRINITY_GG_55_c2_g1_i4;Dir=indeterminate;Target=TRINITY_GG_55_c2_g1_i4 1 1056;Gap=M67 D1 M524 D45 M194 D51 M97 D46 M174
k141_502	Seison-GA2-softmasked	cDNA_match	17899	19097	92	+	.	ID=TRINITY_GG_55_c2_g1_i1.path1;Name=TRINITY_GG_55_c2_g1_i1;Dir=indeterminate;Target=TRINITY_GG_55_c2_g1_i1 1 1107;Gap=M67 D1 M524 D45 M342 D46 M174
k141_502	Seison-GA2-softmasked	cDNA_match	17263	17921	100	+	.	ID=TRINITY_GG_55_c2_g2_i1.path1;Name=TRINITY_GG_55_c2_g2_i1;Dir=indeterminate;Target=TRINITY_GG_55_c2_g2_i1 1 659;Gap=M659
k141_502	Seison-GA2-softmasked	cDNA_match	31578	31971	83	+	.	ID=TRINITY_GG_55_c3_g1_i1.path1;Name=TRINITY_GG_55_c3_g1_i1;Dir=indeterminate;Target=TRINITY_GG_55_c3_g1_i1 1 330;Gap=M238 D64 M92
k141_502	Seison-GA2-softmasked	cDNA_match	17899	19097	91	+	.	ID=TRINITY_GG_55_c2_g1_i3.path1;Name=TRINITY_GG_55_c2_g1_i3;Dir=indeterminate;Target=TRINITY_GG_55_c2_g1_i3 1 1101;Gap=M67 D1 M763 D51 M97 D46 M174
k141_502	Seison-GA2-softmasked	cDNA_match	32095	32304	100	+	.	ID=TRINITY_GG_55_c4_g1_i1.path1;Name=TRINITY_GG_55_c4_g1_i1;Dir=indeterminate;Target=TRINITY_GG_55_c4_g1_i1 1 210;Gap=M210
k141_502	Seison-GA2-softmasked	cDNA_match	22395	22896	100	+	.	ID=TRINITY_GG_55_c5_g1_i1.path1;Name=TRINITY_GG_55_c5_g1_i1;Dir=indeterminate;Target=TRINITY_GG_55_c5_g1_i1 1 502;Gap=M502
k141_502	Seison-GA2-softmasked	cDNA_match	33511	33936	100	+	.	ID=TRINITY_GG_55_c6_g1_i1.path1;Name=TRINITY_GG_55_c6_g1_i1;Dir=indeterminate;Target=TRINITY_GG_55_c6_g1_i1 1 426;Gap=M426
k141_502	Seison-GA2-softmasked	cDNA_match	21908	22346	99	+	.	ID=TRINITY_GG_55_c7_g1_i1.path1;Name=TRINITY_GG_55_c7_g1_i1;Dir=indeterminate;Target=TRINITY_GG_55_c7_g1_i1 5 442;Gap=M224 D1 M214
k141_1864	Seison-GA2-softmasked	cDNA_match	5653	6410	97	+	.	ID=TRINITY_GG_56_c0_g1_i1.path1;Name=TRINITY_GG_56_c0_g1_i1;Dir=indeterminate;Target=TRINITY_GG_56_c0_g1_i1 1 748;Gap=M271 D10 M477
k141_1863	Seison-GA2-softmasked	cDNA_match	3569	3895	99	-	.	ID=TRINITY_GG_57_c0_g1_i1.path1;Name=TRINITY_GG_57_c0_g1_i1;Dir=indeterminate;Target=TRINITY_GG_57_c0_g1_i1 1 327;Gap=M59 D1 M143 I1 M124
k141_1864	Seison-GA2-softmasked	cDNA_match	91	395	98	+	.	ID=TRINITY_GG_57_c0_g1_i1.path2;Name=TRINITY_GG_57_c0_g1_i1;Dir=indeterminate;Target=TRINITY_GG_57_c0_g1_i1 1 304;Gap=M56 D1 M248
k141_1863	Seison-GA2-softmasked	cDNA_match	3569	3791	98	-	.	ID=TRINITY_GG_57_c0_g1_i2.path1;Name=TRINITY_GG_57_c0_g1_i2;Dir=indeterminate;Target=TRINITY_GG_57_c0_g1_i2 76 299;Gap=M99 I1 M124
k141_1864	Seison-GA2-softmasked	cDNA_match	8246	9298	99	+	.	ID=TRINITY_GG_59_c0_g1_i1.path1;Name=TRINITY_GG_59_c0_g1_i1;Dir=indeterminate;Target=TRINITY_GG_59_c0_g1_i1 1 1053;Gap=M1053
k141_1864	Seison-GA2-softmasked	cDNA_match	10807	11015	94	+	.	ID=TRINITY_GG_58_c0_g1_i1.path1;Name=TRINITY_GG_58_c0_g1_i1;Dir=indeterminate;Target=TRINITY_GG_58_c0_g1_i1 3 211;Gap=M209
k141_3594	Seison-GA2-softmasked	cDNA_match	276	483	93	+	.	ID=TRINITY_GG_58_c0_g1_i1.path2;Name=TRINITY_GG_58_c0_g1_i1;Dir=indeterminate;Target=TRINITY_GG_58_c0_g1_i1 4 211;Gap=M208
k141_1359	Seison-GA2-softmasked	cDNA_match	2121	2327	93	+	.	ID=TRINITY_GG_58_c0_g1_i1.path3;Name=TRINITY_GG_58_c0_g1_i1;Dir=indeterminate;Target=TRINITY_GG_58_c0_g1_i1 5 211;Gap=M207
k141_1864	Seison-GA2-softmasked	cDNA_match	9299	9892	99	+	.	ID=TRINITY_GG_59_c1_g1_i1.path1;Name=TRINITY_GG_59_c1_g1_i1;Dir=indeterminate;Target=TRINITY_GG_59_c1_g1_i1 1 594;Gap=M594
k141_1864	Seison-GA2-softmasked	cDNA_match	3285	3555	97	+	.	ID=TRINITY_GG_60_c0_g1_i1.path1;Name=TRINITY_GG_60_c0_g1_i1;Dir=indeterminate;Target=TRINITY_GG_60_c0_g1_i1 26 296;Gap=M271
k141_667	Seison-GA2-softmasked	cDNA_match	3506	3773	95	-	.	ID=TRINITY_GG_60_c0_g1_i1.path2;Name=TRINITY_GG_60_c0_g1_i1;Dir=indeterminate;Target=TRINITY_GG_60_c0_g1_i1 18 278;Gap=M8 D7 M253
k141_1064	Seison-GA2-softmasked	cDNA_match	56260	56516	92	-	.	ID=TRINITY_GG_60_c0_g1_i1.path3;Name=TRINITY_GG_60_c0_g1_i1;Dir=indeterminate;Target=TRINITY_GG_60_c0_g1_i1 18 278;Gap=M8 D7 M140 I11 M102
k141_502	Seison-GA2-softmasked	cDNA_match	25017	25334	100	+	.	ID=TRINITY_GG_55_c0_g1_i6.path1;Name=TRINITY_GG_55_c0_g1_i6;Dir=antisense;Target=TRINITY_GG_55_c0_g1_i6 1 318;Gap=M318
k141_502	Seison-GA2-softmasked	cDNA_match	25400	30542	98	+	.	ID=TRINITY_GG_55_c0_g1_i6.path1;Name=TRINITY_GG_55_c0_g1_i6;Dir=antisense;Target=TRINITY_GG_55_c0_g1_i6 319 5405;Gap=M198 D59 M1217 I3 M3669
k141_1864	Seison-GA2-softmasked	cDNA_match	3565	3890	99	+	.	ID=TRINITY_GG_60_c1_g1_i1.path1;Name=TRINITY_GG_60_c1_g1_i1;Dir=indeterminate;Target=TRINITY_GG_60_c1_g1_i1 1 326;Gap=M326
k141_1922	Seison-GA2-softmasked	cDNA_match	6599	6657	98	+	.	ID=TRINITY_GG_60_c1_g1_i1.path2;Name=TRINITY_GG_60_c1_g1_i1;Dir=indeterminate;Target=TRINITY_GG_60_c1_g1_i1 327 385;Gap=M59
k141_3234	Seison-GA2-softmasked	cDNA_match	11866	12463	100	+	.	ID=TRINITY_GG_62_c0_g2_i4.path1;Name=TRINITY_GG_62_c0_g2_i4;Dir=antisense;Target=TRINITY_GG_62_c0_g2_i4 1 598;Gap=M598
k141_3234	Seison-GA2-softmasked	cDNA_match	12623	13383	82	+	.	ID=TRINITY_GG_62_c0_g2_i4.path1;Name=TRINITY_GG_62_c0_g2_i4;Dir=antisense;Target=TRINITY_GG_62_c0_g2_i4 599 1223;Gap=M120 D46 M119 D43 M121 D47 M265
k141_3234	Seison-GA2-softmasked	cDNA_match	2529	3014	100	+	.	ID=TRINITY_GG_61_c0_g1_i1.path1;Name=TRINITY_GG_61_c0_g1_i1;Dir=antisense;Target=TRINITY_GG_61_c0_g1_i1 8 493;Gap=M486
k141_3234	Seison-GA2-softmasked	cDNA_match	3067	3162	100	+	.	ID=TRINITY_GG_61_c0_g1_i1.path1;Name=TRINITY_GG_61_c0_g1_i1;Dir=antisense;Target=TRINITY_GG_61_c0_g1_i1 494 589;Gap=M96
k141_3234	Seison-GA2-softmasked	cDNA_match	3225	5541	69	+	.	ID=TRINITY_GG_61_c0_g1_i1.path1;Name=TRINITY_GG_61_c0_g1_i1;Dir=antisense;Target=TRINITY_GG_61_c0_g1_i1 590 2191;Gap=M135 D45 M264 D50 M134 D47 M244 D52 M51 D51 M69 D43 M51 D51 M69 D63 M36 D45 M57 D53 M117 D50 M87 D48 M57 D60 M114 D57 M117
k141_3234	Seison-GA2-softmasked	cDNA_match	12230	12463	100	+	.	ID=TRINITY_GG_62_c0_g2_i1.path1;Name=TRINITY_GG_62_c0_g2_i1;Dir=antisense;Target=TRINITY_GG_62_c0_g2_i1 1 234;Gap=M234
k141_3234	Seison-GA2-softmasked	cDNA_match	12623	13383	76	+	.	ID=TRINITY_GG_62_c0_g2_i1.path1;Name=TRINITY_GG_62_c0_g2_i1;Dir=antisense;Target=TRINITY_GG_62_c0_g2_i1 235 813;Gap=M120 D46 M64 D46 M9 D43 M121 D47 M265
k141_3234	Seison-GA2-softmasked	cDNA_match	11332	11415	95	+	.	ID=TRINITY_GG_62_c0_g2_i3.path1;Name=TRINITY_GG_62_c0_g2_i3;Dir=antisense;Target=TRINITY_GG_62_c0_g2_i3 1 84;Gap=M84
k141_3234	Seison-GA2-softmasked	cDNA_match	12230	12463	100	+	.	ID=TRINITY_GG_62_c0_g2_i3.path1;Name=TRINITY_GG_62_c0_g2_i3;Dir=antisense;Target=TRINITY_GG_62_c0_g2_i3 85 318;Gap=M234
k141_3234	Seison-GA2-softmasked	cDNA_match	12623	13383	82	+	.	ID=TRINITY_GG_62_c0_g2_i3.path1;Name=TRINITY_GG_62_c0_g2_i3;Dir=antisense;Target=TRINITY_GG_62_c0_g2_i3 319 943;Gap=M120 D46 M119 D43 M121 D47 M265
k141_3234	Seison-GA2-softmasked	cDNA_match	9532	9745	100	+	.	ID=TRINITY_GG_62_c0_g1_i5.path1;Name=TRINITY_GG_62_c0_g1_i5;Dir=antisense;Target=TRINITY_GG_62_c0_g1_i5 1 214;Gap=M214
k141_3234	Seison-GA2-softmasked	cDNA_match	9787	10674	71	+	.	ID=TRINITY_GG_62_c0_g1_i5.path1;Name=TRINITY_GG_62_c0_g1_i5;Dir=antisense;Target=TRINITY_GG_62_c0_g1_i5 215 848;Gap=M78 D46 M157 D66 M91 D48 M117 D49 M133 D45 M58
k141_3234	Seison-GA2-softmasked	cDNA_match	10887	11011	100	+	.	ID=TRINITY_GG_62_c0_g1_i5.path1;Name=TRINITY_GG_62_c0_g1_i5;Dir=antisense;Target=TRINITY_GG_62_c0_g1_i5 849 973;Gap=M125
k141_3234	Seison-GA2-softmasked	cDNA_match	11155	11354	99	+	.	ID=TRINITY_GG_62_c0_g1_i5.path1;Name=TRINITY_GG_62_c0_g1_i5;Dir=antisense;Target=TRINITY_GG_62_c0_g1_i5 974 1173;Gap=M200
k141_3234	Seison-GA2-softmasked	cDNA_match	18266	19000	86	+	.	ID=TRINITY_GG_63_c0_g1_i1.path1;Name=TRINITY_GG_63_c0_g1_i1;Dir=indeterminate;Target=TRINITY_GG_63_c0_g1_i1 1 636;Gap=M147 D49 M339 D50 M150
k141_3234	Seison-GA2-softmasked	cDNA_match	19001	19698	100	+	.	ID=TRINITY_GG_63_c0_g2_i1.path1;Name=TRINITY_GG_63_c0_g2_i1;Dir=indeterminate;Target=TRINITY_GG_63_c0_g2_i1 1 698;Gap=M698
k141_3234	Seison-GA2-softmasked	cDNA_match	9532	9745	100	+	.	ID=TRINITY_GG_62_c0_g1_i3.path1;Name=TRINITY_GG_62_c0_g1_i3;Dir=antisense;Target=TRINITY_GG_62_c0_g1_i3 1 214;Gap=M214
k141_3234	Seison-GA2-softmasked	cDNA_match	9787	10724	72	+	.	ID=TRINITY_GG_62_c0_g1_i3.path1;Name=TRINITY_GG_62_c0_g1_i3;Dir=antisense;Target=TRINITY_GG_62_c0_g1_i3 215 898;Gap=M78 D46 M157 D66 M91 D48 M117 D49 M133 D45 M108
k141_3234	Seison-GA2-softmasked	cDNA_match	10887	11354	83	+	.	ID=TRINITY_GG_62_c0_g1_i3.path1;Name=TRINITY_GG_62_c0_g1_i3;Dir=antisense;Target=TRINITY_GG_62_c0_g1_i3 899 1289;Gap=M125 D77 M266
k141_3234	Seison-GA2-softmasked	cDNA_match	18266	19000	93	+	.	ID=TRINITY_GG_63_c0_g1_i2.path1;Name=TRINITY_GG_63_c0_g1_i2;Dir=indeterminate;Target=TRINITY_GG_63_c0_g1_i2 1 685;Gap=M535 D50 M150
k141_3234	Seison-GA2-softmasked	cDNA_match	7146	8576	96	+	.	ID=TRINITY_GG_65_c0_g1_i1.path1;Name=TRINITY_GG_65_c0_g1_i1;Dir=indeterminate;Target=TRINITY_GG_65_c0_g1_i1 1 1386;Gap=M203 D45 M1183
k141_3234	Seison-GA2-softmasked	cDNA_match	7146	8576	100	+	.	ID=TRINITY_GG_65_c0_g1_i2.path1;Name=TRINITY_GG_65_c0_g1_i2;Dir=indeterminate;Target=TRINITY_GG_65_c0_g1_i2 1 1431;Gap=M1431
k141_3234	Seison-GA2-softmasked	cDNA_match	16167	16520	100	+	.	ID=TRINITY_GG_64_c0_g1_i2.path1;Name=TRINITY_GG_64_c0_g1_i2;Dir=antisense;Target=TRINITY_GG_64_c0_g1_i2 1 354;Gap=M354
k141_3234	Seison-GA2-softmasked	cDNA_match	16569	17693	81	+	.	ID=TRINITY_GG_64_c0_g1_i2.path1;Name=TRINITY_GG_64_c0_g1_i2;Dir=antisense;Target=TRINITY_GG_64_c0_g1_i2 355 1272;Gap=M141 D52 M218 D49 M400 D49 M81 D57 M78
k141_3234	Seison-GA2-softmasked	cDNA_match	17838	18225	76	+	.	ID=TRINITY_GG_64_c0_g1_i2.path1;Name=TRINITY_GG_64_c0_g1_i2;Dir=antisense;Target=TRINITY_GG_64_c0_g1_i2 1273 1569;Gap=M90 D48 M54 D43 M153
k141_3234	Seison-GA2-softmasked	cDNA_match	16167	16520	100	+	.	ID=TRINITY_GG_64_c0_g1_i1.path1;Name=TRINITY_GG_64_c0_g1_i1;Dir=antisense;Target=TRINITY_GG_64_c0_g1_i1 1 354;Gap=M354
k141_3234	Seison-GA2-softmasked	cDNA_match	16569	17693	77	+	.	ID=TRINITY_GG_64_c0_g1_i1.path1;Name=TRINITY_GG_64_c0_g1_i1;Dir=antisense;Target=TRINITY_GG_64_c0_g1_i1 355 1224;Gap=M141 D52 M218 D49 M223 D48 M129 D49 M81 D57 M78
k141_3234	Seison-GA2-softmasked	cDNA_match	17838	18225	76	+	.	ID=TRINITY_GG_64_c0_g1_i1.path1;Name=TRINITY_GG_64_c0_g1_i1;Dir=antisense;Target=TRINITY_GG_64_c0_g1_i1 1225 1521;Gap=M90 D48 M54 D43 M153
k141_3234	Seison-GA2-softmasked	cDNA_match	5777	7044	100	+	.	ID=TRINITY_GG_65_c1_g1_i1.path1;Name=TRINITY_GG_65_c1_g1_i1;Dir=indeterminate;Target=TRINITY_GG_65_c1_g1_i1 1 1268;Gap=M1268
k141_3234	Seison-GA2-softmasked	cDNA_match	7029	7168	100	+	.	ID=TRINITY_GG_65_c0_g1_i3.path1;Name=TRINITY_GG_65_c0_g1_i3;Dir=antisense;Target=TRINITY_GG_65_c0_g1_i3 4 143;Gap=M140
k141_3234	Seison-GA2-softmasked	cDNA_match	7394	8576	100	+	.	ID=TRINITY_GG_65_c0_g1_i3.path1;Name=TRINITY_GG_65_c0_g1_i3;Dir=antisense;Target=TRINITY_GG_65_c0_g1_i3 144 1326;Gap=M1183
k141_3234	Seison-GA2-softmasked	cDNA_match	1667	2122	99	+	.	ID=TRINITY_GG_67_c0_g1_i1.path1;Name=TRINITY_GG_67_c0_g1_i1;Dir=indeterminate;Target=TRINITY_GG_67_c0_g1_i1 2 457;Gap=M456
k141_3234	Seison-GA2-softmasked	cDNA_match	1667	2122	90	+	.	ID=TRINITY_GG_67_c0_g1_i2.path1;Name=TRINITY_GG_67_c0_g1_i2;Dir=indeterminate;Target=TRINITY_GG_67_c0_g1_i2 2 414;Gap=M237 D43 M176
k141_4062	Seison-GA2-softmasked	cDNA_match	727	1790	94	+	.	ID=TRINITY_GG_68_c0_g1_i2.path1;Name=TRINITY_GG_68_c0_g1_i2;Dir=indeterminate;Target=TRINITY_GG_68_c0_g1_i2 1 1009;Gap=M265 D52 M720 D3 M24
k141_3234	Seison-GA2-softmasked	cDNA_match	14748	14880	100	+	.	ID=TRINITY_GG_66_c0_g1_i1.path1;Name=TRINITY_GG_66_c0_g1_i1;Dir=antisense;Target=TRINITY_GG_66_c0_g1_i1 1 133;Gap=M133
k141_3234	Seison-GA2-softmasked	cDNA_match	15048	15914	77	+	.	ID=TRINITY_GG_66_c0_g1_i1.path1;Name=TRINITY_GG_66_c0_g1_i1;Dir=antisense;Target=TRINITY_GG_66_c0_g1_i1 134 807;Gap=M160 D45 M91 D54 M114 D38 M118 D56 M191
k141_4062	Seison-GA2-softmasked	cDNA_match	727	1790	94	+	.	ID=TRINITY_GG_68_c0_g1_i1.path1;Name=TRINITY_GG_68_c0_g1_i1;Dir=indeterminate;Target=TRINITY_GG_68_c0_g1_i1 1 1008;Gap=M180 D53 M804 D3 M24
k141_1109	Seison-GA2-softmasked	cDNA_match	475	1211	99	+	.	ID=TRINITY_GG_69_c0_g1_i1.path1;Name=TRINITY_GG_69_c0_g1_i1;Dir=indeterminate;Target=TRINITY_GG_69_c0_g1_i1 3 739;Gap=M737
k141_1109	Seison-GA2-softmasked	cDNA_match	2607	3022	99	+	.	ID=TRINITY_GG_71_c0_g1_i1.path1;Name=TRINITY_GG_71_c0_g1_i1;Dir=indeterminate;Target=TRINITY_GG_71_c0_g1_i1 1 416;Gap=M416
k141_1109	Seison-GA2-softmasked	cDNA_match	2607	3022	99	+	.	ID=TRINITY_GG_71_c0_g1_i2.path1;Name=TRINITY_GG_71_c0_g1_i2;Dir=indeterminate;Target=TRINITY_GG_71_c0_g1_i2 1 416;Gap=M416
k141_2770	Seison-GA2-softmasked	cDNA_match	16320	17088	100	+	.	ID=TRINITY_GG_72_c0_g1_i1.path1;Name=TRINITY_GG_72_c0_g1_i1;Dir=indeterminate;Target=TRINITY_GG_72_c0_g1_i1 1 769;Gap=M769
k141_2770	Seison-GA2-softmasked	cDNA_match	16320	17088	94	+	.	ID=TRINITY_GG_72_c0_g1_i3.path1;Name=TRINITY_GG_72_c0_g1_i3;Dir=indeterminate;Target=TRINITY_GG_72_c0_g1_i3 1 727;Gap=M626 D42 M101
k141_1109	Seison-GA2-softmasked	cDNA_match	6507	11459	98	+	.	ID=TRINITY_GG_70_c0_g1_i1.path1;Name=TRINITY_GG_70_c0_g1_i1;Dir=indeterminate;Target=TRINITY_GG_70_c0_g1_i1 1 4896;Gap=M3787 D57 M1109
k141_1109	Seison-GA2-softmasked	cDNA_match	6507	11459	97	+	.	ID=TRINITY_GG_70_c0_g1_i2.path1;Name=TRINITY_GG_70_c0_g1_i2;Dir=indeterminate;Target=TRINITY_GG_70_c0_g1_i2 1 4851;Gap=M3787 D57 M788 D45 M276
k141_2770	Seison-GA2-softmasked	cDNA_match	2468	3902	88	+	.	ID=TRINITY_GG_73_c0_g1_i1.path1;Name=TRINITY_GG_73_c0_g1_i1;Dir=indeterminate;Target=TRINITY_GG_73_c0_g1_i1 1 1267;Gap=M375 D51 M158 D46 M247 D71 M487
k141_2770	Seison-GA2-softmasked	cDNA_match	2468	3902	83	+	.	ID=TRINITY_GG_73_c0_g1_i7.path1;Name=TRINITY_GG_73_c0_g1_i7;Dir=indeterminate;Target=TRINITY_GG_73_c0_g1_i7 1 1197;Gap=M375 D51 M158 D46 M247 D71 M325 D70 M92
k141_502	Seison-GA2-softmasked	cDNA_match	23357	25076	99	+	.	ID=TRINITY_GG_55_c0_g1_i7.path1;Name=TRINITY_GG_55_c0_g1_i7;Dir=antisense;Target=TRINITY_GG_55_c0_g1_i7 1 1714;Gap=M312 D3 M1306 D3 M96
k141_502	Seison-GA2-softmasked	cDNA_match	25078	25334	100	+	.	ID=TRINITY_GG_55_c0_g1_i7.path1;Name=TRINITY_GG_55_c0_g1_i7;Dir=antisense;Target=TRINITY_GG_55_c0_g1_i7 1794 2050;Gap=M257
k141_502	Seison-GA2-softmasked	cDNA_match	25400	30542	97	+	.	ID=TRINITY_GG_55_c0_g1_i7.path1;Name=TRINITY_GG_55_c0_g1_i7;Dir=antisense;Target=TRINITY_GG_55_c0_g1_i7 2051 7213;Gap=M198 D59 M233 I81 M14 D5 M965 I3 M3669
k141_2770	Seison-GA2-softmasked	cDNA_match	2468	3902	86	+	.	ID=TRINITY_GG_73_c0_g1_i8.path1;Name=TRINITY_GG_73_c0_g1_i8;Dir=indeterminate;Target=TRINITY_GG_73_c0_g1_i8 1 1248;Gap=M584 D46 M247 D71 M325 D70 M92
k141_2770	Seison-GA2-softmasked	cDNA_match	2468	3902	93	+	.	ID=TRINITY_GG_73_c0_g1_i4.path1;Name=TRINITY_GG_73_c0_g1_i4;Dir=indeterminate;Target=TRINITY_GG_73_c0_g1_i4 1 1338;Gap=M375 D51 M158 D46 M805
k141_2770	Seison-GA2-softmasked	cDNA_match	959	2205	92	+	.	ID=TRINITY_GG_74_c0_g1_i2.path1;Name=TRINITY_GG_74_c0_g1_i2;Dir=indeterminate;Target=TRINITY_GG_74_c0_g1_i2 1 1153;Gap=M312 D46 M267 D48 M574
k141_2770	Seison-GA2-softmasked	cDNA_match	2468	3902	88	+	.	ID=TRINITY_GG_73_c0_g1_i6.path1;Name=TRINITY_GG_73_c0_g1_i6;Dir=indeterminate;Target=TRINITY_GG_73_c0_g1_i6 1 1268;Gap=M375 D51 M158 D46 M643 D70 M92
k141_4370	Seison-GA2-softmasked	cDNA_match	912	2700	99	+	.	ID=TRINITY_GG_75_c0_g1_i15.path1;Name=TRINITY_GG_75_c0_g1_i15;Dir=indeterminate;Target=TRINITY_GG_75_c0_g1_i15 1 1789;Gap=M1789
k141_2770	Seison-GA2-softmasked	cDNA_match	1030	2205	92	+	.	ID=TRINITY_GG_74_c0_g1_i1.path1;Name=TRINITY_GG_74_c0_g1_i1;Dir=indeterminate;Target=TRINITY_GG_74_c0_g1_i1 57 1138;Gap=M241 D46 M267 D48 M574
k141_4370	Seison-GA2-softmasked	cDNA_match	1381	2700	99	+	.	ID=TRINITY_GG_75_c0_g1_i5.path1;Name=TRINITY_GG_75_c0_g1_i5;Dir=indeterminate;Target=TRINITY_GG_75_c0_g1_i5 90 1409;Gap=M1320
k141_259	Seison-GA2-softmasked	cDNA_match	9667	9751	98	-	.	ID=TRINITY_GG_75_c0_g1_i2.path1;Name=TRINITY_GG_75_c0_g1_i2;Dir=indeterminate;Target=TRINITY_GG_75_c0_g1_i2 1 85;Gap=M85
k141_4370	Seison-GA2-softmasked	cDNA_match	1377	3705	99	+	.	ID=TRINITY_GG_75_c0_g1_i2.path2;Name=TRINITY_GG_75_c0_g1_i2;Dir=indeterminate;Target=TRINITY_GG_75_c0_g1_i2 86 2414;Gap=M2329
k141_4370	Seison-GA2-softmasked	cDNA_match	1579	2700	99	+	.	ID=TRINITY_GG_75_c0_g1_i10.path1;Name=TRINITY_GG_75_c0_g1_i10;Dir=indeterminate;Target=TRINITY_GG_75_c0_g1_i10 2 1123;Gap=M1122
k141_4370	Seison-GA2-softmasked	cDNA_match	1579	3705	99	+	.	ID=TRINITY_GG_75_c0_g1_i14.path1;Name=TRINITY_GG_75_c0_g1_i14;Dir=indeterminate;Target=TRINITY_GG_75_c0_g1_i14 2 2128;Gap=M2127
k141_1035	Seison-GA2-softmasked	cDNA_match	23873	24884	91	+	.	ID=TRINITY_GG_78_c0_g1_i1.path1;Name=TRINITY_GG_78_c0_g1_i1;Dir=indeterminate;Target=TRINITY_GG_78_c0_g1_i1 1 945;Gap=M439 D3 M58 D64 M448
k141_1035	Seison-GA2-softmasked	cDNA_match	24365	24884	100	+	.	ID=TRINITY_GG_78_c0_g1_i2.path1;Name=TRINITY_GG_78_c0_g1_i2;Dir=indeterminate;Target=TRINITY_GG_78_c0_g1_i2 1 520;Gap=M520
k141_1035	Seison-GA2-softmasked	cDNA_match	4059	10256	95	+	.	ID=TRINITY_GG_76_c0_g1_i1.path1;Name=TRINITY_GG_76_c0_g1_i1;Dir=indeterminate;Target=TRINITY_GG_76_c0_g1_i1 1 5913;Gap=M2428 D44 M243 D69 M132 D59 M313 D52 M122 D61 M2675
k141_1035	Seison-GA2-softmasked	cDNA_match	16474	23262	99	+	.	ID=TRINITY_GG_77_c0_g1_i2.path1;Name=TRINITY_GG_77_c0_g1_i2;Dir=indeterminate;Target=TRINITY_GG_77_c0_g1_i2 1 6742;Gap=M485 D47 M6257
k141_1035	Seison-GA2-softmasked	cDNA_match	11091	11804	100	+	.	ID=TRINITY_GG_80_c1_g1_i1.path1;Name=TRINITY_GG_80_c1_g1_i1;Dir=indeterminate;Target=TRINITY_GG_80_c1_g1_i1 1 714;Gap=M714
k141_1035	Seison-GA2-softmasked	cDNA_match	11091	11804	94	+	.	ID=TRINITY_GG_80_c1_g1_i3.path1;Name=TRINITY_GG_80_c1_g1_i3;Dir=indeterminate;Target=TRINITY_GG_80_c1_g1_i3 1 672;Gap=M206 D42 M466
k141_666	Seison-GA2-softmasked	cDNA_match	74	492	99	+	.	ID=TRINITY_GG_81_c0_g1_i1.path1;Name=TRINITY_GG_81_c0_g1_i1;Dir=indeterminate;Target=TRINITY_GG_81_c0_g1_i1 1 419;Gap=M419
k141_1035	Seison-GA2-softmasked	cDNA_match	2282	3988	76	+	.	ID=TRINITY_GG_79_c0_g1_i1.path1;Name=TRINITY_GG_79_c0_g1_i1;Dir=indeterminate;Target=TRINITY_GG_79_c0_g1_i1 1 1312;Gap=M253 D49 M59 D42 M101 D46 M206 D53 M51 D63 M151 D44 M102 D45 M110 D53 M279
k141_2445	Seison-GA2-softmasked	cDNA_match	1497	2020	81	+	.	ID=TRINITY_GG_82_c0_g1_i1.path1;Name=TRINITY_GG_82_c0_g1_i1;Dir=antisense;Target=TRINITY_GG_82_c0_g1_i1 1 428;Gap=M124 D48 M135 D48 M169
k141_2445	Seison-GA2-softmasked	cDNA_match	2074	2480	87	+	.	ID=TRINITY_GG_82_c0_g1_i1.path1;Name=TRINITY_GG_82_c0_g1_i1;Dir=antisense;Target=TRINITY_GG_82_c0_g1_i1 429 785;Gap=M187 D50 M170
k141_1035	Seison-GA2-softmasked	cDNA_match	11996	14469	99	+	.	ID=TRINITY_GG_80_c0_g1_i1.path1;Name=TRINITY_GG_80_c0_g1_i1;Dir=indeterminate;Target=TRINITY_GG_80_c0_g1_i1 1 2475;Gap=M2401 I1 M73
k141_2445	Seison-GA2-softmasked	cDNA_match	3308	3750	100	+	.	ID=TRINITY_GG_83_c0_g1_i1.path1;Name=TRINITY_GG_83_c0_g1_i1;Dir=indeterminate;Target=TRINITY_GG_83_c0_g1_i1 2 444;Gap=M443
k141_4867	Seison-GA2-softmasked	cDNA_match	61434	61493	100	+	.	ID=TRINITY_GG_83_c0_g1_i1.path2;Name=TRINITY_GG_83_c0_g1_i1;Dir=indeterminate;Target=TRINITY_GG_83_c0_g1_i1 445 504;Gap=M60
k141_1082	Seison-GA2-softmasked	cDNA_match	32437	32820	95	+	.	ID=TRINITY_GG_84_c0_g1_i4.path1;Name=TRINITY_GG_84_c0_g1_i4;Dir=antisense;Target=TRINITY_GG_84_c0_g1_i4 1 384;Gap=M384
k141_1082	Seison-GA2-softmasked	cDNA_match	32956	33088	100	+	.	ID=TRINITY_GG_84_c0_g1_i4.path1;Name=TRINITY_GG_84_c0_g1_i4;Dir=antisense;Target=TRINITY_GG_84_c0_g1_i4 385 517;Gap=M133
k141_1082	Seison-GA2-softmasked	cDNA_match	29449	32238	100	+	.	ID=TRINITY_GG_84_c0_g1_i25.path1;Name=TRINITY_GG_84_c0_g1_i25;Dir=antisense;Target=TRINITY_GG_84_c0_g1_i25 1 2790;Gap=M2790
k141_1082	Seison-GA2-softmasked	cDNA_match	32397	32546	100	+	.	ID=TRINITY_GG_84_c0_g1_i25.path1;Name=TRINITY_GG_84_c0_g1_i25;Dir=antisense;Target=TRINITY_GG_84_c0_g1_i25 2791 2940;Gap=M150
k141_1082	Seison-GA2-softmasked	cDNA_match	32745	32820	100	+	.	ID=TRINITY_GG_84_c0_g1_i25.path1;Name=TRINITY_GG_84_c0_g1_i25;Dir=antisense;Target=TRINITY_GG_84_c0_g1_i25 2941 3016;Gap=M76
k141_1082	Seison-GA2-softmasked	cDNA_match	32956	33088	100	+	.	ID=TRINITY_GG_84_c0_g1_i25.path1;Name=TRINITY_GG_84_c0_g1_i25;Dir=antisense;Target=TRINITY_GG_84_c0_g1_i25 3017 3149;Gap=M133
k141_1082	Seison-GA2-softmasked	cDNA_match	28308	28483	100	+	.	ID=TRINITY_GG_84_c0_g1_i2.path1;Name=TRINITY_GG_84_c0_g1_i2;Dir=antisense;Target=TRINITY_GG_84_c0_g1_i2 1 176;Gap=M176
k141_1082	Seison-GA2-softmasked	cDNA_match	28527	32238	96	+	.	ID=TRINITY_GG_84_c0_g1_i2.path1;Name=TRINITY_GG_84_c0_g1_i2;Dir=antisense;Target=TRINITY_GG_84_c0_g1_i2 177 3776;Gap=M94 D61 M75 D51 M3431
k141_1082	Seison-GA2-softmasked	cDNA_match	32397	32547	100	+	.	ID=TRINITY_GG_84_c0_g1_i2.path1;Name=TRINITY_GG_84_c0_g1_i2;Dir=antisense;Target=TRINITY_GG_84_c0_g1_i2 3777 3927;Gap=M151
k141_1082	Seison-GA2-softmasked	cDNA_match	27722	28306	84	+	.	ID=TRINITY_GG_84_c0_g1_i10.path1;Name=TRINITY_GG_84_c0_g1_i10;Dir=antisense;Target=TRINITY_GG_84_c0_g1_i10 23 516;Gap=M253 D49 M128 D42 M113
k141_1082	Seison-GA2-softmasked	cDNA_match	28352	28483	100	+	.	ID=TRINITY_GG_84_c0_g1_i10.path1;Name=TRINITY_GG_84_c0_g1_i10;Dir=antisense;Target=TRINITY_GG_84_c0_g1_i10 517 648;Gap=M132
k141_1082	Seison-GA2-softmasked	cDNA_match	28527	28898	69	+	.	ID=TRINITY_GG_84_c0_g1_i10.path1;Name=TRINITY_GG_84_c0_g1_i10;Dir=antisense;Target=TRINITY_GG_84_c0_g1_i10 649 908;Gap=M94 D61 M75 D51 M91
k141_1082	Seison-GA2-softmasked	cDNA_match	32397	32546	100	+	.	ID=TRINITY_GG_84_c0_g1_i10.path1;Name=TRINITY_GG_84_c0_g1_i10;Dir=antisense;Target=TRINITY_GG_84_c0_g1_i10 909 1058;Gap=M150
k141_1082	Seison-GA2-softmasked	cDNA_match	32745	32820	100	+	.	ID=TRINITY_GG_84_c0_g1_i10.path1;Name=TRINITY_GG_84_c0_g1_i10;Dir=antisense;Target=TRINITY_GG_84_c0_g1_i10 1059 1134;Gap=M76
k141_1082	Seison-GA2-softmasked	cDNA_match	32956	33088	100	+	.	ID=TRINITY_GG_84_c0_g1_i10.path1;Name=TRINITY_GG_84_c0_g1_i10;Dir=antisense;Target=TRINITY_GG_84_c0_g1_i10 1135 1267;Gap=M133
k141_1082	Seison-GA2-softmasked	cDNA_match	27722	28483	88	+	.	ID=TRINITY_GG_84_c0_g1_i22.path1;Name=TRINITY_GG_84_c0_g1_i22;Dir=antisense;Target=TRINITY_GG_84_c0_g1_i22 23 693;Gap=M253 D49 M128 D42 M290
k141_1082	Seison-GA2-softmasked	cDNA_match	28527	28898	69	+	.	ID=TRINITY_GG_84_c0_g1_i22.path1;Name=TRINITY_GG_84_c0_g1_i22;Dir=antisense;Target=TRINITY_GG_84_c0_g1_i22 694 953;Gap=M94 D61 M75 D51 M91
k141_1082	Seison-GA2-softmasked	cDNA_match	32745	32820	100	+	.	ID=TRINITY_GG_84_c0_g1_i22.path1;Name=TRINITY_GG_84_c0_g1_i22;Dir=antisense;Target=TRINITY_GG_84_c0_g1_i22 954 1029;Gap=M76
k141_1082	Seison-GA2-softmasked	cDNA_match	32956	33088	100	+	.	ID=TRINITY_GG_84_c0_g1_i22.path1;Name=TRINITY_GG_84_c0_g1_i22;Dir=antisense;Target=TRINITY_GG_84_c0_g1_i22 1030 1162;Gap=M133
k141_1082	Seison-GA2-softmasked	cDNA_match	27722	28306	84	+	.	ID=TRINITY_GG_84_c0_g1_i9.path1;Name=TRINITY_GG_84_c0_g1_i9;Dir=antisense;Target=TRINITY_GG_84_c0_g1_i9 23 516;Gap=M253 D49 M128 D42 M113
k141_1082	Seison-GA2-softmasked	cDNA_match	28352	28483	100	+	.	ID=TRINITY_GG_84_c0_g1_i9.path1;Name=TRINITY_GG_84_c0_g1_i9;Dir=antisense;Target=TRINITY_GG_84_c0_g1_i9 517 648;Gap=M132
k141_1082	Seison-GA2-softmasked	cDNA_match	28527	28898	69	+	.	ID=TRINITY_GG_84_c0_g1_i9.path1;Name=TRINITY_GG_84_c0_g1_i9;Dir=antisense;Target=TRINITY_GG_84_c0_g1_i9 649 908;Gap=M94 D61 M75 D51 M91
k141_1082	Seison-GA2-softmasked	cDNA_match	29447	32238	97	+	.	ID=TRINITY_GG_84_c0_g1_i9.path1;Name=TRINITY_GG_84_c0_g1_i9;Dir=antisense;Target=TRINITY_GG_84_c0_g1_i9 909 3635;Gap=M54 D65 M2673
k141_1082	Seison-GA2-softmasked	cDNA_match	32397	32546	100	+	.	ID=TRINITY_GG_84_c0_g1_i9.path1;Name=TRINITY_GG_84_c0_g1_i9;Dir=antisense;Target=TRINITY_GG_84_c0_g1_i9 3636 3785;Gap=M150
k141_1082	Seison-GA2-softmasked	cDNA_match	32745	32964	100	+	.	ID=TRINITY_GG_84_c0_g1_i9.path1;Name=TRINITY_GG_84_c0_g1_i9;Dir=antisense;Target=TRINITY_GG_84_c0_g1_i9 3786 4005;Gap=M220
k141_1082	Seison-GA2-softmasked	cDNA_match	27722	28306	84	+	.	ID=TRINITY_GG_84_c0_g1_i12.path1;Name=TRINITY_GG_84_c0_g1_i12;Dir=antisense;Target=TRINITY_GG_84_c0_g1_i12 23 516;Gap=M253 D49 M128 D42 M113
k141_1082	Seison-GA2-softmasked	cDNA_match	28352	28483	100	+	.	ID=TRINITY_GG_84_c0_g1_i12.path1;Name=TRINITY_GG_84_c0_g1_i12;Dir=antisense;Target=TRINITY_GG_84_c0_g1_i12 517 648;Gap=M132
k141_1082	Seison-GA2-softmasked	cDNA_match	28527	28898	69	+	.	ID=TRINITY_GG_84_c0_g1_i12.path1;Name=TRINITY_GG_84_c0_g1_i12;Dir=antisense;Target=TRINITY_GG_84_c0_g1_i12 649 908;Gap=M94 D61 M75 D51 M91
k141_1082	Seison-GA2-softmasked	cDNA_match	29447	32238	97	+	.	ID=TRINITY_GG_84_c0_g1_i12.path1;Name=TRINITY_GG_84_c0_g1_i12;Dir=antisense;Target=TRINITY_GG_84_c0_g1_i12 909 3635;Gap=M54 D65 M2673
k141_1082	Seison-GA2-softmasked	cDNA_match	32397	32964	100	+	.	ID=TRINITY_GG_84_c0_g1_i12.path1;Name=TRINITY_GG_84_c0_g1_i12;Dir=antisense;Target=TRINITY_GG_84_c0_g1_i12 3636 4203;Gap=M568
k141_1082	Seison-GA2-softmasked	cDNA_match	50810	52291	95	+	.	ID=TRINITY_GG_84_c1_g1_i2.path1;Name=TRINITY_GG_84_c1_g1_i2;Dir=indeterminate;Target=TRINITY_GG_84_c1_g1_i2 1 1422;Gap=M747 D60 M675
k141_1082	Seison-GA2-softmasked	cDNA_match	27722	28306	84	+	.	ID=TRINITY_GG_84_c0_g1_i16.path1;Name=TRINITY_GG_84_c0_g1_i16;Dir=antisense;Target=TRINITY_GG_84_c0_g1_i16 23 516;Gap=M253 D49 M128 D42 M113
k141_1082	Seison-GA2-softmasked	cDNA_match	28352	28483	100	+	.	ID=TRINITY_GG_84_c0_g1_i16.path1;Name=TRINITY_GG_84_c0_g1_i16;Dir=antisense;Target=TRINITY_GG_84_c0_g1_i16 517 648;Gap=M132
k141_1082	Seison-GA2-softmasked	cDNA_match	28527	28898	69	+	.	ID=TRINITY_GG_84_c0_g1_i16.path1;Name=TRINITY_GG_84_c0_g1_i16;Dir=antisense;Target=TRINITY_GG_84_c0_g1_i16 649 908;Gap=M94 D61 M75 D51 M91
k141_1082	Seison-GA2-softmasked	cDNA_match	29447	32238	97	+	.	ID=TRINITY_GG_84_c0_g1_i16.path1;Name=TRINITY_GG_84_c0_g1_i16;Dir=antisense;Target=TRINITY_GG_84_c0_g1_i16 909 3635;Gap=M54 D65 M2673
k141_1082	Seison-GA2-softmasked	cDNA_match	32397	32820	100	+	.	ID=TRINITY_GG_84_c0_g1_i16.path1;Name=TRINITY_GG_84_c0_g1_i16;Dir=antisense;Target=TRINITY_GG_84_c0_g1_i16 3636 4059;Gap=M424
k141_1082	Seison-GA2-softmasked	cDNA_match	32956	33088	100	+	.	ID=TRINITY_GG_84_c0_g1_i16.path1;Name=TRINITY_GG_84_c0_g1_i16;Dir=antisense;Target=TRINITY_GG_84_c0_g1_i16 4060 4192;Gap=M133
k141_1082	Seison-GA2-softmasked	cDNA_match	50810	52291	100	+	.	ID=TRINITY_GG_84_c1_g1_i1.path1;Name=TRINITY_GG_84_c1_g1_i1;Dir=indeterminate;Target=TRINITY_GG_84_c1_g1_i1 1 1482;Gap=M1482
k141_1082	Seison-GA2-softmasked	cDNA_match	50810	52291	97	+	.	ID=TRINITY_GG_84_c1_g1_i4.path1;Name=TRINITY_GG_84_c1_g1_i4;Dir=indeterminate;Target=TRINITY_GG_84_c1_g1_i4 1 1440;Gap=M765 D42 M675
k141_1082	Seison-GA2-softmasked	cDNA_match	21054	21702	92	+	.	ID=TRINITY_GG_84_c3_g1_i1.path1;Name=TRINITY_GG_84_c3_g1_i1;Dir=antisense;Target=TRINITY_GG_84_c3_g1_i1 1 602;Gap=M515 D47 M87
k141_1082	Seison-GA2-softmasked	cDNA_match	22110	22409	100	+	.	ID=TRINITY_GG_84_c3_g1_i1.path1;Name=TRINITY_GG_84_c3_g1_i1;Dir=antisense;Target=TRINITY_GG_84_c3_g1_i1 603 902;Gap=M300
k141_1082	Seison-GA2-softmasked	cDNA_match	27722	28306	84	+	.	ID=TRINITY_GG_84_c0_g1_i15.path1;Name=TRINITY_GG_84_c0_g1_i15;Dir=antisense;Target=TRINITY_GG_84_c0_g1_i15 23 516;Gap=M253 D49 M128 D42 M113
k141_1082	Seison-GA2-softmasked	cDNA_match	28352	28483	100	+	.	ID=TRINITY_GG_84_c0_g1_i15.path1;Name=TRINITY_GG_84_c0_g1_i15;Dir=antisense;Target=TRINITY_GG_84_c0_g1_i15 517 648;Gap=M132
k141_1082	Seison-GA2-softmasked	cDNA_match	28527	28898	69	+	.	ID=TRINITY_GG_84_c0_g1_i15.path1;Name=TRINITY_GG_84_c0_g1_i15;Dir=antisense;Target=TRINITY_GG_84_c0_g1_i15 649 908;Gap=M94 D61 M75 D51 M91
k141_1082	Seison-GA2-softmasked	cDNA_match	29447	32238	97	+	.	ID=TRINITY_GG_84_c0_g1_i15.path1;Name=TRINITY_GG_84_c0_g1_i15;Dir=antisense;Target=TRINITY_GG_84_c0_g1_i15 909 3635;Gap=M54 D65 M2673
k141_1082	Seison-GA2-softmasked	cDNA_match	32397	32546	100	+	.	ID=TRINITY_GG_84_c0_g1_i15.path1;Name=TRINITY_GG_84_c0_g1_i15;Dir=antisense;Target=TRINITY_GG_84_c0_g1_i15 3636 3785;Gap=M150
k141_1082	Seison-GA2-softmasked	cDNA_match	32745	32820	100	+	.	ID=TRINITY_GG_84_c0_g1_i15.path1;Name=TRINITY_GG_84_c0_g1_i15;Dir=antisense;Target=TRINITY_GG_84_c0_g1_i15 3786 3861;Gap=M76
k141_1082	Seison-GA2-softmasked	cDNA_match	32956	33088	100	+	.	ID=TRINITY_GG_84_c0_g1_i15.path1;Name=TRINITY_GG_84_c0_g1_i15;Dir=antisense;Target=TRINITY_GG_84_c0_g1_i15 3862 3994;Gap=M133
k141_1082	Seison-GA2-softmasked	cDNA_match	70078	71615	93	+	.	ID=TRINITY_GG_84_c2_g1_i2.path1;Name=TRINITY_GG_84_c2_g1_i2;Dir=indeterminate;Target=TRINITY_GG_84_c2_g1_i2 2 1439;Gap=M1074 D48 M155 D52 M209
k141_1082	Seison-GA2-softmasked	cDNA_match	21054	21838	94	+	.	ID=TRINITY_GG_84_c3_g1_i2.path1;Name=TRINITY_GG_84_c3_g1_i2;Dir=indeterminate;Target=TRINITY_GG_84_c3_g1_i2 1 738;Gap=M515 D47 M223
k141_1082	Seison-GA2-softmasked	cDNA_match	21054	21702	92	+	.	ID=TRINITY_GG_84_c3_g1_i3.path1;Name=TRINITY_GG_84_c3_g1_i3;Dir=antisense;Target=TRINITY_GG_84_c3_g1_i3 1 602;Gap=M515 D47 M87
k141_1082	Seison-GA2-softmasked	cDNA_match	21925	21987	100	+	.	ID=TRINITY_GG_84_c3_g1_i3.path1;Name=TRINITY_GG_84_c3_g1_i3;Dir=antisense;Target=TRINITY_GG_84_c3_g1_i3 603 665;Gap=M63
k141_1082	Seison-GA2-softmasked	cDNA_match	22110	22409	100	+	.	ID=TRINITY_GG_84_c3_g1_i3.path1;Name=TRINITY_GG_84_c3_g1_i3;Dir=antisense;Target=TRINITY_GG_84_c3_g1_i3 666 965;Gap=M300
k141_1082	Seison-GA2-softmasked	cDNA_match	10085	10321	99	+	.	ID=TRINITY_GG_84_c4_g1_i3.path1;Name=TRINITY_GG_84_c4_g1_i3;Dir=indeterminate;Target=TRINITY_GG_84_c4_g1_i3 1 236;Gap=M42 D1 M194
k141_1082	Seison-GA2-softmasked	cDNA_match	70078	71615	89	+	.	ID=TRINITY_GG_84_c2_g1_i1.path1;Name=TRINITY_GG_84_c2_g1_i1;Dir=indeterminate;Target=TRINITY_GG_84_c2_g1_i1 2 1379;Gap=M584 D60 M430 D48 M155 D52 M209
k141_1082	Seison-GA2-softmasked	cDNA_match	157545	157985	100	+	.	ID=TRINITY_GG_84_c5_g1_i6.path1;Name=TRINITY_GG_84_c5_g1_i6;Dir=antisense;Target=TRINITY_GG_84_c5_g1_i6 1 441;Gap=M441
k141_1082	Seison-GA2-softmasked	cDNA_match	158264	158855	74	+	.	ID=TRINITY_GG_84_c5_g1_i6.path1;Name=TRINITY_GG_84_c5_g1_i6;Dir=antisense;Target=TRINITY_GG_84_c5_g1_i6 442 880;Gap=M86 D59 M56 D46 M201 D48 M96
k141_1082	Seison-GA2-softmasked	cDNA_match	158895	159073	100	+	.	ID=TRINITY_GG_84_c5_g1_i6.path1;Name=TRINITY_GG_84_c5_g1_i6;Dir=antisense;Target=TRINITY_GG_84_c5_g1_i6 881 1059;Gap=M179
k141_1082	Seison-GA2-softmasked	cDNA_match	157545	158095	90	+	.	ID=TRINITY_GG_84_c5_g1_i10.path1;Name=TRINITY_GG_84_c5_g1_i10;Dir=antisense;Target=TRINITY_GG_84_c5_g1_i10 1 499;Gap=M441 D52 M58
k141_1082	Seison-GA2-softmasked	cDNA_match	158264	158855	74	+	.	ID=TRINITY_GG_84_c5_g1_i10.path1;Name=TRINITY_GG_84_c5_g1_i10;Dir=antisense;Target=TRINITY_GG_84_c5_g1_i10 500 938;Gap=M86 D59 M56 D46 M201 D48 M96
k141_1082	Seison-GA2-softmasked	cDNA_match	158895	159073	100	+	.	ID=TRINITY_GG_84_c5_g1_i10.path1;Name=TRINITY_GG_84_c5_g1_i10;Dir=antisense;Target=TRINITY_GG_84_c5_g1_i10 939 1117;Gap=M179
k141_1082	Seison-GA2-softmasked	cDNA_match	8597	10019	89	+	.	ID=TRINITY_GG_84_c4_g1_i2.path1;Name=TRINITY_GG_84_c4_g1_i2;Dir=antisense;Target=TRINITY_GG_84_c4_g1_i2 1 1280;Gap=M571 D48 M282 D46 M140 D40 M4 D9 M283
k141_1082	Seison-GA2-softmasked	cDNA_match	10085	10321	100	+	.	ID=TRINITY_GG_84_c4_g1_i2.path1;Name=TRINITY_GG_84_c4_g1_i2;Dir=antisense;Target=TRINITY_GG_84_c4_g1_i2 1281 1517;Gap=M237
k141_1082	Seison-GA2-softmasked	cDNA_match	8597	10321	91	+	.	ID=TRINITY_GG_84_c4_g1_i1.path1;Name=TRINITY_GG_84_c4_g1_i1;Dir=indeterminate;Target=TRINITY_GG_84_c4_g1_i1 1 1582;Gap=M571 D48 M282 D46 M139 D40 M5 D9 M585
k141_1082	Seison-GA2-softmasked	cDNA_match	157545	158095	90	+	.	ID=TRINITY_GG_84_c5_g1_i2.path1;Name=TRINITY_GG_84_c5_g1_i2;Dir=antisense;Target=TRINITY_GG_84_c5_g1_i2 1 499;Gap=M441 D52 M58
k141_1082	Seison-GA2-softmasked	cDNA_match	158264	159073	87	+	.	ID=TRINITY_GG_84_c5_g1_i2.path1;Name=TRINITY_GG_84_c5_g1_i2;Dir=antisense;Target=TRINITY_GG_84_c5_g1_i2 500 1204;Gap=M86 D59 M56 D46 M563
k141_1082	Seison-GA2-softmasked	cDNA_match	155471	156106	85	+	.	ID=TRINITY_GG_84_c6_g1_i1.path1;Name=TRINITY_GG_84_c6_g1_i1;Dir=antisense;Target=TRINITY_GG_84_c6_g1_i1 1 544;Gap=M178 D44 M116 D48 M250
k141_1082	Seison-GA2-softmasked	cDNA_match	156152	156320	100	+	.	ID=TRINITY_GG_84_c6_g1_i1.path1;Name=TRINITY_GG_84_c6_g1_i1;Dir=antisense;Target=TRINITY_GG_84_c6_g1_i1 545 713;Gap=M169
k141_1082	Seison-GA2-softmasked	cDNA_match	156514	156900	77	+	.	ID=TRINITY_GG_84_c6_g1_i1.path1;Name=TRINITY_GG_84_c6_g1_i1;Dir=antisense;Target=TRINITY_GG_84_c6_g1_i1 714 1013;Gap=M106 D39 M69 D48 M125
k141_1082	Seison-GA2-softmasked	cDNA_match	155471	156320	89	+	.	ID=TRINITY_GG_84_c6_g1_i13.path1;Name=TRINITY_GG_84_c6_g1_i13;Dir=antisense;Target=TRINITY_GG_84_c6_g1_i13 1 758;Gap=M178 D44 M116 D48 M464
k141_1082	Seison-GA2-softmasked	cDNA_match	156514	156900	77	+	.	ID=TRINITY_GG_84_c6_g1_i13.path1;Name=TRINITY_GG_84_c6_g1_i13;Dir=antisense;Target=TRINITY_GG_84_c6_g1_i13 759 1058;Gap=M106 D39 M69 D48 M125
k141_1082	Seison-GA2-softmasked	cDNA_match	156354	156619	100	+	.	ID=TRINITY_GG_84_c6_g1_i2.path1;Name=TRINITY_GG_84_c6_g1_i2;Dir=indeterminate;Target=TRINITY_GG_84_c6_g1_i2 1 266;Gap=M266
k141_1082	Seison-GA2-softmasked	cDNA_match	155471	156106	85	+	.	ID=TRINITY_GG_84_c6_g1_i10.path1;Name=TRINITY_GG_84_c6_g1_i10;Dir=antisense;Target=TRINITY_GG_84_c6_g1_i10 1 544;Gap=M178 D44 M116 D48 M250
k141_1082	Seison-GA2-softmasked	cDNA_match	156152	156320	100	+	.	ID=TRINITY_GG_84_c6_g1_i10.path1;Name=TRINITY_GG_84_c6_g1_i10;Dir=antisense;Target=TRINITY_GG_84_c6_g1_i10 545 713;Gap=M169
k141_1082	Seison-GA2-softmasked	cDNA_match	156514	156680	100	+	.	ID=TRINITY_GG_84_c6_g1_i10.path1;Name=TRINITY_GG_84_c6_g1_i10;Dir=antisense;Target=TRINITY_GG_84_c6_g1_i10 714 880;Gap=M167
k141_1082	Seison-GA2-softmasked	cDNA_match	155471	156106	85	+	.	ID=TRINITY_GG_84_c6_g1_i3.path1;Name=TRINITY_GG_84_c6_g1_i3;Dir=antisense;Target=TRINITY_GG_84_c6_g1_i3 1 544;Gap=M178 D44 M116 D48 M250
k141_1082	Seison-GA2-softmasked	cDNA_match	156152	156320	100	+	.	ID=TRINITY_GG_84_c6_g1_i3.path1;Name=TRINITY_GG_84_c6_g1_i3;Dir=antisense;Target=TRINITY_GG_84_c6_g1_i3 545 713;Gap=M169
k141_1082	Seison-GA2-softmasked	cDNA_match	156514	156900	89	+	.	ID=TRINITY_GG_84_c6_g1_i3.path1;Name=TRINITY_GG_84_c6_g1_i3;Dir=antisense;Target=TRINITY_GG_84_c6_g1_i3 714 1061;Gap=M106 D39 M242
k141_1082	Seison-GA2-softmasked	cDNA_match	80236	80950	99	+	.	ID=TRINITY_GG_84_c7_g1_i17.path1;Name=TRINITY_GG_84_c7_g1_i17;Dir=indeterminate;Target=TRINITY_GG_84_c7_g1_i17 1 714;Gap=M602 D1 M112
k141_1082	Seison-GA2-softmasked	cDNA_match	81698	81934	100	+	.	ID=TRINITY_GG_84_c7_g1_i8.path1;Name=TRINITY_GG_84_c7_g1_i8;Dir=antisense;Target=TRINITY_GG_84_c7_g1_i8 1 237;Gap=M237
k141_1082	Seison-GA2-softmasked	cDNA_match	82205	82319	100	+	.	ID=TRINITY_GG_84_c7_g1_i8.path1;Name=TRINITY_GG_84_c7_g1_i8;Dir=antisense;Target=TRINITY_GG_84_c7_g1_i8 238 352;Gap=M115
k141_1082	Seison-GA2-softmasked	cDNA_match	80944	81510	100	+	.	ID=TRINITY_GG_84_c7_g1_i9.path1;Name=TRINITY_GG_84_c7_g1_i9;Dir=indeterminate;Target=TRINITY_GG_84_c7_g1_i9 1 567;Gap=M567
k141_1082	Seison-GA2-softmasked	cDNA_match	80944	81217	100	+	.	ID=TRINITY_GG_84_c7_g1_i19.path1;Name=TRINITY_GG_84_c7_g1_i19;Dir=antisense;Target=TRINITY_GG_84_c7_g1_i19 1 274;Gap=M274
k141_1082	Seison-GA2-softmasked	cDNA_match	81652	81673	100	+	.	ID=TRINITY_GG_84_c7_g1_i19.path1;Name=TRINITY_GG_84_c7_g1_i19;Dir=antisense;Target=TRINITY_GG_84_c7_g1_i19 275 296;Gap=M22
k141_1082	Seison-GA2-softmasked	cDNA_match	81842	81934	100	+	.	ID=TRINITY_GG_84_c7_g1_i19.path1;Name=TRINITY_GG_84_c7_g1_i19;Dir=antisense;Target=TRINITY_GG_84_c7_g1_i19 297 389;Gap=M93
k141_1082	Seison-GA2-softmasked	cDNA_match	82205	82319	100	+	.	ID=TRINITY_GG_84_c7_g1_i19.path1;Name=TRINITY_GG_84_c7_g1_i19;Dir=antisense;Target=TRINITY_GG_84_c7_g1_i19 390 504;Gap=M115
k141_1082	Seison-GA2-softmasked	cDNA_match	153962	156106	93	+	.	ID=TRINITY_GG_84_c6_g1_i5.path1;Name=TRINITY_GG_84_c6_g1_i5;Dir=antisense;Target=TRINITY_GG_84_c6_g1_i5 1 2001;Gap=M1532 D52 M103 D44 M116 D48 M250
k141_1082	Seison-GA2-softmasked	cDNA_match	156152	156320	100	+	.	ID=TRINITY_GG_84_c6_g1_i5.path1;Name=TRINITY_GG_84_c6_g1_i5;Dir=antisense;Target=TRINITY_GG_84_c6_g1_i5 2002 2170;Gap=M169
k141_1082	Seison-GA2-softmasked	cDNA_match	156514	156900	77	+	.	ID=TRINITY_GG_84_c6_g1_i5.path1;Name=TRINITY_GG_84_c6_g1_i5;Dir=antisense;Target=TRINITY_GG_84_c6_g1_i5 2171 2470;Gap=M106 D39 M69 D48 M125
k141_1082	Seison-GA2-softmasked	cDNA_match	74892	79451	100	+	.	ID=TRINITY_GG_84_c7_g1_i1.path1;Name=TRINITY_GG_84_c7_g1_i1;Dir=antisense;Target=TRINITY_GG_84_c7_g1_i1 2 4561;Gap=M4560
k141_1082	Seison-GA2-softmasked	cDNA_match	79652	80241	99	+	.	ID=TRINITY_GG_84_c7_g1_i1.path1;Name=TRINITY_GG_84_c7_g1_i1;Dir=antisense;Target=TRINITY_GG_84_c7_g1_i1 4562 5149;Gap=M446 D2 M142
k141_1082	Seison-GA2-softmasked	cDNA_match	112729	115050	100	+	.	ID=TRINITY_GG_84_c8_g1_i1.path1;Name=TRINITY_GG_84_c8_g1_i1;Dir=indeterminate;Target=TRINITY_GG_84_c8_g1_i1 1 2322;Gap=M2322
k141_1082	Seison-GA2-softmasked	cDNA_match	74892	79451	100	+	.	ID=TRINITY_GG_84_c7_g1_i14.path1;Name=TRINITY_GG_84_c7_g1_i14;Dir=antisense;Target=TRINITY_GG_84_c7_g1_i14 2 4561;Gap=M4560
k141_1082	Seison-GA2-softmasked	cDNA_match	79652	79713	100	+	.	ID=TRINITY_GG_84_c7_g1_i14.path1;Name=TRINITY_GG_84_c7_g1_i14;Dir=antisense;Target=TRINITY_GG_84_c7_g1_i14 4562 4623;Gap=M62
k141_1082	Seison-GA2-softmasked	cDNA_match	80031	80095	100	+	.	ID=TRINITY_GG_84_c7_g1_i14.path1;Name=TRINITY_GG_84_c7_g1_i14;Dir=antisense;Target=TRINITY_GG_84_c7_g1_i14 4624 4688;Gap=M65
k141_1082	Seison-GA2-softmasked	cDNA_match	81108	81236	93	+	.	ID=TRINITY_GG_84_c7_g1_i14.path1;Name=TRINITY_GG_84_c7_g1_i14;Dir=antisense;Target=TRINITY_GG_84_c7_g1_i14 4689 4816;Gap=M57 I1 M62 D2 M8
k141_1082	Seison-GA2-softmasked	cDNA_match	124484	124743	99	+	.	ID=TRINITY_GG_84_c9_g1_i2.path1;Name=TRINITY_GG_84_c9_g1_i2;Dir=indeterminate;Target=TRINITY_GG_84_c9_g1_i2 1 260;Gap=M260
k141_1082	Seison-GA2-softmasked	cDNA_match	124491	124743	93	+	.	ID=TRINITY_GG_84_c9_g1_i1.path1;Name=TRINITY_GG_84_c9_g1_i1;Dir=indeterminate;Target=TRINITY_GG_84_c9_g1_i1 4 256;Gap=M253
k141_1082	Seison-GA2-softmasked	cDNA_match	74892	79451	100	+	.	ID=TRINITY_GG_84_c7_g1_i16.path1;Name=TRINITY_GG_84_c7_g1_i16;Dir=antisense;Target=TRINITY_GG_84_c7_g1_i16 2 4561;Gap=M4560
k141_1082	Seison-GA2-softmasked	cDNA_match	80031	80095	100	+	.	ID=TRINITY_GG_84_c7_g1_i16.path1;Name=TRINITY_GG_84_c7_g1_i16;Dir=antisense;Target=TRINITY_GG_84_c7_g1_i16 4562 4626;Gap=M65
k141_1082	Seison-GA2-softmasked	cDNA_match	81842	81934	100	+	.	ID=TRINITY_GG_84_c7_g1_i16.path1;Name=TRINITY_GG_84_c7_g1_i16;Dir=antisense;Target=TRINITY_GG_84_c7_g1_i16 4627 4719;Gap=M93
k141_1082	Seison-GA2-softmasked	cDNA_match	82205	82319	100	+	.	ID=TRINITY_GG_84_c7_g1_i16.path1;Name=TRINITY_GG_84_c7_g1_i16;Dir=antisense;Target=TRINITY_GG_84_c7_g1_i16 4720 4834;Gap=M115
k141_1082	Seison-GA2-softmasked	cDNA_match	74892	79451	100	+	.	ID=TRINITY_GG_84_c7_g1_i13.path1;Name=TRINITY_GG_84_c7_g1_i13;Dir=antisense;Target=TRINITY_GG_84_c7_g1_i13 2 4561;Gap=M4560
k141_1082	Seison-GA2-softmasked	cDNA_match	81842	81934	100	+	.	ID=TRINITY_GG_84_c7_g1_i13.path1;Name=TRINITY_GG_84_c7_g1_i13;Dir=antisense;Target=TRINITY_GG_84_c7_g1_i13 4562 4654;Gap=M93
k141_1082	Seison-GA2-softmasked	cDNA_match	82205	82319	100	+	.	ID=TRINITY_GG_84_c7_g1_i13.path1;Name=TRINITY_GG_84_c7_g1_i13;Dir=antisense;Target=TRINITY_GG_84_c7_g1_i13 4655 4769;Gap=M115
k141_1082	Seison-GA2-softmasked	cDNA_match	83101	83461	100	+	.	ID=TRINITY_GG_84_c12_g1_i1.path1;Name=TRINITY_GG_84_c12_g1_i1;Dir=antisense;Target=TRINITY_GG_84_c12_g1_i1 1 361;Gap=M361
k141_1082	Seison-GA2-softmasked	cDNA_match	83618	84281	76	+	.	ID=TRINITY_GG_84_c12_g1_i1.path1;Name=TRINITY_GG_84_c12_g1_i1;Dir=antisense;Target=TRINITY_GG_84_c12_g1_i1 362 867;Gap=M65 D50 M60 D62 M271 D46 M110
k141_1082	Seison-GA2-softmasked	cDNA_match	139869	140717	80	+	.	ID=TRINITY_GG_84_c11_g1_i2.path1;Name=TRINITY_GG_84_c11_g1_i2;Dir=indeterminate;Target=TRINITY_GG_84_c11_g1_i2 1 682;Gap=M22 D78 M122 D40 M315 D49 M223
k141_1082	Seison-GA2-softmasked	cDNA_match	139869	140717	73	+	.	ID=TRINITY_GG_84_c11_g1_i1.path1;Name=TRINITY_GG_84_c11_g1_i1;Dir=indeterminate;Target=TRINITY_GG_84_c11_g1_i1 1 625;Gap=M22 D78 M122 D40 M54 I1 M43 D58 M160 D49 M223
k141_1082	Seison-GA2-softmasked	cDNA_match	97139	99350	100	+	.	ID=TRINITY_GG_84_c14_g1_i1.path1;Name=TRINITY_GG_84_c14_g1_i1;Dir=indeterminate;Target=TRINITY_GG_84_c14_g1_i1 3 2214;Gap=M2212
k141_1082	Seison-GA2-softmasked	cDNA_match	115721	117255	100	+	.	ID=TRINITY_GG_84_c13_g1_i1.path1;Name=TRINITY_GG_84_c13_g1_i1;Dir=indeterminate;Target=TRINITY_GG_84_c13_g1_i1 8 1542;Gap=M1535
k141_1082	Seison-GA2-softmasked	cDNA_match	84323	84721	100	+	.	ID=TRINITY_GG_84_c16_g1_i1.path1;Name=TRINITY_GG_84_c16_g1_i1;Dir=indeterminate;Target=TRINITY_GG_84_c16_g1_i1 1 399;Gap=M399
k141_1082	Seison-GA2-softmasked	cDNA_match	152007	153882	100	+	.	ID=TRINITY_GG_84_c17_g1_i1.path1;Name=TRINITY_GG_84_c17_g1_i1;Dir=indeterminate;Target=TRINITY_GG_84_c17_g1_i1 1 1876;Gap=M1876
k141_1082	Seison-GA2-softmasked	cDNA_match	12255	12549	83	+	.	ID=TRINITY_GG_84_c18_g1_i1.path1;Name=TRINITY_GG_84_c18_g1_i1;Dir=indeterminate;Target=TRINITY_GG_84_c18_g1_i1 6 250;Gap=M153 D50 M92
k141_1082	Seison-GA2-softmasked	cDNA_match	134869	135238	99	+	.	ID=TRINITY_GG_84_c15_g1_i1.path1;Name=TRINITY_GG_84_c15_g1_i1;Dir=indeterminate;Target=TRINITY_GG_84_c15_g1_i1 1 370;Gap=M370
k141_1082	Seison-GA2-softmasked	cDNA_match	121555	122059	80	+	.	ID=TRINITY_GG_84_c19_g1_i1.path1;Name=TRINITY_GG_84_c19_g1_i1;Dir=indeterminate;Target=TRINITY_GG_84_c19_g1_i1 1 406;Gap=M308 D52 M56 D47 M42
k141_1082	Seison-GA2-softmasked	cDNA_match	117230	117253	100	+	.	ID=TRINITY_GG_84_c20_g1_i1.path1;Name=TRINITY_GG_84_c20_g1_i1;Dir=antisense;Target=TRINITY_GG_84_c20_g1_i1 1 24;Gap=M24
k141_1082	Seison-GA2-softmasked	cDNA_match	117478	117679	99	+	.	ID=TRINITY_GG_84_c20_g1_i1.path1;Name=TRINITY_GG_84_c20_g1_i1;Dir=antisense;Target=TRINITY_GG_84_c20_g1_i1 25 226;Gap=M202
k141_1082	Seison-GA2-softmasked	cDNA_match	122050	122693	78	+	.	ID=TRINITY_GG_84_c19_g2_i1.path1;Name=TRINITY_GG_84_c19_g2_i1;Dir=indeterminate;Target=TRINITY_GG_84_c19_g2_i1 16 521;Gap=M172 D47 M159 D46 M110 D45 M65
k141_1082	Seison-GA2-softmasked	cDNA_match	6721	8349	100	+	.	ID=TRINITY_GG_84_c22_g1_i1.path1;Name=TRINITY_GG_84_c22_g1_i1;Dir=indeterminate;Target=TRINITY_GG_84_c22_g1_i1 1 1629;Gap=M1629
k141_1082	Seison-GA2-softmasked	cDNA_match	64992	66388	89	+	.	ID=TRINITY_GG_84_c23_g1_i1.path1;Name=TRINITY_GG_84_c23_g1_i1;Dir=indeterminate;Target=TRINITY_GG_84_c23_g1_i1 1 1252;Gap=M772 D43 M133 D51 M117 D51 M230
k141_1082	Seison-GA2-softmasked	cDNA_match	127247	127804	100	+	.	ID=TRINITY_GG_84_c25_g1_i1.path1;Name=TRINITY_GG_84_c25_g1_i1;Dir=indeterminate;Target=TRINITY_GG_84_c25_g1_i1 1 558;Gap=M558
k141_1082	Seison-GA2-softmasked	cDNA_match	141667	142841	100	+	.	ID=TRINITY_GG_84_c26_g1_i1.path1;Name=TRINITY_GG_84_c26_g1_i1;Dir=indeterminate;Target=TRINITY_GG_84_c26_g1_i1 1 1175;Gap=M1175
k141_1082	Seison-GA2-softmasked	cDNA_match	24833	25424	90	+	.	ID=TRINITY_GG_84_c21_g1_i1.path1;Name=TRINITY_GG_84_c21_g1_i1;Dir=antisense;Target=TRINITY_GG_84_c21_g1_i1 8 545;Gap=M254 D54 M284
k141_1082	Seison-GA2-softmasked	cDNA_match	25468	27439	90	+	.	ID=TRINITY_GG_84_c21_g1_i1.path1;Name=TRINITY_GG_84_c21_g1_i1;Dir=antisense;Target=TRINITY_GG_84_c21_g1_i1 546 2337;Gap=M83 D58 M1159 D47 M184 D75 M366
k141_1082	Seison-GA2-softmasked	cDNA_match	146325	147381	100	+	.	ID=TRINITY_GG_84_c27_g1_i1.path1;Name=TRINITY_GG_84_c27_g1_i1;Dir=indeterminate;Target=TRINITY_GG_84_c27_g1_i1 1 1057;Gap=M1057
k141_1082	Seison-GA2-softmasked	cDNA_match	71576	71599	100	+	.	ID=TRINITY_GG_84_c28_g1_i1.path1;Name=TRINITY_GG_84_c28_g1_i1;Dir=antisense;Target=TRINITY_GG_84_c28_g1_i1 1 24;Gap=M24
k141_1082	Seison-GA2-softmasked	cDNA_match	71791	72674	98	+	.	ID=TRINITY_GG_84_c28_g1_i1.path1;Name=TRINITY_GG_84_c28_g1_i1;Dir=antisense;Target=TRINITY_GG_84_c28_g1_i1 25 908;Gap=M884
k141_1082	Seison-GA2-softmasked	cDNA_match	123075	123718	99	+	.	ID=TRINITY_GG_84_c29_g1_i1.path1;Name=TRINITY_GG_84_c29_g1_i1;Dir=indeterminate;Target=TRINITY_GG_84_c29_g1_i1 1 644;Gap=M644
k141_1082	Seison-GA2-softmasked	cDNA_match	68389	68662	100	+	.	ID=TRINITY_GG_84_c31_g1_i1.path1;Name=TRINITY_GG_84_c31_g1_i1;Dir=indeterminate;Target=TRINITY_GG_84_c31_g1_i1 1 274;Gap=M274
k141_1082	Seison-GA2-softmasked	cDNA_match	60453	61059	100	+	.	ID=TRINITY_GG_84_c30_g1_i1.path1;Name=TRINITY_GG_84_c30_g1_i1;Dir=indeterminate;Target=TRINITY_GG_84_c30_g1_i1 1 607;Gap=M607
k141_1082	Seison-GA2-softmasked	cDNA_match	118579	119036	100	+	.	ID=TRINITY_GG_84_c32_g1_i1.path1;Name=TRINITY_GG_84_c32_g1_i1;Dir=indeterminate;Target=TRINITY_GG_84_c32_g1_i1 1 458;Gap=M458
k141_1082	Seison-GA2-softmasked	cDNA_match	90780	90987	100	+	.	ID=TRINITY_GG_84_c36_g1_i1.path1;Name=TRINITY_GG_84_c36_g1_i1;Dir=indeterminate;Target=TRINITY_GG_84_c36_g1_i1 1 208;Gap=M208
k141_1082	Seison-GA2-softmasked	cDNA_match	39762	40007	100	+	.	ID=TRINITY_GG_84_c33_g1_i1.path1;Name=TRINITY_GG_84_c33_g1_i1;Dir=indeterminate;Target=TRINITY_GG_84_c33_g1_i1 1 246;Gap=M246
k141_1082	Seison-GA2-softmasked	cDNA_match	106183	106399	100	+	.	ID=TRINITY_GG_84_c34_g1_i1.path1;Name=TRINITY_GG_84_c34_g1_i1;Dir=indeterminate;Target=TRINITY_GG_84_c34_g1_i1 1 217;Gap=M217
k141_1082	Seison-GA2-softmasked	cDNA_match	64748	64991	100	+	.	ID=TRINITY_GG_84_c37_g1_i1.path1;Name=TRINITY_GG_84_c37_g1_i1;Dir=indeterminate;Target=TRINITY_GG_84_c37_g1_i1 1 244;Gap=M244
k141_1082	Seison-GA2-softmasked	cDNA_match	124067	124269	100	+	.	ID=TRINITY_GG_84_c38_g1_i1.path1;Name=TRINITY_GG_84_c38_g1_i1;Dir=indeterminate;Target=TRINITY_GG_84_c38_g1_i1 1 203;Gap=M203
k141_1082	Seison-GA2-softmasked	cDNA_match	117931	118220	100	+	.	ID=TRINITY_GG_84_c39_g1_i1.path1;Name=TRINITY_GG_84_c39_g1_i1;Dir=indeterminate;Target=TRINITY_GG_84_c39_g1_i1 1 290;Gap=M290
k141_1082	Seison-GA2-softmasked	cDNA_match	160297	161564	79	+	.	ID=TRINITY_GG_85_c0_g1_i5.path1;Name=TRINITY_GG_85_c0_g1_i5;Dir=antisense;Target=TRINITY_GG_85_c0_g1_i5 1 1010;Gap=M241 D46 M97 D50 M190 D51 M12 D64 M366 D47 M104
k141_1082	Seison-GA2-softmasked	cDNA_match	161686	161844	100	+	.	ID=TRINITY_GG_85_c0_g1_i5.path1;Name=TRINITY_GG_85_c0_g1_i5;Dir=antisense;Target=TRINITY_GG_85_c0_g1_i5 1011 1169;Gap=M159
k141_1082	Seison-GA2-softmasked	cDNA_match	159744	161564	83	+	.	ID=TRINITY_GG_85_c0_g1_i3.path1;Name=TRINITY_GG_85_c0_g1_i3;Dir=antisense;Target=TRINITY_GG_85_c0_g1_i3 1 1514;Gap=M576 D49 M169 D46 M97 D50 M190 D51 M12 D64 M366 D47 M104
k141_1082	Seison-GA2-softmasked	cDNA_match	161686	162320	67	+	.	ID=TRINITY_GG_85_c0_g1_i3.path1;Name=TRINITY_GG_85_c0_g1_i3;Dir=antisense;Target=TRINITY_GG_85_c0_g1_i3 1515 1942;Gap=M159 D44 M37 D60 M30 D58 M80 D45 M122
k141_1082	Seison-GA2-softmasked	cDNA_match	159744	161564	83	+	.	ID=TRINITY_GG_85_c0_g1_i2.path1;Name=TRINITY_GG_85_c0_g1_i2;Dir=antisense;Target=TRINITY_GG_85_c0_g1_i2 1 1514;Gap=M576 D49 M169 D46 M97 D50 M190 D51 M12 D64 M366 D47 M104
k141_1082	Seison-GA2-softmasked	cDNA_match	161686	162320	83	+	.	ID=TRINITY_GG_85_c0_g1_i2.path1;Name=TRINITY_GG_85_c0_g1_i2;Dir=antisense;Target=TRINITY_GG_85_c0_g1_i2 1515 2045;Gap=M159 D44 M37 D60 M335
k141_1082	Seison-GA2-softmasked	cDNA_match	159744	161564	83	+	.	ID=TRINITY_GG_85_c0_g1_i4.path1;Name=TRINITY_GG_85_c0_g1_i4;Dir=antisense;Target=TRINITY_GG_85_c0_g1_i4 1 1514;Gap=M576 D49 M169 D46 M97 D50 M190 D51 M12 D64 M366 D47 M104
k141_1082	Seison-GA2-softmasked	cDNA_match	161686	162320	83	+	.	ID=TRINITY_GG_85_c0_g1_i4.path1;Name=TRINITY_GG_85_c0_g1_i4;Dir=antisense;Target=TRINITY_GG_85_c0_g1_i4 1515 2044;Gap=M240 D60 M168 D45 M122
k141_1082	Seison-GA2-softmasked	cDNA_match	159744	161564	83	+	.	ID=TRINITY_GG_85_c0_g1_i6.path1;Name=TRINITY_GG_85_c0_g1_i6;Dir=antisense;Target=TRINITY_GG_85_c0_g1_i6 1 1514;Gap=M576 D49 M169 D46 M97 D50 M190 D51 M12 D64 M366 D47 M104
k141_1082	Seison-GA2-softmasked	cDNA_match	161686	162320	76	+	.	ID=TRINITY_GG_85_c0_g1_i6.path1;Name=TRINITY_GG_85_c0_g1_i6;Dir=antisense;Target=TRINITY_GG_85_c0_g1_i6 1515 2000;Gap=M159 D44 M37 D60 M168 D45 M122
k141_4705	Seison-GA2-softmasked	cDNA_match	12936	13344	100	+	.	ID=TRINITY_GG_87_c0_g1_i1.path1;Name=TRINITY_GG_87_c0_g1_i1;Dir=indeterminate;Target=TRINITY_GG_87_c0_g1_i1 1 409;Gap=M409
k141_4705	Seison-GA2-softmasked	cDNA_match	9408	10144	100	+	.	ID=TRINITY_GG_88_c0_g1_i1.path1;Name=TRINITY_GG_88_c0_g1_i1;Dir=indeterminate;Target=TRINITY_GG_88_c0_g1_i1 1 737;Gap=M737
k141_2843	Seison-GA2-softmasked	cDNA_match	1265	1302	97	+	.	ID=TRINITY_GG_86_c0_g1_i1.path1;Name=TRINITY_GG_86_c0_g1_i1;Dir=indeterminate;Target=TRINITY_GG_86_c0_g1_i1 1 38;Gap=M38
k141_4705	Seison-GA2-softmasked	cDNA_match	705	2602	98	+	.	ID=TRINITY_GG_86_c0_g1_i1.path2;Name=TRINITY_GG_86_c0_g1_i1;Dir=indeterminate;Target=TRINITY_GG_86_c0_g1_i1 39 1937;Gap=M16 I1 M1882
k141_4705	Seison-GA2-softmasked	cDNA_match	7449	8558	94	+	.	ID=TRINITY_GG_89_c0_g1_i1.path1;Name=TRINITY_GG_89_c0_g1_i1;Dir=indeterminate;Target=TRINITY_GG_89_c0_g1_i1 1 1053;Gap=M783 D57 M270
k141_3435	Seison-GA2-softmasked	cDNA_match	5638	6393	96	+	.	ID=TRINITY_GG_91_c0_g1_i2.path1;Name=TRINITY_GG_91_c0_g1_i2;Dir=indeterminate;Target=TRINITY_GG_91_c0_g1_i2 1 774;Gap=M48 I18 M708
k141_3435	Seison-GA2-softmasked	cDNA_match	10	254	97	+	.	ID=TRINITY_GG_90_c0_g1_i1.path1;Name=TRINITY_GG_90_c0_g1_i1;Dir=indeterminate;Target=TRINITY_GG_90_c0_g1_i1 32 276;Gap=M245
k141_3435	Seison-GA2-softmasked	cDNA_match	704	832	100	+	.	ID=TRINITY_GG_90_c0_g1_i1.path1;Name=TRINITY_GG_90_c0_g1_i1;Dir=indeterminate;Target=TRINITY_GG_90_c0_g1_i1 277 405;Gap=M129
k141_2843	Seison-GA2-softmasked	cDNA_match	1265	1302	97	+	.	ID=TRINITY_GG_86_c0_g1_i2.path1;Name=TRINITY_GG_86_c0_g1_i2;Dir=indeterminate;Target=TRINITY_GG_86_c0_g1_i2 1 38;Gap=M38
k141_4705	Seison-GA2-softmasked	cDNA_match	705	2602	95	+	.	ID=TRINITY_GG_86_c0_g1_i2.path2;Name=TRINITY_GG_86_c0_g1_i2;Dir=indeterminate;Target=TRINITY_GG_86_c0_g1_i2 39 1881;Gap=M16 I1 M829 D56 M997
k141_3435	Seison-GA2-softmasked	cDNA_match	5039	5688	100	+	.	ID=TRINITY_GG_91_c0_g1_i1.path1;Name=TRINITY_GG_91_c0_g1_i1;Dir=indeterminate;Target=TRINITY_GG_91_c0_g1_i1 2 651;Gap=M650
k141_3435	Seison-GA2-softmasked	cDNA_match	5690	6393	100	+	.	ID=TRINITY_GG_91_c0_g1_i1.path1;Name=TRINITY_GG_91_c0_g1_i1;Dir=indeterminate;Target=TRINITY_GG_91_c0_g1_i1 743 1446;Gap=M704
k141_3435	Seison-GA2-softmasked	cDNA_match	5039	6393	98	+	.	ID=TRINITY_GG_91_c0_g1_i5.path1;Name=TRINITY_GG_91_c0_g1_i5;Dir=indeterminate;Target=TRINITY_GG_91_c0_g1_i5 2 1340;Gap=M656 D16 M683
k141_3435	Seison-GA2-softmasked	cDNA_match	5039	6393	98	+	.	ID=TRINITY_GG_91_c0_g1_i3.path1;Name=TRINITY_GG_91_c0_g1_i3;Dir=indeterminate;Target=TRINITY_GG_91_c0_g1_i3 2 1372;Gap=M653 D2 M1 I18 M699
k141_3435	Seison-GA2-softmasked	cDNA_match	2054	3452	98	+	.	ID=TRINITY_GG_92_c0_g1_i2.path1;Name=TRINITY_GG_92_c0_g1_i2;Dir=indeterminate;Target=TRINITY_GG_92_c0_g1_i2 7 1418;Gap=M1010 I18 M264 D5 M120
k141_3435	Seison-GA2-softmasked	cDNA_match	3065	3350	99	+	.	ID=TRINITY_GG_92_c0_g1_i11.path1;Name=TRINITY_GG_92_c0_g1_i11;Dir=indeterminate;Target=TRINITY_GG_92_c0_g1_i11 1 286;Gap=M286
k141_3435	Seison-GA2-softmasked	cDNA_match	3452	4029	100	+	.	ID=TRINITY_GG_92_c0_g1_i11.path1;Name=TRINITY_GG_92_c0_g1_i11;Dir=indeterminate;Target=TRINITY_GG_92_c0_g1_i11 287 864;Gap=M578
k141_3435	Seison-GA2-softmasked	cDNA_match	3382	4029	99	+	.	ID=TRINITY_GG_92_c0_g1_i11.path2;Name=TRINITY_GG_92_c0_g1_i11;Dir=indeterminate;Target=TRINITY_GG_92_c0_g1_i11 865 1512;Gap=M648
k141_3435	Seison-GA2-softmasked	cDNA_match	3065	3350	99	+	.	ID=TRINITY_GG_92_c0_g1_i1.path1;Name=TRINITY_GG_92_c0_g1_i1;Dir=indeterminate;Target=TRINITY_GG_92_c0_g1_i1 1 286;Gap=M286
k141_3435	Seison-GA2-softmasked	cDNA_match	3452	4029	100	+	.	ID=TRINITY_GG_92_c0_g1_i1.path1;Name=TRINITY_GG_92_c0_g1_i1;Dir=indeterminate;Target=TRINITY_GG_92_c0_g1_i1 287 864;Gap=M578
k141_3435	Seison-GA2-softmasked	cDNA_match	3292	4029	96	+	.	ID=TRINITY_GG_92_c0_g1_i1.path2;Name=TRINITY_GG_92_c0_g1_i1;Dir=indeterminate;Target=TRINITY_GG_92_c0_g1_i1 865 1601;Gap=M154 D1 M583
k141_3435	Seison-GA2-softmasked	cDNA_match	3065	3472	92	+	.	ID=TRINITY_GG_92_c0_g1_i3.path1;Name=TRINITY_GG_92_c0_g1_i3;Dir=indeterminate;Target=TRINITY_GG_92_c0_g1_i3 1 438;Gap=M375 I30 M33
k141_3435	Seison-GA2-softmasked	cDNA_match	2054	3351	92	+	.	ID=TRINITY_GG_92_c0_g1_i12.path1;Name=TRINITY_GG_92_c0_g1_i12;Dir=indeterminate;Target=TRINITY_GG_92_c0_g1_i12 7 1243;Gap=M435 D55 M520 I18 M241 D24 M23
k141_3435	Seison-GA2-softmasked	cDNA_match	3453	4035	99	+	.	ID=TRINITY_GG_92_c0_g1_i12.path1;Name=TRINITY_GG_92_c0_g1_i12;Dir=indeterminate;Target=TRINITY_GG_92_c0_g1_i12 1244 1826;Gap=M583
k141_3435	Seison-GA2-softmasked	cDNA_match	3394	4029	100	+	.	ID=TRINITY_GG_92_c0_g1_i12.path2;Name=TRINITY_GG_92_c0_g1_i12;Dir=indeterminate;Target=TRINITY_GG_92_c0_g1_i12 1827 2462;Gap=M636
k141_4110	Seison-GA2-softmasked	cDNA_match	1257	1456	100	+	.	ID=TRINITY_GG_93_c0_g1_i1.path1;Name=TRINITY_GG_93_c0_g1_i1;Dir=antisense;Target=TRINITY_GG_93_c0_g1_i1 9 208;Gap=M200
k141_4110	Seison-GA2-softmasked	cDNA_match	1507	1673	100	+	.	ID=TRINITY_GG_93_c0_g1_i1.path1;Name=TRINITY_GG_93_c0_g1_i1;Dir=antisense;Target=TRINITY_GG_93_c0_g1_i1 209 375;Gap=M167
k141_3435	Seison-GA2-softmasked	cDNA_match	3065	3350	91	+	.	ID=TRINITY_GG_92_c0_g1_i5.path1;Name=TRINITY_GG_92_c0_g1_i5;Dir=indeterminate;Target=TRINITY_GG_92_c0_g1_i5 1 262;Gap=M240 D24 M22
k141_3435	Seison-GA2-softmasked	cDNA_match	3452	4029	100	+	.	ID=TRINITY_GG_92_c0_g1_i5.path1;Name=TRINITY_GG_92_c0_g1_i5;Dir=indeterminate;Target=TRINITY_GG_92_c0_g1_i5 263 840;Gap=M578
k141_3435	Seison-GA2-softmasked	cDNA_match	3292	4029	96	+	.	ID=TRINITY_GG_92_c0_g1_i5.path2;Name=TRINITY_GG_92_c0_g1_i5;Dir=indeterminate;Target=TRINITY_GG_92_c0_g1_i5 841 1577;Gap=M154 D1 M583
k141_632	Seison-GA2-softmasked	cDNA_match	3201	4197	95	+	.	ID=TRINITY_GG_94_c0_g1_i1.path1;Name=TRINITY_GG_94_c0_g1_i1;Dir=indeterminate;Target=TRINITY_GG_94_c0_g1_i1 1 948;Gap=M66 D49 M882
k141_632	Seison-GA2-softmasked	cDNA_match	15743	16482	100	+	.	ID=TRINITY_GG_95_c0_g1_i2.path1;Name=TRINITY_GG_95_c0_g1_i2;Dir=indeterminate;Target=TRINITY_GG_95_c0_g1_i2 1 740;Gap=M740
k141_632	Seison-GA2-softmasked	cDNA_match	23028	23408	100	+	.	ID=TRINITY_GG_96_c0_g1_i1.path1;Name=TRINITY_GG_96_c0_g1_i1;Dir=indeterminate;Target=TRINITY_GG_96_c0_g1_i1 1 381;Gap=M381
k141_632	Seison-GA2-softmasked	cDNA_match	15743	16482	87	+	.	ID=TRINITY_GG_95_c0_g1_i1.path1;Name=TRINITY_GG_95_c0_g1_i1;Dir=indeterminate;Target=TRINITY_GG_95_c0_g1_i1 1 645;Gap=M444 D95 M201
k141_3435	Seison-GA2-softmasked	cDNA_match	2054	3452	94	+	.	ID=TRINITY_GG_92_c0_g1_i13.path1;Name=TRINITY_GG_92_c0_g1_i13;Dir=indeterminate;Target=TRINITY_GG_92_c0_g1_i13 7 1363;Gap=M435 D55 M520 I18 M264 D5 M120
k141_632	Seison-GA2-softmasked	cDNA_match	30798	31414	99	+	.	ID=TRINITY_GG_97_c0_g1_i1.path1;Name=TRINITY_GG_97_c0_g1_i1;Dir=indeterminate;Target=TRINITY_GG_97_c0_g1_i1 1 617;Gap=M617
k141_632	Seison-GA2-softmasked	cDNA_match	31396	31829	99	+	.	ID=TRINITY_GG_97_c1_g1_i1.path1;Name=TRINITY_GG_97_c1_g1_i1;Dir=indeterminate;Target=TRINITY_GG_97_c1_g1_i1 1 434;Gap=M434
k141_632	Seison-GA2-softmasked	cDNA_match	23402	24023	83	+	.	ID=TRINITY_GG_96_c1_g1_i1.path1;Name=TRINITY_GG_96_c1_g1_i1;Dir=indeterminate;Target=TRINITY_GG_96_c1_g1_i1 1 519;Gap=M26 D47 M110 D53 M357 D3 M26
k141_632	Seison-GA2-softmasked	cDNA_match	20740	21355	100	+	.	ID=TRINITY_GG_99_c0_g1_i1.path1;Name=TRINITY_GG_99_c0_g1_i1;Dir=indeterminate;Target=TRINITY_GG_99_c0_g1_i1 1 616;Gap=M616
k141_632	Seison-GA2-softmasked	cDNA_match	21344	21921	99	+	.	ID=TRINITY_GG_99_c1_g1_i1.path1;Name=TRINITY_GG_99_c1_g1_i1;Dir=indeterminate;Target=TRINITY_GG_99_c1_g1_i1 1 578;Gap=M578
k141_632	Seison-GA2-softmasked	cDNA_match	17834	18224	100	+	.	ID=TRINITY_GG_100_c0_g1_i1.path1;Name=TRINITY_GG_100_c0_g1_i1;Dir=indeterminate;Target=TRINITY_GG_100_c0_g1_i1 1 391;Gap=M391
k141_632	Seison-GA2-softmasked	cDNA_match	14382	15728	96	+	.	ID=TRINITY_GG_98_c0_g1_i1.path1;Name=TRINITY_GG_98_c0_g1_i1;Dir=indeterminate;Target=TRINITY_GG_98_c0_g1_i1 1 1302;Gap=M901 D45 M401
k141_632	Seison-GA2-softmasked	cDNA_match	18209	18527	100	+	.	ID=TRINITY_GG_100_c1_g1_i1.path1;Name=TRINITY_GG_100_c1_g1_i1;Dir=indeterminate;Target=TRINITY_GG_100_c1_g1_i1 1 319;Gap=M319
k141_632	Seison-GA2-softmasked	cDNA_match	33338	33932	92	+	.	ID=TRINITY_GG_101_c0_g1_i18.path1;Name=TRINITY_GG_101_c0_g1_i18;Dir=indeterminate;Target=TRINITY_GG_101_c0_g1_i18 2 554;Gap=M383 D42 M170
k141_632	Seison-GA2-softmasked	cDNA_match	35905	36920	85	+	.	ID=TRINITY_GG_101_c0_g1_i9.path1;Name=TRINITY_GG_101_c0_g1_i9;Dir=indeterminate;Target=TRINITY_GG_101_c0_g1_i9 1 876;Gap=M112 D45 M540 D47 M165 D48 M59
k141_632	Seison-GA2-softmasked	cDNA_match	38076	38615	100	+	.	ID=TRINITY_GG_101_c0_g1_i22.path1;Name=TRINITY_GG_101_c0_g1_i22;Dir=indeterminate;Target=TRINITY_GG_101_c0_g1_i22 1 540;Gap=M540
k141_632	Seison-GA2-softmasked	cDNA_match	37047	37419	100	+	.	ID=TRINITY_GG_101_c0_g1_i7.path1;Name=TRINITY_GG_101_c0_g1_i7;Dir=indeterminate;Target=TRINITY_GG_101_c0_g1_i7 2 374;Gap=M373
k141_632	Seison-GA2-softmasked	cDNA_match	33338	34731	75	+	.	ID=TRINITY_GG_101_c0_g1_i2.path1;Name=TRINITY_GG_101_c0_g1_i2;Dir=antisense;Target=TRINITY_GG_101_c0_g1_i2 2 1047;Gap=M383 D42 M99 D51 M66 D57 M205 D45 M52 D50 M59 D54 M104 D49 M78
k141_632	Seison-GA2-softmasked	cDNA_match	34777	35147	86	+	.	ID=TRINITY_GG_101_c0_g1_i2.path1;Name=TRINITY_GG_101_c0_g1_i2;Dir=antisense;Target=TRINITY_GG_101_c0_g1_i2 1048 1369;Gap=M99 D49 M223
k141_632	Seison-GA2-softmasked	cDNA_match	35202	36601	89	+	.	ID=TRINITY_GG_101_c0_g1_i2.path1;Name=TRINITY_GG_101_c0_g1_i2;Dir=antisense;Target=TRINITY_GG_101_c0_g1_i2 1370 2618;Gap=M125 D53 M291 D53 M293 D45 M540
k141_632	Seison-GA2-softmasked	cDNA_match	36649	36920	82	+	.	ID=TRINITY_GG_101_c0_g1_i2.path1;Name=TRINITY_GG_101_c0_g1_i2;Dir=antisense;Target=TRINITY_GG_101_c0_g1_i2 2619 2842;Gap=M165 D48 M59
k141_632	Seison-GA2-softmasked	cDNA_match	37122	37419	99	+	.	ID=TRINITY_GG_101_c0_g1_i2.path1;Name=TRINITY_GG_101_c0_g1_i2;Dir=antisense;Target=TRINITY_GG_101_c0_g1_i2 2843 3140;Gap=M298
k141_632	Seison-GA2-softmasked	cDNA_match	33338	34731	75	+	.	ID=TRINITY_GG_101_c0_g1_i21.path1;Name=TRINITY_GG_101_c0_g1_i21;Dir=antisense;Target=TRINITY_GG_101_c0_g1_i21 2 1047;Gap=M383 D42 M99 D51 M66 D57 M205 D45 M52 D50 M59 D54 M104 D49 M78
k141_632	Seison-GA2-softmasked	cDNA_match	34777	35147	86	+	.	ID=TRINITY_GG_101_c0_g1_i21.path1;Name=TRINITY_GG_101_c0_g1_i21;Dir=antisense;Target=TRINITY_GG_101_c0_g1_i21 1048 1369;Gap=M99 D49 M223
k141_632	Seison-GA2-softmasked	cDNA_match	35202	36601	89	+	.	ID=TRINITY_GG_101_c0_g1_i21.path1;Name=TRINITY_GG_101_c0_g1_i21;Dir=antisense;Target=TRINITY_GG_101_c0_g1_i21 1370 2618;Gap=M125 D53 M291 D53 M293 D45 M540
k141_632	Seison-GA2-softmasked	cDNA_match	36649	36920	82	+	.	ID=TRINITY_GG_101_c0_g1_i21.path1;Name=TRINITY_GG_101_c0_g1_i21;Dir=antisense;Target=TRINITY_GG_101_c0_g1_i21 2619 2842;Gap=M165 D48 M59
k141_632	Seison-GA2-softmasked	cDNA_match	38230	38615	100	+	.	ID=TRINITY_GG_101_c0_g1_i21.path1;Name=TRINITY_GG_101_c0_g1_i21;Dir=antisense;Target=TRINITY_GG_101_c0_g1_i21 2843 3228;Gap=M386
k141_632	Seison-GA2-softmasked	cDNA_match	33338	34731	82	+	.	ID=TRINITY_GG_101_c0_g1_i6.path1;Name=TRINITY_GG_101_c0_g1_i6;Dir=antisense;Target=TRINITY_GG_101_c0_g1_i6 2 1150;Gap=M383 D42 M99 D51 M66 D57 M205 D45 M52 D50 M344
k141_632	Seison-GA2-softmasked	cDNA_match	34777	35147	86	+	.	ID=TRINITY_GG_101_c0_g1_i6.path1;Name=TRINITY_GG_101_c0_g1_i6;Dir=antisense;Target=TRINITY_GG_101_c0_g1_i6 1151 1472;Gap=M99 D49 M223
k141_632	Seison-GA2-softmasked	cDNA_match	35202	36601	89	+	.	ID=TRINITY_GG_101_c0_g1_i6.path1;Name=TRINITY_GG_101_c0_g1_i6;Dir=antisense;Target=TRINITY_GG_101_c0_g1_i6 1473 2721;Gap=M125 D53 M291 D53 M293 D45 M540
k141_632	Seison-GA2-softmasked	cDNA_match	36649	36920	82	+	.	ID=TRINITY_GG_101_c0_g1_i6.path1;Name=TRINITY_GG_101_c0_g1_i6;Dir=antisense;Target=TRINITY_GG_101_c0_g1_i6 2722 2945;Gap=M165 D48 M59
k141_632	Seison-GA2-softmasked	cDNA_match	38230	38615	100	+	.	ID=TRINITY_GG_101_c0_g1_i6.path1;Name=TRINITY_GG_101_c0_g1_i6;Dir=antisense;Target=TRINITY_GG_101_c0_g1_i6 2946 3331;Gap=M386
k141_632	Seison-GA2-softmasked	cDNA_match	21956	22719	93	+	.	ID=TRINITY_GG_102_c0_g1_i1.path1;Name=TRINITY_GG_102_c0_g1_i1;Dir=indeterminate;Target=TRINITY_GG_102_c0_g1_i1 1 715;Gap=M292 D1 M374 D48 M49
k141_1362	Seison-GA2-softmasked	cDNA_match	4699	5649	95	+	.	ID=TRINITY_GG_103_c0_g1_i1.path1;Name=TRINITY_GG_103_c0_g1_i1;Dir=indeterminate;Target=TRINITY_GG_103_c0_g1_i1 1 909;Gap=M543 D42 M366
k141_1362	Seison-GA2-softmasked	cDNA_match	8719	9549	100	+	.	ID=TRINITY_GG_104_c0_g1_i4.path1;Name=TRINITY_GG_104_c0_g1_i4;Dir=indeterminate;Target=TRINITY_GG_104_c0_g1_i4 3 833;Gap=M831
k141_1362	Seison-GA2-softmasked	cDNA_match	14281	17148	100	+	.	ID=TRINITY_GG_104_c1_g1_i1.path1;Name=TRINITY_GG_104_c1_g1_i1;Dir=indeterminate;Target=TRINITY_GG_104_c1_g1_i1 1 2868;Gap=M2868
k141_2306	Seison-GA2-softmasked	cDNA_match	1509	1761	91	+	.	ID=TRINITY_GG_105_c0_g1_i2.path1;Name=TRINITY_GG_105_c0_g1_i2;Dir=indeterminate;Target=TRINITY_GG_105_c0_g1_i2 1 256;Gap=M157 I3 M96
k141_2306	Seison-GA2-softmasked	cDNA_match	1452	2228	93	+	.	ID=TRINITY_GG_105_c0_g1_i3.path1;Name=TRINITY_GG_105_c0_g1_i3;Dir=indeterminate;Target=TRINITY_GG_105_c0_g1_i3 1 773;Gap=M191 D11 M48 D1 M275 D8 M1 I16 M242
k141_1362	Seison-GA2-softmasked	cDNA_match	9619	10959	91	+	.	ID=TRINITY_GG_104_c0_g1_i3.path1;Name=TRINITY_GG_104_c0_g1_i3;Dir=antisense;Target=TRINITY_GG_104_c0_g1_i3 2 1227;Gap=M474 D44 M641 D71 M111
k141_1362	Seison-GA2-softmasked	cDNA_match	11022	14280	98	+	.	ID=TRINITY_GG_104_c0_g1_i3.path1;Name=TRINITY_GG_104_c0_g1_i3;Dir=antisense;Target=TRINITY_GG_104_c0_g1_i3 1228 4434;Gap=M152 D49 M1450 D3 M1605
k141_2306	Seison-GA2-softmasked	cDNA_match	1509	1745	93	+	.	ID=TRINITY_GG_105_c0_g1_i4.path1;Name=TRINITY_GG_105_c0_g1_i4;Dir=indeterminate;Target=TRINITY_GG_105_c0_g1_i4 1 237;Gap=M237
k141_1362	Seison-GA2-softmasked	cDNA_match	9619	10959	89	+	.	ID=TRINITY_GG_104_c0_g1_i10.path1;Name=TRINITY_GG_104_c0_g1_i10;Dir=antisense;Target=TRINITY_GG_104_c0_g1_i10 2 1203;Gap=M450 D68 M641 D71 M111
k141_1362	Seison-GA2-softmasked	cDNA_match	11022	14280	98	+	.	ID=TRINITY_GG_104_c0_g1_i10.path1;Name=TRINITY_GG_104_c0_g1_i10;Dir=antisense;Target=TRINITY_GG_104_c0_g1_i10 1204 4409;Gap=M152 D49 M1450 D3 M704 D1 M900
k141_1824	Seison-GA2-softmasked	cDNA_match	370	916	94	-	.	ID=TRINITY_GG_106_c0_g1_i2.path1;Name=TRINITY_GG_106_c0_g1_i2;Dir=indeterminate;Target=TRINITY_GG_106_c0_g1_i2 6 536;Gap=M38 D9 M174 D7 M319
k141_1824	Seison-GA2-softmasked	cDNA_match	370	764	96	-	.	ID=TRINITY_GG_106_c0_g1_i1.path1;Name=TRINITY_GG_106_c0_g1_i1;Dir=indeterminate;Target=TRINITY_GG_106_c0_g1_i1 1 395;Gap=M395
k141_1824	Seison-GA2-softmasked	cDNA_match	370	916	94	-	.	ID=TRINITY_GG_106_c0_g1_i3.path1;Name=TRINITY_GG_106_c0_g1_i3;Dir=indeterminate;Target=TRINITY_GG_106_c0_g1_i3 6 532;Gap=M38 D9 M195 D11 M294
k141_2843	Seison-GA2-softmasked	cDNA_match	6300	6523	96	+	.	ID=TRINITY_GG_107_c0_g1_i8.path1;Name=TRINITY_GG_107_c0_g1_i8;Dir=indeterminate;Target=TRINITY_GG_107_c0_g1_i8 1 224;Gap=M224
k141_2306	Seison-GA2-softmasked	cDNA_match	186	726	94	+	.	ID=TRINITY_GG_107_c0_g1_i8.path2;Name=TRINITY_GG_107_c0_g1_i8;Dir=indeterminate;Target=TRINITY_GG_107_c0_g1_i8 225 765;Gap=M541
k141_3799	Seison-GA2-softmasked	cDNA_match	1026	2082	79	-	.	ID=TRINITY_GG_107_c0_g1_i9.path1;Name=TRINITY_GG_107_c0_g1_i9;Dir=indeterminate;Target=TRINITY_GG_107_c0_g1_i9 9 990;Gap=M3 I1 M50 D12 M167 D46 M191 D6 M104 D6 M84 D6 M382
k141_2306	Seison-GA2-softmasked	cDNA_match	952	1059	100	+	.	ID=TRINITY_GG_107_c0_g1_i9.path2;Name=TRINITY_GG_107_c0_g1_i9;Dir=indeterminate;Target=TRINITY_GG_107_c0_g1_i9 991 1098;Gap=M108
k141_3799	Seison-GA2-softmasked	cDNA_match	1026	2082	79	-	.	ID=TRINITY_GG_107_c0_g1_i16.path1;Name=TRINITY_GG_107_c0_g1_i16;Dir=indeterminate;Target=TRINITY_GG_107_c0_g1_i16 9 990;Gap=M3 I1 M50 D12 M167 D46 M191 D6 M104 D6 M84 D6 M382
k141_2306	Seison-GA2-softmasked	cDNA_match	952	1059	100	+	.	ID=TRINITY_GG_107_c0_g1_i16.path2;Name=TRINITY_GG_107_c0_g1_i16;Dir=indeterminate;Target=TRINITY_GG_107_c0_g1_i16 991 1098;Gap=M108
k141_4601	Seison-GA2-softmasked	cDNA_match	827	2435	96	+	.	ID=TRINITY_GG_109_c0_g1_i1.path1;Name=TRINITY_GG_109_c0_g1_i1;Dir=indeterminate;Target=TRINITY_GG_109_c0_g1_i1 1 1558;Gap=M1503 D51 M55
k141_4601	Seison-GA2-softmasked	cDNA_match	3658	6111	100	+	.	ID=TRINITY_GG_110_c0_g1_i1.path1;Name=TRINITY_GG_110_c0_g1_i1;Dir=indeterminate;Target=TRINITY_GG_110_c0_g1_i1 3 2456;Gap=M2454
k141_4601	Seison-GA2-softmasked	cDNA_match	3228	3663	71	+	.	ID=TRINITY_GG_110_c1_g1_i1.path1;Name=TRINITY_GG_110_c1_g1_i1;Dir=indeterminate;Target=TRINITY_GG_110_c1_g1_i1 1 312;Gap=M46 D47 M144 D77 M122
k141_881	Seison-GA2-softmasked	cDNA_match	1968	2198	87	-	.	ID=TRINITY_GG_111_c0_g1_i1.path1;Name=TRINITY_GG_111_c0_g1_i1;Dir=indeterminate;Target=TRINITY_GG_111_c0_g1_i1 1 248;Gap=M37 I17 M194
k141_4601	Seison-GA2-softmasked	cDNA_match	6963	7455	79	+	.	ID=TRINITY_GG_108_c0_g1_i1.path1;Name=TRINITY_GG_108_c0_g1_i1;Dir=antisense;Target=TRINITY_GG_108_c0_g1_i1 1 394;Gap=M152 D48 M168 D51 M74
k141_4601	Seison-GA2-softmasked	cDNA_match	7822	10814	76	+	.	ID=TRINITY_GG_108_c0_g1_i1.path1;Name=TRINITY_GG_108_c0_g1_i1;Dir=antisense;Target=TRINITY_GG_108_c0_g1_i1 395 2696;Gap=M113 D41 M61 D50 M68 D64 M80 D49 M534 D80 M228 D47 M67 D45 M167 D42 M183 D50 M304 I1 M132 D48 M53 D65 M63 D55 M138 D56 M110
k141_4565	Seison-GA2-softmasked	cDNA_match	6749	7519	99	+	.	ID=TRINITY_GG_112_c0_g1_i1.path1;Name=TRINITY_GG_112_c0_g1_i1;Dir=indeterminate;Target=TRINITY_GG_112_c0_g1_i1 1 771;Gap=M664 D1 M70 I1 M36
k141_881	Seison-GA2-softmasked	cDNA_match	2127	2198	76	-	.	ID=TRINITY_GG_111_c0_g1_i2.path1;Name=TRINITY_GG_111_c0_g1_i2;Dir=indeterminate;Target=TRINITY_GG_111_c0_g1_i2 1 89;Gap=M37 I17 M35
k141_4601	Seison-GA2-softmasked	cDNA_match	235	668	96	+	.	ID=TRINITY_GG_111_c0_g1_i2.path2;Name=TRINITY_GG_111_c0_g1_i2;Dir=indeterminate;Target=TRINITY_GG_111_c0_g1_i2 90 523;Gap=M434
k141_4565	Seison-GA2-softmasked	cDNA_match	4267	5540	97	+	.	ID=TRINITY_GG_113_c0_g1_i2.path1;Name=TRINITY_GG_113_c0_g1_i2;Dir=indeterminate;Target=TRINITY_GG_113_c0_g1_i2 1 1250;Gap=M686 D24 M564
k141_4565	Seison-GA2-softmasked	cDNA_match	4267	5540	99	+	.	ID=TRINITY_GG_113_c0_g1_i4.path1;Name=TRINITY_GG_113_c0_g1_i4;Dir=indeterminate;Target=TRINITY_GG_113_c0_g1_i4 1 1274;Gap=M1274
k141_4565	Seison-GA2-softmasked	cDNA_match	3148	3789	98	+	.	ID=TRINITY_GG_113_c1_g1_i1.path1;Name=TRINITY_GG_113_c1_g1_i1;Dir=indeterminate;Target=TRINITY_GG_113_c1_g1_i1 1 642;Gap=M642
k141_4565	Seison-GA2-softmasked	cDNA_match	3148	3789	96	+	.	ID=TRINITY_GG_113_c1_g1_i2.path1;Name=TRINITY_GG_113_c1_g1_i2;Dir=indeterminate;Target=TRINITY_GG_113_c1_g1_i2 1 655;Gap=M407 I13 M235
k141_4565	Seison-GA2-softmasked	cDNA_match	1536	1751	100	+	.	ID=TRINITY_GG_113_c2_g1_i1.path1;Name=TRINITY_GG_113_c2_g1_i1;Dir=indeterminate;Target=TRINITY_GG_113_c2_g1_i1 1 216;Gap=M216
k141_4565	Seison-GA2-softmasked	cDNA_match	4267	5106	99	+	.	ID=TRINITY_GG_113_c0_g1_i1.path1;Name=TRINITY_GG_113_c0_g1_i1;Dir=antisense;Target=TRINITY_GG_113_c0_g1_i1 1 840;Gap=M840
k141_4565	Seison-GA2-softmasked	cDNA_match	5167	5540	100	+	.	ID=TRINITY_GG_113_c0_g1_i1.path1;Name=TRINITY_GG_113_c0_g1_i1;Dir=antisense;Target=TRINITY_GG_113_c0_g1_i1 841 1214;Gap=M374
k141_4565	Seison-GA2-softmasked	cDNA_match	3148	3789	94	+	.	ID=TRINITY_GG_113_c1_g1_i3.path1;Name=TRINITY_GG_113_c1_g1_i3;Dir=indeterminate;Target=TRINITY_GG_113_c1_g1_i3 1 613;Gap=M377 D29 M236
k141_4565	Seison-GA2-softmasked	cDNA_match	5994	6515	98	+	.	ID=TRINITY_GG_115_c0_g1_i1.path1;Name=TRINITY_GG_115_c0_g1_i1;Dir=indeterminate;Target=TRINITY_GG_115_c0_g1_i1 5 525;Gap=M57 D1 M464
k141_4565	Seison-GA2-softmasked	cDNA_match	1930	2234	85	+	.	ID=TRINITY_GG_113_c3_g1_i1.path1;Name=TRINITY_GG_113_c3_g1_i1;Dir=indeterminate;Target=TRINITY_GG_113_c3_g1_i1 1 261;Gap=M109 D44 M152
k141_4565	Seison-GA2-softmasked	cDNA_match	6127	6515	95	+	.	ID=TRINITY_GG_115_c0_g1_i2.path1;Name=TRINITY_GG_115_c0_g1_i2;Dir=indeterminate;Target=TRINITY_GG_115_c0_g1_i2 2 391;Gap=M47 I1 M342
k141_241	Seison-GA2-softmasked	cDNA_match	467	933	99	+	.	ID=TRINITY_GG_116_c1_g1_i1.path1;Name=TRINITY_GG_116_c1_g1_i1;Dir=indeterminate;Target=TRINITY_GG_116_c1_g1_i1 1 467;Gap=M467
k141_241	Seison-GA2-softmasked	cDNA_match	1062	1191	96	+	.	ID=TRINITY_GG_116_c0_g1_i1.path1;Name=TRINITY_GG_116_c0_g1_i1;Dir=indeterminate;Target=TRINITY_GG_116_c0_g1_i1 30 160;Gap=M103 I1 M27
k141_4734	Seison-GA2-softmasked	cDNA_match	249	342	100	+	.	ID=TRINITY_GG_116_c0_g1_i1.path2;Name=TRINITY_GG_116_c0_g1_i1;Dir=indeterminate;Target=TRINITY_GG_116_c0_g1_i1 161 254;Gap=M94
k141_4565	Seison-GA2-softmasked	cDNA_match	7561	7687	97	+	.	ID=TRINITY_GG_114_c0_g1_i1.path1;Name=TRINITY_GG_114_c0_g1_i1;Dir=indeterminate;Target=TRINITY_GG_114_c0_g1_i1 29 154;Gap=M123 D1 M3
k141_241	Seison-GA2-softmasked	cDNA_match	15330	16021	99	+	.	ID=TRINITY_GG_117_c1_g1_i1.path1;Name=TRINITY_GG_117_c1_g1_i1;Dir=indeterminate;Target=TRINITY_GG_117_c1_g1_i1 1 692;Gap=M692
k141_241	Seison-GA2-softmasked	cDNA_match	10615	10881	100	+	.	ID=TRINITY_GG_119_c0_g1_i1.path1;Name=TRINITY_GG_119_c0_g1_i1;Dir=indeterminate;Target=TRINITY_GG_119_c0_g1_i1 1 267;Gap=M267
k141_241	Seison-GA2-softmasked	cDNA_match	11081	11831	93	+	.	ID=TRINITY_GG_118_c0_g1_i1.path1;Name=TRINITY_GG_118_c0_g1_i1;Dir=indeterminate;Target=TRINITY_GG_118_c0_g1_i1 2 701;Gap=M539 D51 M161
k141_241	Seison-GA2-softmasked	cDNA_match	1695	4042	90	+	.	ID=TRINITY_GG_120_c0_g1_i2.path1;Name=TRINITY_GG_120_c0_g1_i2;Dir=indeterminate;Target=TRINITY_GG_120_c0_g1_i2 3 2117;Gap=M1144 D44 M178 D44 M171 D49 M316 D47 M197 D49 M109
k141_241	Seison-GA2-softmasked	cDNA_match	13517	14798	95	+	.	ID=TRINITY_GG_117_c0_g1_i1.path1;Name=TRINITY_GG_117_c0_g1_i1;Dir=antisense;Target=TRINITY_GG_117_c0_g1_i1 1 1221;Gap=M1107 D61 M114
k141_241	Seison-GA2-softmasked	cDNA_match	16283	18800	99	+	.	ID=TRINITY_GG_117_c0_g1_i1.path1;Name=TRINITY_GG_117_c0_g1_i1;Dir=antisense;Target=TRINITY_GG_117_c0_g1_i1 1222 3739;Gap=M2518
k141_241	Seison-GA2-softmasked	cDNA_match	1695	4042	92	+	.	ID=TRINITY_GG_120_c0_g1_i1.path1;Name=TRINITY_GG_120_c0_g1_i1;Dir=indeterminate;Target=TRINITY_GG_120_c0_g1_i1 3 2166;Gap=M1144 D44 M178 D44 M171 D49 M316 D47 M355
k141_241	Seison-GA2-softmasked	cDNA_match	22686	23164	100	+	.	ID=TRINITY_GG_122_c0_g1_i2.path1;Name=TRINITY_GG_122_c0_g1_i2;Dir=indeterminate;Target=TRINITY_GG_122_c0_g1_i2 1 479;Gap=M479
k141_241	Seison-GA2-softmasked	cDNA_match	9785	10429	81	+	.	ID=TRINITY_GG_121_c0_g1_i1.path1;Name=TRINITY_GG_121_c0_g1_i1;Dir=indeterminate;Target=TRINITY_GG_121_c0_g1_i1 1 524;Gap=M139 D47 M63 D74 M322
k141_241	Seison-GA2-softmasked	cDNA_match	22686	23164	89	+	.	ID=TRINITY_GG_122_c0_g1_i3.path1;Name=TRINITY_GG_122_c0_g1_i3;Dir=indeterminate;Target=TRINITY_GG_122_c0_g1_i3 1 428;Gap=M225 D51 M203
k141_241	Seison-GA2-softmasked	cDNA_match	22686	22889	100	+	.	ID=TRINITY_GG_122_c0_g1_i1.path1;Name=TRINITY_GG_122_c0_g1_i1;Dir=indeterminate;Target=TRINITY_GG_122_c0_g1_i1 1 204;Gap=M204
k141_241	Seison-GA2-softmasked	cDNA_match	23004	23164	100	+	.	ID=TRINITY_GG_122_c0_g1_i1.path1;Name=TRINITY_GG_122_c0_g1_i1;Dir=indeterminate;Target=TRINITY_GG_122_c0_g1_i1 205 365;Gap=M161
k141_2088	Seison-GA2-softmasked	cDNA_match	850	1187	95	+	.	ID=TRINITY_GG_124_c0_g1_i1.path1;Name=TRINITY_GG_124_c0_g1_i1;Dir=indeterminate;Target=TRINITY_GG_124_c0_g1_i1 1 340;Gap=M27 I2 M311
k141_3927	Seison-GA2-softmasked	cDNA_match	2492	2830	94	+	.	ID=TRINITY_GG_124_c0_g1_i1.path2;Name=TRINITY_GG_124_c0_g1_i1;Dir=indeterminate;Target=TRINITY_GG_124_c0_g1_i1 2 340;Gap=M339
k141_2904	Seison-GA2-softmasked	cDNA_match	4432	4768	94	+	.	ID=TRINITY_GG_124_c0_g1_i1.path3;Name=TRINITY_GG_124_c0_g1_i1;Dir=indeterminate;Target=TRINITY_GG_124_c0_g1_i1 4 340;Gap=M337
k141_683	Seison-GA2-softmasked	cDNA_match	114	442	92	-	.	ID=TRINITY_GG_124_c0_g1_i1.path4;Name=TRINITY_GG_124_c0_g1_i1;Dir=indeterminate;Target=TRINITY_GG_124_c0_g1_i1 2 340;Gap=M54 I10 M275
k141_3927	Seison-GA2-softmasked	cDNA_match	2276	2504	98	+	.	ID=TRINITY_GG_124_c1_g1_i1.path1;Name=TRINITY_GG_124_c1_g1_i1;Dir=indeterminate;Target=TRINITY_GG_124_c1_g1_i1 1 229;Gap=M229
k141_4948	Seison-GA2-softmasked	cDNA_match	196	440	90	-	.	ID=TRINITY_GG_124_c1_g1_i1.path2;Name=TRINITY_GG_124_c1_g1_i1;Dir=indeterminate;Target=TRINITY_GG_124_c1_g1_i1 1 229;Gap=M151 D16 M78
k141_4200	Seison-GA2-softmasked	cDNA_match	675	1300	99	+	.	ID=TRINITY_GG_125_c0_g1_i1.path1;Name=TRINITY_GG_125_c0_g1_i1;Dir=indeterminate;Target=TRINITY_GG_125_c0_g1_i1 56 681;Gap=M626
k141_595	Seison-GA2-softmasked	cDNA_match	1495	1581	100	-	.	ID=TRINITY_GG_125_c0_g1_i1.path2;Name=TRINITY_GG_125_c0_g1_i1;Dir=indeterminate;Target=TRINITY_GG_125_c0_g1_i1 682 768;Gap=M87
k141_879	Seison-GA2-softmasked	cDNA_match	1	697	93	+	.	ID=TRINITY_GG_123_c0_g1_i1.path1;Name=TRINITY_GG_123_c0_g1_i1;Dir=indeterminate;Target=TRINITY_GG_123_c0_g1_i1 77 729;Gap=M489 D44 M164
k141_330	Seison-GA2-softmasked	cDNA_match	4939	5435	93	+	.	ID=TRINITY_GG_126_c0_g1_i8.path1;Name=TRINITY_GG_126_c0_g1_i8;Dir=indeterminate;Target=TRINITY_GG_126_c0_g1_i8 2 525;Gap=M313 I27 M184
k141_1082	Seison-GA2-softmasked	cDNA_match	53391	59394	99	+	.	ID=TRINITY_GG_84_c10_g1_i1.path1;Name=TRINITY_GG_84_c10_g1_i1;Dir=indeterminate;Target=TRINITY_GG_84_c10_g1_i1 1 6006;Gap=M4991 I1 M424 I1 M589
k141_330	Seison-GA2-softmasked	cDNA_match	5016	9585	98	+	.	ID=TRINITY_GG_126_c0_g1_i1.path1;Name=TRINITY_GG_126_c0_g1_i1;Dir=indeterminate;Target=TRINITY_GG_126_c0_g1_i1 1 4508;Gap=M218 D9 M193 D54 M473 I1 M3623
k141_330	Seison-GA2-softmasked	cDNA_match	837	4935	92	+	.	ID=TRINITY_GG_126_c0_g1_i4.path1;Name=TRINITY_GG_126_c0_g1_i4;Dir=indeterminate;Target=TRINITY_GG_126_c0_g1_i4 2 3781;Gap=M440 D43 M149 D46 M94 D46 M85 D49 M861 D49 M131 D46 M202 D40 M1818
k141_330	Seison-GA2-softmasked	cDNA_match	5266	9585	99	+	.	ID=TRINITY_GG_126_c0_g1_i6.path1;Name=TRINITY_GG_126_c0_g1_i6;Dir=indeterminate;Target=TRINITY_GG_126_c0_g1_i6 1 4321;Gap=M697 I1 M3623
k141_330	Seison-GA2-softmasked	cDNA_match	837	5047	91	+	.	ID=TRINITY_GG_126_c0_g1_i2.path1;Name=TRINITY_GG_126_c0_g1_i2;Dir=indeterminate;Target=TRINITY_GG_126_c0_g1_i2 2 3849;Gap=M440 D43 M149 D46 M94 D46 M85 D49 M861 D49 M131 D46 M202 D40 M1775 D44 M111
k141_1293	Seison-GA2-softmasked	cDNA_match	29563	30673	100	+	.	ID=TRINITY_GG_127_c0_g1_i15.path1;Name=TRINITY_GG_127_c0_g1_i15;Dir=antisense;Target=TRINITY_GG_127_c0_g1_i15 1 1111;Gap=M1111
k141_1293	Seison-GA2-softmasked	cDNA_match	30879	30937	100	+	.	ID=TRINITY_GG_127_c0_g1_i15.path1;Name=TRINITY_GG_127_c0_g1_i15;Dir=antisense;Target=TRINITY_GG_127_c0_g1_i15 1112 1170;Gap=M59
k141_1293	Seison-GA2-softmasked	cDNA_match	31184	31349	100	+	.	ID=TRINITY_GG_127_c0_g1_i15.path1;Name=TRINITY_GG_127_c0_g1_i15;Dir=antisense;Target=TRINITY_GG_127_c0_g1_i15 1171 1336;Gap=M166
k141_1293	Seison-GA2-softmasked	cDNA_match	29563	30246	100	+	.	ID=TRINITY_GG_127_c0_g1_i13.path1;Name=TRINITY_GG_127_c0_g1_i13;Dir=antisense;Target=TRINITY_GG_127_c0_g1_i13 1 684;Gap=M684
k141_1293	Seison-GA2-softmasked	cDNA_match	30402	31349	100	+	.	ID=TRINITY_GG_127_c0_g1_i13.path1;Name=TRINITY_GG_127_c0_g1_i13;Dir=antisense;Target=TRINITY_GG_127_c0_g1_i13 685 1632;Gap=M948
k141_1293	Seison-GA2-softmasked	cDNA_match	29563	30246	100	+	.	ID=TRINITY_GG_127_c0_g1_i6.path1;Name=TRINITY_GG_127_c0_g1_i6;Dir=antisense;Target=TRINITY_GG_127_c0_g1_i6 1 684;Gap=M684
k141_1293	Seison-GA2-softmasked	cDNA_match	30402	30673	100	+	.	ID=TRINITY_GG_127_c0_g1_i6.path1;Name=TRINITY_GG_127_c0_g1_i6;Dir=antisense;Target=TRINITY_GG_127_c0_g1_i6 685 956;Gap=M272
k141_1293	Seison-GA2-softmasked	cDNA_match	30879	30937	100	+	.	ID=TRINITY_GG_127_c0_g1_i6.path1;Name=TRINITY_GG_127_c0_g1_i6;Dir=antisense;Target=TRINITY_GG_127_c0_g1_i6 957 1015;Gap=M59
k141_1293	Seison-GA2-softmasked	cDNA_match	31184	31349	100	+	.	ID=TRINITY_GG_127_c0_g1_i6.path1;Name=TRINITY_GG_127_c0_g1_i6;Dir=antisense;Target=TRINITY_GG_127_c0_g1_i6 1016 1181;Gap=M166
k141_1293	Seison-GA2-softmasked	cDNA_match	29563	30246	100	+	.	ID=TRINITY_GG_127_c0_g1_i14.path1;Name=TRINITY_GG_127_c0_g1_i14;Dir=antisense;Target=TRINITY_GG_127_c0_g1_i14 1 684;Gap=M684
k141_1293	Seison-GA2-softmasked	cDNA_match	30402	30466	100	+	.	ID=TRINITY_GG_127_c0_g1_i14.path1;Name=TRINITY_GG_127_c0_g1_i14;Dir=antisense;Target=TRINITY_GG_127_c0_g1_i14 685 749;Gap=M65
k141_1293	Seison-GA2-softmasked	cDNA_match	30635	30673	100	+	.	ID=TRINITY_GG_127_c0_g1_i14.path1;Name=TRINITY_GG_127_c0_g1_i14;Dir=antisense;Target=TRINITY_GG_127_c0_g1_i14 750 788;Gap=M39
k141_1293	Seison-GA2-softmasked	cDNA_match	30879	31349	100	+	.	ID=TRINITY_GG_127_c0_g1_i14.path1;Name=TRINITY_GG_127_c0_g1_i14;Dir=antisense;Target=TRINITY_GG_127_c0_g1_i14 789 1259;Gap=M471
k141_330	Seison-GA2-softmasked	cDNA_match	837	1274	100	+	.	ID=TRINITY_GG_126_c0_g1_i11.path1;Name=TRINITY_GG_126_c0_g1_i11;Dir=antisense;Target=TRINITY_GG_126_c0_g1_i11 2 439;Gap=M438
k141_330	Seison-GA2-softmasked	cDNA_match	1318	9585	94	+	.	ID=TRINITY_GG_126_c0_g1_i11.path1;Name=TRINITY_GG_126_c0_g1_i11;Dir=antisense;Target=TRINITY_GG_126_c0_g1_i11 440 8303;Gap=M151 D46 M94 D46 M85 D49 M861 D49 M131 D46 M202 D40 M1681 D51 M30 D51 M321 I27 M184 D54 M473 I1 M3623
k141_1293	Seison-GA2-softmasked	cDNA_match	29563	30246	100	+	.	ID=TRINITY_GG_127_c0_g1_i3.path1;Name=TRINITY_GG_127_c0_g1_i3;Dir=antisense;Target=TRINITY_GG_127_c0_g1_i3 1 684;Gap=M684
k141_1293	Seison-GA2-softmasked	cDNA_match	30402	30466	100	+	.	ID=TRINITY_GG_127_c0_g1_i3.path1;Name=TRINITY_GG_127_c0_g1_i3;Dir=antisense;Target=TRINITY_GG_127_c0_g1_i3 685 749;Gap=M65
k141_1293	Seison-GA2-softmasked	cDNA_match	30635	30673	100	+	.	ID=TRINITY_GG_127_c0_g1_i3.path1;Name=TRINITY_GG_127_c0_g1_i3;Dir=antisense;Target=TRINITY_GG_127_c0_g1_i3 750 788;Gap=M39
k141_1293	Seison-GA2-softmasked	cDNA_match	30879	30937	100	+	.	ID=TRINITY_GG_127_c0_g1_i3.path1;Name=TRINITY_GG_127_c0_g1_i3;Dir=antisense;Target=TRINITY_GG_127_c0_g1_i3 789 847;Gap=M59
k141_1293	Seison-GA2-softmasked	cDNA_match	31184	31349	100	+	.	ID=TRINITY_GG_127_c0_g1_i3.path1;Name=TRINITY_GG_127_c0_g1_i3;Dir=antisense;Target=TRINITY_GG_127_c0_g1_i3 848 1013;Gap=M166
k141_330	Seison-GA2-softmasked	cDNA_match	4877	9585	97	+	.	ID=TRINITY_GG_126_c0_g1_i9.path1;Name=TRINITY_GG_126_c0_g1_i9;Dir=indeterminate;Target=TRINITY_GG_126_c0_g1_i9 1 4726;Gap=M36 I7 M102 I14 M1 I22 M236 I27 M184 D54 M473 I1 M3623
k141_1293	Seison-GA2-softmasked	cDNA_match	29563	31349	100	+	.	ID=TRINITY_GG_127_c0_g1_i16.path1;Name=TRINITY_GG_127_c0_g1_i16;Dir=indeterminate;Target=TRINITY_GG_127_c0_g1_i16 1 1787;Gap=M1787
k141_1293	Seison-GA2-softmasked	cDNA_match	28448	29479	100	+	.	ID=TRINITY_GG_128_c0_g1_i1.path1;Name=TRINITY_GG_128_c0_g1_i1;Dir=indeterminate;Target=TRINITY_GG_128_c0_g1_i1 1 1032;Gap=M1032
k141_1293	Seison-GA2-softmasked	cDNA_match	3738	4673	88	+	.	ID=TRINITY_GG_130_c0_g1_i1.path1;Name=TRINITY_GG_130_c0_g1_i1;Dir=indeterminate;Target=TRINITY_GG_130_c0_g1_i1 16 848;Gap=M537 D48 M225 D55 M71
k141_1293	Seison-GA2-softmasked	cDNA_match	4834	5234	100	+	.	ID=TRINITY_GG_131_c0_g1_i3.path1;Name=TRINITY_GG_131_c0_g1_i3;Dir=antisense;Target=TRINITY_GG_131_c0_g1_i3 1 401;Gap=M401
k141_1293	Seison-GA2-softmasked	cDNA_match	5369	5669	82	+	.	ID=TRINITY_GG_131_c0_g1_i3.path1;Name=TRINITY_GG_131_c0_g1_i3;Dir=antisense;Target=TRINITY_GG_131_c0_g1_i3 402 650;Gap=M151 D52 M98
k141_1293	Seison-GA2-softmasked	cDNA_match	5717	7422	100	+	.	ID=TRINITY_GG_131_c0_g1_i3.path1;Name=TRINITY_GG_131_c0_g1_i3;Dir=antisense;Target=TRINITY_GG_131_c0_g1_i3 651 2356;Gap=M1706
k141_1293	Seison-GA2-softmasked	cDNA_match	4834	5669	93	+	.	ID=TRINITY_GG_131_c0_g1_i2.path1;Name=TRINITY_GG_131_c0_g1_i2;Dir=antisense;Target=TRINITY_GG_131_c0_g1_i2 1 784;Gap=M686 D52 M98
k141_1293	Seison-GA2-softmasked	cDNA_match	5717	7422	100	+	.	ID=TRINITY_GG_131_c0_g1_i2.path1;Name=TRINITY_GG_131_c0_g1_i2;Dir=antisense;Target=TRINITY_GG_131_c0_g1_i2 785 2490;Gap=M1706
k141_1293	Seison-GA2-softmasked	cDNA_match	23156	25199	94	+	.	ID=TRINITY_GG_129_c0_g1_i1.path1;Name=TRINITY_GG_129_c0_g1_i1;Dir=indeterminate;Target=TRINITY_GG_129_c0_g1_i1 1 1940;Gap=M925 D52 M114 D52 M901
k141_3941	Seison-GA2-softmasked	cDNA_match	214	556	100	+	.	ID=TRINITY_GG_132_c0_g1_i1.path1;Name=TRINITY_GG_132_c0_g1_i1;Dir=indeterminate;Target=TRINITY_GG_132_c0_g1_i1 1 343;Gap=M343
k141_1293	Seison-GA2-softmasked	cDNA_match	4834	5669	88	+	.	ID=TRINITY_GG_131_c0_g1_i1.path1;Name=TRINITY_GG_131_c0_g1_i1;Dir=antisense;Target=TRINITY_GG_131_c0_g1_i1 1 739;Gap=M490 D45 M151 D52 M98
k141_1293	Seison-GA2-softmasked	cDNA_match	5717	7422	100	+	.	ID=TRINITY_GG_131_c0_g1_i1.path1;Name=TRINITY_GG_131_c0_g1_i1;Dir=antisense;Target=TRINITY_GG_131_c0_g1_i1 740 2445;Gap=M1706
k141_1741	Seison-GA2-softmasked	cDNA_match	16807	16964	93	+	.	ID=TRINITY_GG_133_c0_g2_i1.path1;Name=TRINITY_GG_133_c0_g2_i1;Dir=indeterminate;Target=TRINITY_GG_133_c0_g2_i1 34 190;Gap=M133 D1 M24
k141_1741	Seison-GA2-softmasked	cDNA_match	29978	34454	88	+	.	ID=TRINITY_GG_133_c1_g1_i26.path1;Name=TRINITY_GG_133_c1_g1_i26;Dir=indeterminate;Target=TRINITY_GG_133_c1_g1_i26 2 3961;Gap=M214 D51 M209 D46 M37 D51 M59 D48 M250 D54 M137 D45 M528 D49 M150 D41 M193 D43 M166 D44 M233 D45 M1784
k141_1741	Seison-GA2-softmasked	cDNA_match	34455	35440	83	+	.	ID=TRINITY_GG_133_c2_g1_i1.path1;Name=TRINITY_GG_133_c2_g1_i1;Dir=indeterminate;Target=TRINITY_GG_133_c2_g1_i1 1 825;Gap=M128 D56 M211 D47 M322 D57 M152 D1 M12
k141_1741	Seison-GA2-softmasked	cDNA_match	29978	34454	87	+	.	ID=TRINITY_GG_133_c1_g1_i13.path1;Name=TRINITY_GG_133_c1_g1_i13;Dir=indeterminate;Target=TRINITY_GG_133_c1_g1_i13 2 3919;Gap=M214 D51 M209 D46 M37 D51 M59 D48 M75 D42 M133 D54 M137 D45 M528 D49 M150 D41 M193 D43 M166 D44 M233 D45 M1784
k141_1741	Seison-GA2-softmasked	cDNA_match	12036	18263	97	+	.	ID=TRINITY_GG_133_c0_g1_i1.path1;Name=TRINITY_GG_133_c0_g1_i1;Dir=indeterminate;Target=TRINITY_GG_133_c0_g1_i1 3 6075;Gap=M46 I1 M1561 D15 M2794 D95 M197 D46 M1474
k141_1741	Seison-GA2-softmasked	cDNA_match	19550	19808	100	+	.	ID=TRINITY_GG_133_c4_g1_i1.path1;Name=TRINITY_GG_133_c4_g1_i1;Dir=indeterminate;Target=TRINITY_GG_133_c4_g1_i1 1 259;Gap=M259
k141_1741	Seison-GA2-softmasked	cDNA_match	29978	34454	87	+	.	ID=TRINITY_GG_133_c1_g1_i27.path1;Name=TRINITY_GG_133_c1_g1_i27;Dir=indeterminate;Target=TRINITY_GG_133_c1_g1_i27 2 3941;Gap=M214 D51 M209 D46 M147 D48 M75 D42 M133 D54 M137 D45 M528 D49 M150 D41 M193 D72 M137 D44 M233 D45 M1784
k141_1741	Seison-GA2-softmasked	cDNA_match	25614	25879	100	+	.	ID=TRINITY_GG_133_c5_g1_i1.path1;Name=TRINITY_GG_133_c5_g1_i1;Dir=indeterminate;Target=TRINITY_GG_133_c5_g1_i1 1 266;Gap=M266
k141_1741	Seison-GA2-softmasked	cDNA_match	814	2687	100	+	.	ID=TRINITY_GG_134_c0_g1_i2.path1;Name=TRINITY_GG_134_c0_g1_i2;Dir=indeterminate;Target=TRINITY_GG_134_c0_g1_i2 1 1874;Gap=M1874
k141_1741	Seison-GA2-softmasked	cDNA_match	814	2687	97	+	.	ID=TRINITY_GG_134_c0_g1_i1.path1;Name=TRINITY_GG_134_c0_g1_i1;Dir=indeterminate;Target=TRINITY_GG_134_c0_g1_i1 1 1830;Gap=M391 D44 M1439
k141_1741	Seison-GA2-softmasked	cDNA_match	3197	7176	100	+	.	ID=TRINITY_GG_135_c0_g1_i1.path1;Name=TRINITY_GG_135_c0_g1_i1;Dir=indeterminate;Target=TRINITY_GG_135_c0_g1_i1 1 3980;Gap=M3980
k141_1741	Seison-GA2-softmasked	cDNA_match	34897	35011	94	+	.	ID=TRINITY_GG_133_c2_g1_i2.path1;Name=TRINITY_GG_133_c2_g1_i2;Dir=indeterminate;Target=TRINITY_GG_133_c2_g1_i2 54 168;Gap=M115
k141_1741	Seison-GA2-softmasked	cDNA_match	34896	35440	88	+	.	ID=TRINITY_GG_133_c2_g1_i2.path2;Name=TRINITY_GG_133_c2_g1_i2;Dir=indeterminate;Target=TRINITY_GG_133_c2_g1_i2 169 655;Gap=M323 D57 M152 D1 M12
k141_3092	Seison-GA2-softmasked	cDNA_match	1761	2610	100	+	.	ID=TRINITY_GG_136_c0_g1_i1.path1;Name=TRINITY_GG_136_c0_g1_i1;Dir=indeterminate;Target=TRINITY_GG_136_c0_g1_i1 1 850;Gap=M850
k141_995	Seison-GA2-softmasked	cDNA_match	8341	9016	91	+	.	ID=TRINITY_GG_138_c0_g1_i1.path1;Name=TRINITY_GG_138_c0_g1_i1;Dir=indeterminate;Target=TRINITY_GG_138_c0_g1_i1 1 622;Gap=M523 D54 M99
k141_995	Seison-GA2-softmasked	cDNA_match	5386	6930	86	+	.	ID=TRINITY_GG_139_c0_g1_i4.path1;Name=TRINITY_GG_139_c0_g1_i4;Dir=indeterminate;Target=TRINITY_GG_139_c0_g1_i4 1 1338;Gap=M474 D98 M117 D48 M413 D61 M334
k141_1741	Seison-GA2-softmasked	cDNA_match	20053	23103	99	+	.	ID=TRINITY_GG_133_c3_g1_i1.path1;Name=TRINITY_GG_133_c3_g1_i1;Dir=indeterminate;Target=TRINITY_GG_133_c3_g1_i1 1 3052;Gap=M3017 I1 M34
k141_995	Seison-GA2-softmasked	cDNA_match	5386	6930	83	+	.	ID=TRINITY_GG_139_c0_g1_i1.path1;Name=TRINITY_GG_139_c0_g1_i1;Dir=indeterminate;Target=TRINITY_GG_139_c0_g1_i1 1 1294;Gap=M474 D98 M117 D48 M413 D61 M168 D44 M122
k141_995	Seison-GA2-softmasked	cDNA_match	5386	6764	84	+	.	ID=TRINITY_GG_139_c0_g1_i6.path1;Name=TRINITY_GG_139_c0_g1_i6;Dir=indeterminate;Target=TRINITY_GG_139_c0_g1_i6 1 1173;Gap=M474 D98 M117 D48 M413 D61 M56 I1 M112
k141_995	Seison-GA2-softmasked	cDNA_match	5861	6930	85	+	.	ID=TRINITY_GG_139_c0_g1_i3.path1;Name=TRINITY_GG_139_c0_g1_i3;Dir=indeterminate;Target=TRINITY_GG_139_c0_g1_i3 1 917;Gap=M214 D48 M413 D61 M168 D44 M122
k141_995	Seison-GA2-softmasked	cDNA_match	417	755	100	+	.	ID=TRINITY_GG_140_c0_g1_i3.path1;Name=TRINITY_GG_140_c0_g1_i3;Dir=antisense;Target=TRINITY_GG_140_c0_g1_i3 1 339;Gap=M339
k141_995	Seison-GA2-softmasked	cDNA_match	1337	2550	78	+	.	ID=TRINITY_GG_140_c0_g1_i3.path1;Name=TRINITY_GG_140_c0_g1_i3;Dir=antisense;Target=TRINITY_GG_140_c0_g1_i3 340 1295;Gap=M180 D50 M67 D50 M141 D54 M119 D44 M104 D60 M345
k141_995	Seison-GA2-softmasked	cDNA_match	1264	2550	79	+	.	ID=TRINITY_GG_140_c0_g1_i2.path1;Name=TRINITY_GG_140_c0_g1_i2;Dir=indeterminate;Target=TRINITY_GG_140_c0_g1_i2 1 1029;Gap=M253 D50 M67 D50 M141 D54 M119 D44 M104 D60 M345
k141_903	Seison-GA2-softmasked	cDNA_match	132	241	100	-	.	ID=TRINITY_GG_137_c0_g1_i1.path1;Name=TRINITY_GG_137_c0_g1_i1;Dir=indeterminate;Target=TRINITY_GG_137_c0_g1_i1 1 110;Gap=M110
k141_3071	Seison-GA2-softmasked	cDNA_match	11	1110	78	+	.	ID=TRINITY_GG_137_c0_g1_i1.path2;Name=TRINITY_GG_137_c0_g1_i1;Dir=indeterminate;Target=TRINITY_GG_137_c0_g1_i1 111 978;Gap=M72 D40 M197 D51 M135 D41 M82 D49 M288 D51 M94
k141_995	Seison-GA2-softmasked	cDNA_match	417	1284	100	+	.	ID=TRINITY_GG_140_c0_g1_i1.path1;Name=TRINITY_GG_140_c0_g1_i1;Dir=antisense;Target=TRINITY_GG_140_c0_g1_i1 1 868;Gap=M868
k141_995	Seison-GA2-softmasked	cDNA_match	1337	2550	78	+	.	ID=TRINITY_GG_140_c0_g1_i1.path1;Name=TRINITY_GG_140_c0_g1_i1;Dir=antisense;Target=TRINITY_GG_140_c0_g1_i1 869 1824;Gap=M180 D50 M67 D50 M141 D54 M119 D44 M104 D60 M345
k141_1630	Seison-GA2-softmasked	cDNA_match	21675	23134	96	+	.	ID=TRINITY_GG_141_c0_g1_i2.path1;Name=TRINITY_GG_141_c0_g1_i2;Dir=indeterminate;Target=TRINITY_GG_141_c0_g1_i2 1 1414;Gap=M1169 D46 M245
k141_1630	Seison-GA2-softmasked	cDNA_match	21675	23134	100	+	.	ID=TRINITY_GG_141_c0_g1_i4.path1;Name=TRINITY_GG_141_c0_g1_i4;Dir=indeterminate;Target=TRINITY_GG_141_c0_g1_i4 1 1460;Gap=M1460
k141_1630	Seison-GA2-softmasked	cDNA_match	21675	23134	99	+	.	ID=TRINITY_GG_141_c0_g1_i5.path1;Name=TRINITY_GG_141_c0_g1_i5;Dir=indeterminate;Target=TRINITY_GG_141_c0_g1_i5 1 1448;Gap=M653 D12 M795
k141_1630	Seison-GA2-softmasked	cDNA_match	21675	23134	95	+	.	ID=TRINITY_GG_141_c0_g1_i1.path1;Name=TRINITY_GG_141_c0_g1_i1;Dir=indeterminate;Target=TRINITY_GG_141_c0_g1_i1 1 1387;Gap=M643 D12 M515 D61 M229
k141_1630	Seison-GA2-softmasked	cDNA_match	21675	23134	96	+	.	ID=TRINITY_GG_141_c0_g1_i6.path1;Name=TRINITY_GG_141_c0_g1_i6;Dir=indeterminate;Target=TRINITY_GG_141_c0_g1_i6 1 1402;Gap=M653 D12 M504 D46 M245
k141_1630	Seison-GA2-softmasked	cDNA_match	21675	23134	95	+	.	ID=TRINITY_GG_141_c0_g1_i3.path1;Name=TRINITY_GG_141_c0_g1_i3;Dir=indeterminate;Target=TRINITY_GG_141_c0_g1_i3 1 1399;Gap=M1170 D61 M229
k141_1630	Seison-GA2-softmasked	cDNA_match	4966	5117	100	+	.	ID=TRINITY_GG_142_c0_g1_i1.path1;Name=TRINITY_GG_142_c0_g1_i1;Dir=antisense;Target=TRINITY_GG_142_c0_g1_i1 1 152;Gap=M152
k141_1630	Seison-GA2-softmasked	cDNA_match	5384	6070	85	+	.	ID=TRINITY_GG_142_c0_g1_i1.path1;Name=TRINITY_GG_142_c0_g1_i1;Dir=antisense;Target=TRINITY_GG_142_c0_g1_i1 153 737;Gap=M242 D54 M136 D48 M207
k141_1630	Seison-GA2-softmasked	cDNA_match	10480	12072	89	+	.	ID=TRINITY_GG_143_c0_g1_i2.path1;Name=TRINITY_GG_143_c0_g1_i2;Dir=indeterminate;Target=TRINITY_GG_143_c0_g1_i2 1 1420;Gap=M396 D45 M636 D45 M159 D42 M58 D41 M171
k141_1630	Seison-GA2-softmasked	cDNA_match	19784	21014	96	+	.	ID=TRINITY_GG_141_c0_g2_i1.path1;Name=TRINITY_GG_141_c0_g2_i1;Dir=indeterminate;Target=TRINITY_GG_141_c0_g2_i1 1 1222;Gap=M93 D9 M1129
k141_1630	Seison-GA2-softmasked	cDNA_match	10480	12072	91	+	.	ID=TRINITY_GG_143_c0_g1_i3.path1;Name=TRINITY_GG_143_c0_g1_i3;Dir=indeterminate;Target=TRINITY_GG_143_c0_g1_i3 1 1465;Gap=M396 D45 M840 D42 M58 D41 M171
k141_1630	Seison-GA2-softmasked	cDNA_match	10480	12072	91	+	.	ID=TRINITY_GG_143_c0_g1_i1.path1;Name=TRINITY_GG_143_c0_g1_i1;Dir=indeterminate;Target=TRINITY_GG_143_c0_g1_i1 1 1461;Gap=M396 D45 M636 D45 M159 D42 M270
k141_1630	Seison-GA2-softmasked	cDNA_match	14527	15398	100	+	.	ID=TRINITY_GG_144_c0_g1_i2.path1;Name=TRINITY_GG_144_c0_g1_i2;Dir=indeterminate;Target=TRINITY_GG_144_c0_g1_i2 1 872;Gap=M872
k141_3793	Seison-GA2-softmasked	cDNA_match	2969	3231	99	+	.	ID=TRINITY_GG_145_c0_g1_i1.path1;Name=TRINITY_GG_145_c0_g1_i1;Dir=indeterminate;Target=TRINITY_GG_145_c0_g1_i1 1 263;Gap=M263
k141_1630	Seison-GA2-softmasked	cDNA_match	14527	15252	87	+	.	ID=TRINITY_GG_144_c0_g1_i1.path1;Name=TRINITY_GG_144_c0_g1_i1;Dir=antisense;Target=TRINITY_GG_144_c0_g1_i1 1 638;Gap=M418 D88 M220
k141_1630	Seison-GA2-softmasked	cDNA_match	15526	15754	100	+	.	ID=TRINITY_GG_144_c0_g1_i1.path1;Name=TRINITY_GG_144_c0_g1_i1;Dir=antisense;Target=TRINITY_GG_144_c0_g1_i1 639 867;Gap=M229
k141_3793	Seison-GA2-softmasked	cDNA_match	3211	3501	84	+	.	ID=TRINITY_GG_145_c0_g2_i1.path1;Name=TRINITY_GG_145_c0_g2_i1;Dir=indeterminate;Target=TRINITY_GG_145_c0_g2_i1 1 247;Gap=M190 D44 M57
k141_1630	Seison-GA2-softmasked	cDNA_match	14527	15398	89	+	.	ID=TRINITY_GG_144_c0_g1_i3.path1;Name=TRINITY_GG_144_c0_g1_i3;Dir=indeterminate;Target=TRINITY_GG_144_c0_g1_i3 1 784;Gap=M418 D88 M366
k141_3793	Seison-GA2-softmasked	cDNA_match	2140	2549	85	+	.	ID=TRINITY_GG_146_c0_g1_i1.path1;Name=TRINITY_GG_146_c0_g1_i1;Dir=indeterminate;Target=TRINITY_GG_146_c0_g1_i1 8 357;Gap=M294 D60 M56
k141_3793	Seison-GA2-softmasked	cDNA_match	4866	5145	84	+	.	ID=TRINITY_GG_147_c0_g1_i1.path1;Name=TRINITY_GG_147_c0_g1_i1;Dir=indeterminate;Target=TRINITY_GG_147_c0_g1_i1 13 252;Gap=M176 D40 M64
k141_3793	Seison-GA2-softmasked	cDNA_match	92	996	95	+	.	ID=TRINITY_GG_148_c0_g1_i1.path1;Name=TRINITY_GG_148_c0_g1_i1;Dir=indeterminate;Target=TRINITY_GG_148_c0_g1_i1 1 866;Gap=M752 D39 M114
k141_3793	Seison-GA2-softmasked	cDNA_match	3493	3597	100	+	.	ID=TRINITY_GG_145_c1_g1_i1.path1;Name=TRINITY_GG_145_c1_g1_i1;Dir=antisense;Target=TRINITY_GG_145_c1_g1_i1 1 105;Gap=M105
k141_3793	Seison-GA2-softmasked	cDNA_match	3645	4772	84	+	.	ID=TRINITY_GG_145_c1_g1_i1.path1;Name=TRINITY_GG_145_c1_g1_i1;Dir=antisense;Target=TRINITY_GG_145_c1_g1_i1 106 1064;Gap=M111 D54 M91 D62 M652 D53 M105
k141_3774	Seison-GA2-softmasked	cDNA_match	3315	3760	98	+	.	ID=TRINITY_GG_151_c0_g1_i1.path1;Name=TRINITY_GG_151_c0_g1_i1;Dir=indeterminate;Target=TRINITY_GG_151_c0_g1_i1 1 446;Gap=M446
k141_3774	Seison-GA2-softmasked	cDNA_match	4599	6457	97	+	.	ID=TRINITY_GG_152_c0_g1_i1.path1;Name=TRINITY_GG_152_c0_g1_i1;Dir=indeterminate;Target=TRINITY_GG_152_c0_g1_i1 1 1809;Gap=M935 D50 M874
k141_3400	Seison-GA2-softmasked	cDNA_match	874	1382	91	+	.	ID=TRINITY_GG_149_c0_g1_i1.path1;Name=TRINITY_GG_149_c0_g1_i1;Dir=indeterminate;Target=TRINITY_GG_149_c0_g1_i1 1 465;Gap=M358 D44 M107
k141_3774	Seison-GA2-softmasked	cDNA_match	77	810	99	+	.	ID=TRINITY_GG_153_c0_g1_i1.path1;Name=TRINITY_GG_153_c0_g1_i1;Dir=antisense;Target=TRINITY_GG_153_c0_g1_i1 1 734;Gap=M734
k141_3774	Seison-GA2-softmasked	cDNA_match	967	2455	91	+	.	ID=TRINITY_GG_153_c0_g1_i1.path1;Name=TRINITY_GG_153_c0_g1_i1;Dir=antisense;Target=TRINITY_GG_153_c0_g1_i1 735 2102;Gap=M116 D6 M36 D59 M1001 D56 M215
k141_4602	Seison-GA2-softmasked	cDNA_match	122715	123223	92	+	.	ID=TRINITY_GG_150_c0_g1_i1.path1;Name=TRINITY_GG_150_c0_g1_i1;Dir=indeterminate;Target=TRINITY_GG_150_c0_g1_i1 1 525;Gap=M95 I17 M265 D1 M148
k141_634	Seison-GA2-softmasked	cDNA_match	1146	1701	90	-	.	ID=TRINITY_GG_150_c0_g1_i1.path2;Name=TRINITY_GG_150_c0_g1_i1;Dir=indeterminate;Target=TRINITY_GG_150_c0_g1_i1 1 525;Gap=M300 D31 M225
k141_777	Seison-GA2-softmasked	cDNA_match	134331	134566	98	+	.	ID=TRINITY_GG_155_c0_g1_i1.path1;Name=TRINITY_GG_155_c0_g1_i1;Dir=indeterminate;Target=TRINITY_GG_155_c0_g1_i1 1 236;Gap=M236
k141_777	Seison-GA2-softmasked	cDNA_match	136988	138440	100	+	.	ID=TRINITY_GG_154_c0_g1_i1.path1;Name=TRINITY_GG_154_c0_g1_i1;Dir=indeterminate;Target=TRINITY_GG_154_c0_g1_i1 1 1453;Gap=M1453
k141_777	Seison-GA2-softmasked	cDNA_match	134021	134566	69	+	.	ID=TRINITY_GG_155_c0_g1_i2.path1;Name=TRINITY_GG_155_c0_g1_i2;Dir=indeterminate;Target=TRINITY_GG_155_c0_g1_i2 1 379;Gap=M19 D99 M215 D68 M145
k141_777	Seison-GA2-softmasked	cDNA_match	89251	89527	100	+	.	ID=TRINITY_GG_156_c0_g1_i1.path1;Name=TRINITY_GG_156_c0_g1_i1;Dir=antisense;Target=TRINITY_GG_156_c0_g1_i1 1 277;Gap=M277
k141_777	Seison-GA2-softmasked	cDNA_match	89770	89944	100	+	.	ID=TRINITY_GG_156_c0_g1_i1.path1;Name=TRINITY_GG_156_c0_g1_i1;Dir=antisense;Target=TRINITY_GG_156_c0_g1_i1 278 452;Gap=M175
k141_777	Seison-GA2-softmasked	cDNA_match	90070	90289	100	+	.	ID=TRINITY_GG_156_c0_g1_i1.path1;Name=TRINITY_GG_156_c0_g1_i1;Dir=antisense;Target=TRINITY_GG_156_c0_g1_i1 453 672;Gap=M220
k141_777	Seison-GA2-softmasked	cDNA_match	90619	90711	100	+	.	ID=TRINITY_GG_156_c0_g1_i1.path1;Name=TRINITY_GG_156_c0_g1_i1;Dir=antisense;Target=TRINITY_GG_156_c0_g1_i1 673 765;Gap=M93
k141_777	Seison-GA2-softmasked	cDNA_match	88421	88812	99	+	.	ID=TRINITY_GG_156_c0_g1_i3.path1;Name=TRINITY_GG_156_c0_g1_i3;Dir=antisense;Target=TRINITY_GG_156_c0_g1_i3 5 397;Gap=M11 I1 M381
k141_777	Seison-GA2-softmasked	cDNA_match	88861	89271	86	+	.	ID=TRINITY_GG_156_c0_g1_i3.path1;Name=TRINITY_GG_156_c0_g1_i3;Dir=antisense;Target=TRINITY_GG_156_c0_g1_i3 398 754;Gap=M187 D54 M170
k141_777	Seison-GA2-softmasked	cDNA_match	89770	89944	100	+	.	ID=TRINITY_GG_156_c0_g1_i3.path1;Name=TRINITY_GG_156_c0_g1_i3;Dir=antisense;Target=TRINITY_GG_156_c0_g1_i3 755 929;Gap=M175
k141_777	Seison-GA2-softmasked	cDNA_match	90070	90306	97	+	.	ID=TRINITY_GG_156_c0_g1_i3.path1;Name=TRINITY_GG_156_c0_g1_i3;Dir=antisense;Target=TRINITY_GG_156_c0_g1_i3 930 1166;Gap=M237
k141_777	Seison-GA2-softmasked	cDNA_match	89251	89527	100	+	.	ID=TRINITY_GG_156_c0_g1_i4.path1;Name=TRINITY_GG_156_c0_g1_i4;Dir=antisense;Target=TRINITY_GG_156_c0_g1_i4 1 277;Gap=M277
k141_777	Seison-GA2-softmasked	cDNA_match	89770	89944	100	+	.	ID=TRINITY_GG_156_c0_g1_i4.path1;Name=TRINITY_GG_156_c0_g1_i4;Dir=antisense;Target=TRINITY_GG_156_c0_g1_i4 278 452;Gap=M175
k141_777	Seison-GA2-softmasked	cDNA_match	90070	90289	100	+	.	ID=TRINITY_GG_156_c0_g1_i4.path1;Name=TRINITY_GG_156_c0_g1_i4;Dir=antisense;Target=TRINITY_GG_156_c0_g1_i4 453 672;Gap=M220
k141_777	Seison-GA2-softmasked	cDNA_match	90633	90711	100	+	.	ID=TRINITY_GG_156_c0_g1_i4.path1;Name=TRINITY_GG_156_c0_g1_i4;Dir=antisense;Target=TRINITY_GG_156_c0_g1_i4 673 751;Gap=M79
k141_777	Seison-GA2-softmasked	cDNA_match	133045	133513	87	+	.	ID=TRINITY_GG_155_c1_g1_i1.path1;Name=TRINITY_GG_155_c1_g1_i1;Dir=antisense;Target=TRINITY_GG_155_c1_g1_i1 1 412;Gap=M275 D57 M137
k141_777	Seison-GA2-softmasked	cDNA_match	133570	134041	88	+	.	ID=TRINITY_GG_155_c1_g1_i1.path1;Name=TRINITY_GG_155_c1_g1_i1;Dir=antisense;Target=TRINITY_GG_155_c1_g1_i1 413 831;Gap=M136 D53 M283
k141_777	Seison-GA2-softmasked	cDNA_match	89251	89944	99	+	.	ID=TRINITY_GG_156_c0_g1_i5.path1;Name=TRINITY_GG_156_c0_g1_i5;Dir=antisense;Target=TRINITY_GG_156_c0_g1_i5 1 694;Gap=M694
k141_777	Seison-GA2-softmasked	cDNA_match	90070	90289	100	+	.	ID=TRINITY_GG_156_c0_g1_i5.path1;Name=TRINITY_GG_156_c0_g1_i5;Dir=antisense;Target=TRINITY_GG_156_c0_g1_i5 695 914;Gap=M220
k141_777	Seison-GA2-softmasked	cDNA_match	90619	90711	100	+	.	ID=TRINITY_GG_156_c0_g1_i5.path1;Name=TRINITY_GG_156_c0_g1_i5;Dir=antisense;Target=TRINITY_GG_156_c0_g1_i5 915 1007;Gap=M93
k141_777	Seison-GA2-softmasked	cDNA_match	89841	89944	89	+	.	ID=TRINITY_GG_156_c0_g2_i1.path1;Name=TRINITY_GG_156_c0_g2_i1;Dir=antisense;Target=TRINITY_GG_156_c0_g2_i1 2 105;Gap=M104
k141_777	Seison-GA2-softmasked	cDNA_match	90070	90289	92	+	.	ID=TRINITY_GG_156_c0_g2_i1.path1;Name=TRINITY_GG_156_c0_g2_i1;Dir=antisense;Target=TRINITY_GG_156_c0_g2_i1 106 323;Gap=M209 D2 M9
k141_777	Seison-GA2-softmasked	cDNA_match	90619	90711	91	+	.	ID=TRINITY_GG_156_c0_g2_i1.path1;Name=TRINITY_GG_156_c0_g2_i1;Dir=antisense;Target=TRINITY_GG_156_c0_g2_i1 324 416;Gap=M93
k141_777	Seison-GA2-softmasked	cDNA_match	89841	89944	89	+	.	ID=TRINITY_GG_156_c0_g2_i2.path1;Name=TRINITY_GG_156_c0_g2_i2;Dir=antisense;Target=TRINITY_GG_156_c0_g2_i2 2 105;Gap=M104
k141_777	Seison-GA2-softmasked	cDNA_match	90070	90289	92	+	.	ID=TRINITY_GG_156_c0_g2_i2.path1;Name=TRINITY_GG_156_c0_g2_i2;Dir=antisense;Target=TRINITY_GG_156_c0_g2_i2 106 323;Gap=M209 D2 M9
k141_777	Seison-GA2-softmasked	cDNA_match	90633	90711	92	+	.	ID=TRINITY_GG_156_c0_g2_i2.path1;Name=TRINITY_GG_156_c0_g2_i2;Dir=antisense;Target=TRINITY_GG_156_c0_g2_i2 324 402;Gap=M79
k141_777	Seison-GA2-softmasked	cDNA_match	21442	24530	100	+	.	ID=TRINITY_GG_156_c1_g1_i1.path1;Name=TRINITY_GG_156_c1_g1_i1;Dir=indeterminate;Target=TRINITY_GG_156_c1_g1_i1 1 3089;Gap=M3089
k141_777	Seison-GA2-softmasked	cDNA_match	86013	86446	100	+	.	ID=TRINITY_GG_156_c2_g1_i5.path1;Name=TRINITY_GG_156_c2_g1_i5;Dir=indeterminate;Target=TRINITY_GG_156_c2_g1_i5 1 434;Gap=M434
k141_777	Seison-GA2-softmasked	cDNA_match	85432	86033	100	+	.	ID=TRINITY_GG_156_c2_g1_i1.path1;Name=TRINITY_GG_156_c2_g1_i1;Dir=indeterminate;Target=TRINITY_GG_156_c2_g1_i1 2 603;Gap=M602
k141_777	Seison-GA2-softmasked	cDNA_match	82172	83448	100	+	.	ID=TRINITY_GG_156_c2_g1_i10.path1;Name=TRINITY_GG_156_c2_g1_i10;Dir=antisense;Target=TRINITY_GG_156_c2_g1_i10 4 1280;Gap=M1277
k141_777	Seison-GA2-softmasked	cDNA_match	83717	85242	84	+	.	ID=TRINITY_GG_156_c2_g1_i10.path1;Name=TRINITY_GG_156_c2_g1_i10;Dir=antisense;Target=TRINITY_GG_156_c2_g1_i10 1281 2567;Gap=M132 D52 M368 D44 M99 D48 M87 D44 M220 D51 M381
k141_777	Seison-GA2-softmasked	cDNA_match	86170	86446	100	+	.	ID=TRINITY_GG_156_c2_g1_i10.path1;Name=TRINITY_GG_156_c2_g1_i10;Dir=antisense;Target=TRINITY_GG_156_c2_g1_i10 2568 2844;Gap=M277
k141_777	Seison-GA2-softmasked	cDNA_match	82172	83448	100	+	.	ID=TRINITY_GG_156_c2_g1_i2.path1;Name=TRINITY_GG_156_c2_g1_i2;Dir=antisense;Target=TRINITY_GG_156_c2_g1_i2 4 1280;Gap=M1277
k141_777	Seison-GA2-softmasked	cDNA_match	83717	85342	85	+	.	ID=TRINITY_GG_156_c2_g1_i2.path1;Name=TRINITY_GG_156_c2_g1_i2;Dir=antisense;Target=TRINITY_GG_156_c2_g1_i2 1281 2667;Gap=M132 D52 M368 D44 M99 D48 M87 D44 M220 D51 M481
k141_777	Seison-GA2-softmasked	cDNA_match	82172	83448	100	+	.	ID=TRINITY_GG_156_c2_g1_i3.path1;Name=TRINITY_GG_156_c2_g1_i3;Dir=antisense;Target=TRINITY_GG_156_c2_g1_i3 4 1280;Gap=M1277
k141_777	Seison-GA2-softmasked	cDNA_match	83717	85242	84	+	.	ID=TRINITY_GG_156_c2_g1_i3.path1;Name=TRINITY_GG_156_c2_g1_i3;Dir=antisense;Target=TRINITY_GG_156_c2_g1_i3 1281 2567;Gap=M132 D52 M368 D44 M99 D48 M87 D44 M220 D51 M381
k141_777	Seison-GA2-softmasked	cDNA_match	85719	85829	100	+	.	ID=TRINITY_GG_156_c2_g1_i3.path1;Name=TRINITY_GG_156_c2_g1_i3;Dir=antisense;Target=TRINITY_GG_156_c2_g1_i3 2568 2678;Gap=M111
k141_777	Seison-GA2-softmasked	cDNA_match	86170	86446	100	+	.	ID=TRINITY_GG_156_c2_g1_i3.path1;Name=TRINITY_GG_156_c2_g1_i3;Dir=antisense;Target=TRINITY_GG_156_c2_g1_i3 2679 2955;Gap=M277
k141_777	Seison-GA2-softmasked	cDNA_match	31901	32592	93	+	.	ID=TRINITY_GG_156_c3_g2_i1.path1;Name=TRINITY_GG_156_c3_g2_i1;Dir=indeterminate;Target=TRINITY_GG_156_c3_g2_i1 1 648;Gap=M608 D44 M40
k141_777	Seison-GA2-softmasked	cDNA_match	103275	104639	90	+	.	ID=TRINITY_GG_156_c4_g1_i1.path1;Name=TRINITY_GG_156_c4_g1_i1;Dir=indeterminate;Target=TRINITY_GG_156_c4_g1_i1 2 1232;Gap=M294 D49 M259 D40 M510 D45 M168
k141_777	Seison-GA2-softmasked	cDNA_match	32574	32755	100	+	.	ID=TRINITY_GG_156_c3_g1_i1.path1;Name=TRINITY_GG_156_c3_g1_i1;Dir=antisense;Target=TRINITY_GG_156_c3_g1_i1 1 182;Gap=M182
k141_777	Seison-GA2-softmasked	cDNA_match	32798	33630	77	+	.	ID=TRINITY_GG_156_c3_g1_i1.path1;Name=TRINITY_GG_156_c3_g1_i1;Dir=antisense;Target=TRINITY_GG_156_c3_g1_i1 183 827;Gap=M135 D41 M76 D53 M300 D42 M26 D52 M108
k141_777	Seison-GA2-softmasked	cDNA_match	103275	104639	82	+	.	ID=TRINITY_GG_156_c4_g1_i3.path1;Name=TRINITY_GG_156_c4_g1_i3;Dir=indeterminate;Target=TRINITY_GG_156_c4_g1_i3 2 1133;Gap=M294 D49 M259 D40 M229 D56 M74 D43 M108 D45 M168
k141_777	Seison-GA2-softmasked	cDNA_match	32574	32755	100	+	.	ID=TRINITY_GG_156_c3_g1_i2.path1;Name=TRINITY_GG_156_c3_g1_i2;Dir=antisense;Target=TRINITY_GG_156_c3_g1_i2 1 182;Gap=M182
k141_777	Seison-GA2-softmasked	cDNA_match	32798	33630	82	+	.	ID=TRINITY_GG_156_c3_g1_i2.path1;Name=TRINITY_GG_156_c3_g1_i2;Dir=antisense;Target=TRINITY_GG_156_c3_g1_i2 183 869;Gap=M135 D41 M76 D53 M368 D52 M108
k141_777	Seison-GA2-softmasked	cDNA_match	35059	36241	80	+	.	ID=TRINITY_GG_156_c5_g1_i1.path1;Name=TRINITY_GG_156_c5_g1_i1;Dir=indeterminate;Target=TRINITY_GG_156_c5_g1_i1 1 950;Gap=M271 D43 M135 D40 M76 D50 M300 D49 M26 D51 M142
k141_777	Seison-GA2-softmasked	cDNA_match	34392	36241	84	+	.	ID=TRINITY_GG_156_c5_g1_i2.path1;Name=TRINITY_GG_156_c5_g1_i2;Dir=indeterminate;Target=TRINITY_GG_156_c5_g1_i2 1 1572;Gap=M690 D45 M203 D43 M135 D40 M76 D50 M300 D49 M26 D51 M142
k141_777	Seison-GA2-softmasked	cDNA_match	34392	36241	87	+	.	ID=TRINITY_GG_156_c5_g1_i4.path1;Name=TRINITY_GG_156_c5_g1_i4;Dir=indeterminate;Target=TRINITY_GG_156_c5_g1_i4 1 1612;Gap=M690 D45 M203 D43 M251 D50 M300 D49 M26 D51 M142
k141_777	Seison-GA2-softmasked	cDNA_match	11597	13168	99	+	.	ID=TRINITY_GG_156_c6_g2_i1.path1;Name=TRINITY_GG_156_c6_g2_i1;Dir=indeterminate;Target=TRINITY_GG_156_c6_g2_i1 1 1569;Gap=M209 D3 M1360
k141_777	Seison-GA2-softmasked	cDNA_match	129232	129859	92	+	.	ID=TRINITY_GG_156_c7_g1_i1.path1;Name=TRINITY_GG_156_c7_g1_i1;Dir=indeterminate;Target=TRINITY_GG_156_c7_g1_i1 1 582;Gap=M370 D46 M212
k141_777	Seison-GA2-softmasked	cDNA_match	129232	129601	100	+	.	ID=TRINITY_GG_156_c7_g1_i3.path1;Name=TRINITY_GG_156_c7_g1_i3;Dir=antisense;Target=TRINITY_GG_156_c7_g1_i3 1 370;Gap=M370
k141_777	Seison-GA2-softmasked	cDNA_match	129648	129775	100	+	.	ID=TRINITY_GG_156_c7_g1_i3.path1;Name=TRINITY_GG_156_c7_g1_i3;Dir=antisense;Target=TRINITY_GG_156_c7_g1_i3 371 498;Gap=M128
k141_777	Seison-GA2-softmasked	cDNA_match	129837	131776	81	+	.	ID=TRINITY_GG_156_c7_g1_i3.path1;Name=TRINITY_GG_156_c7_g1_i3;Dir=antisense;Target=TRINITY_GG_156_c7_g1_i3 499 2086;Gap=M134 D52 M257 D60 M166 D46 M242 D48 M121 D45 M356 D42 M101 D59 M211
k141_777	Seison-GA2-softmasked	cDNA_match	926	8598	100	+	.	ID=TRINITY_GG_156_c6_g1_i1.path1;Name=TRINITY_GG_156_c6_g1_i1;Dir=indeterminate;Target=TRINITY_GG_156_c6_g1_i1 1 7673;Gap=M7673
k141_777	Seison-GA2-softmasked	cDNA_match	105822	105936	100	+	.	ID=TRINITY_GG_156_c8_g1_i5.path1;Name=TRINITY_GG_156_c8_g1_i5;Dir=sense;Target=TRINITY_GG_156_c8_g1_i5 1 115;Gap=M115
k141_777	Seison-GA2-softmasked	cDNA_match	106550	109216	93	+	.	ID=TRINITY_GG_156_c8_g1_i5.path1;Name=TRINITY_GG_156_c8_g1_i5;Dir=sense;Target=TRINITY_GG_156_c8_g1_i5 116 2606;Gap=M1768 D43 M169 D37 M344 D49 M65 D47 M145
k141_777	Seison-GA2-softmasked	cDNA_match	129478	129601	100	+	.	ID=TRINITY_GG_156_c7_g1_i4.path1;Name=TRINITY_GG_156_c7_g1_i4;Dir=antisense;Target=TRINITY_GG_156_c7_g1_i4 46 169;Gap=M124
k141_777	Seison-GA2-softmasked	cDNA_match	129648	129775	100	+	.	ID=TRINITY_GG_156_c7_g1_i4.path1;Name=TRINITY_GG_156_c7_g1_i4;Dir=antisense;Target=TRINITY_GG_156_c7_g1_i4 170 297;Gap=M128
k141_777	Seison-GA2-softmasked	cDNA_match	129837	131776	81	+	.	ID=TRINITY_GG_156_c7_g1_i4.path1;Name=TRINITY_GG_156_c7_g1_i4;Dir=antisense;Target=TRINITY_GG_156_c7_g1_i4 298 1885;Gap=M134 D52 M257 D60 M166 D46 M242 D48 M121 D45 M356 D42 M101 D59 M211
k141_777	Seison-GA2-softmasked	cDNA_match	26280	26709	100	+	.	ID=TRINITY_GG_156_c9_g1_i1.path1;Name=TRINITY_GG_156_c9_g1_i1;Dir=indeterminate;Target=TRINITY_GG_156_c9_g1_i1 1 430;Gap=M430
k141_777	Seison-GA2-softmasked	cDNA_match	106193	109216	94	+	.	ID=TRINITY_GG_156_c8_g1_i1.path1;Name=TRINITY_GG_156_c8_g1_i1;Dir=indeterminate;Target=TRINITY_GG_156_c8_g1_i1 1 2848;Gap=M2125 D43 M169 D37 M344 D49 M65 D47 M145
k141_777	Seison-GA2-softmasked	cDNA_match	105822	105936	100	+	.	ID=TRINITY_GG_156_c8_g1_i3.path1;Name=TRINITY_GG_156_c8_g1_i3;Dir=sense;Target=TRINITY_GG_156_c8_g1_i3 1 115;Gap=M115
k141_777	Seison-GA2-softmasked	cDNA_match	106550	109216	95	+	.	ID=TRINITY_GG_156_c8_g1_i3.path1;Name=TRINITY_GG_156_c8_g1_i3;Dir=sense;Target=TRINITY_GG_156_c8_g1_i3 116 2655;Gap=M1768 D43 M169 D37 M458 D47 M145
k141_777	Seison-GA2-softmasked	cDNA_match	105822	105936	100	+	.	ID=TRINITY_GG_156_c8_g1_i6.path1;Name=TRINITY_GG_156_c8_g1_i6;Dir=sense;Target=TRINITY_GG_156_c8_g1_i6 1 115;Gap=M115
k141_777	Seison-GA2-softmasked	cDNA_match	106550	109216	95	+	.	ID=TRINITY_GG_156_c8_g1_i6.path1;Name=TRINITY_GG_156_c8_g1_i6;Dir=sense;Target=TRINITY_GG_156_c8_g1_i6 116 2653;Gap=M1768 D43 M169 D37 M344 D49 M257
k141_777	Seison-GA2-softmasked	cDNA_match	79891	80190	85	+	.	ID=TRINITY_GG_156_c12_g1_i1.path1;Name=TRINITY_GG_156_c12_g1_i1;Dir=indeterminate;Target=TRINITY_GG_156_c12_g1_i1 1 255;Gap=M184 D45 M71
k141_777	Seison-GA2-softmasked	cDNA_match	115675	116901	99	+	.	ID=TRINITY_GG_156_c11_g1_i1.path1;Name=TRINITY_GG_156_c11_g1_i1;Dir=indeterminate;Target=TRINITY_GG_156_c11_g1_i1 5 1231;Gap=M1227
k141_777	Seison-GA2-softmasked	cDNA_match	77742	80190	92	+	.	ID=TRINITY_GG_156_c12_g1_i4.path1;Name=TRINITY_GG_156_c12_g1_i4;Dir=indeterminate;Target=TRINITY_GG_156_c12_g1_i4 2 2265;Gap=M492 D50 M1177 D48 M378 D42 M146 D45 M71
k141_777	Seison-GA2-softmasked	cDNA_match	30338	30712	84	+	.	ID=TRINITY_GG_156_c10_g1_i2.path1;Name=TRINITY_GG_156_c10_g1_i2;Dir=antisense;Target=TRINITY_GG_156_c10_g1_i2 1 315;Gap=M201 D60 M114
k141_777	Seison-GA2-softmasked	cDNA_match	30850	31842	94	+	.	ID=TRINITY_GG_156_c10_g1_i2.path1;Name=TRINITY_GG_156_c10_g1_i2;Dir=antisense;Target=TRINITY_GG_156_c10_g1_i2 316 1254;Gap=M137 D54 M802
k141_777	Seison-GA2-softmasked	cDNA_match	30338	30712	100	+	.	ID=TRINITY_GG_156_c10_g1_i1.path1;Name=TRINITY_GG_156_c10_g1_i1;Dir=antisense;Target=TRINITY_GG_156_c10_g1_i1 1 375;Gap=M375
k141_777	Seison-GA2-softmasked	cDNA_match	30850	31842	94	+	.	ID=TRINITY_GG_156_c10_g1_i1.path1;Name=TRINITY_GG_156_c10_g1_i1;Dir=antisense;Target=TRINITY_GG_156_c10_g1_i1 376 1314;Gap=M137 D54 M802
k141_777	Seison-GA2-softmasked	cDNA_match	20145	20513	99	+	.	ID=TRINITY_GG_156_c16_g1_i1.path1;Name=TRINITY_GG_156_c16_g1_i1;Dir=indeterminate;Target=TRINITY_GG_156_c16_g1_i1 1 369;Gap=M369
k141_777	Seison-GA2-softmasked	cDNA_match	97960	101814	98	+	.	ID=TRINITY_GG_156_c15_g1_i1.path1;Name=TRINITY_GG_156_c15_g1_i1;Dir=indeterminate;Target=TRINITY_GG_156_c15_g1_i1 1 3790;Gap=M771 D65 M3019
k141_777	Seison-GA2-softmasked	cDNA_match	13178	14387	99	+	.	ID=TRINITY_GG_156_c17_g1_i1.path1;Name=TRINITY_GG_156_c17_g1_i1;Dir=indeterminate;Target=TRINITY_GG_156_c17_g1_i1 1 1210;Gap=M1210
k141_777	Seison-GA2-softmasked	cDNA_match	8707	9641	100	+	.	ID=TRINITY_GG_156_c19_g1_i1.path1;Name=TRINITY_GG_156_c19_g1_i1;Dir=indeterminate;Target=TRINITY_GG_156_c19_g1_i1 1 935;Gap=M935
k141_777	Seison-GA2-softmasked	cDNA_match	110721	111060	100	+	.	ID=TRINITY_GG_156_c22_g1_i1.path1;Name=TRINITY_GG_156_c22_g1_i1;Dir=indeterminate;Target=TRINITY_GG_156_c22_g1_i1 1 340;Gap=M340
k141_777	Seison-GA2-softmasked	cDNA_match	30004	30299	100	+	.	ID=TRINITY_GG_156_c21_g1_i1.path1;Name=TRINITY_GG_156_c21_g1_i1;Dir=indeterminate;Target=TRINITY_GG_156_c21_g1_i1 2 297;Gap=M296
k141_777	Seison-GA2-softmasked	cDNA_match	9968	11481	99	+	.	ID=TRINITY_GG_156_c20_g1_i1.path1;Name=TRINITY_GG_156_c20_g1_i1;Dir=indeterminate;Target=TRINITY_GG_156_c20_g1_i1 1 1514;Gap=M1514
k141_777	Seison-GA2-softmasked	cDNA_match	14384	14586	100	+	.	ID=TRINITY_GG_156_c23_g1_i1.path1;Name=TRINITY_GG_156_c23_g1_i1;Dir=indeterminate;Target=TRINITY_GG_156_c23_g1_i1 2 204;Gap=M203
k141_777	Seison-GA2-softmasked	cDNA_match	62675	63610	100	+	.	ID=TRINITY_GG_156_c26_g1_i1.path1;Name=TRINITY_GG_156_c26_g1_i1;Dir=indeterminate;Target=TRINITY_GG_156_c26_g1_i1 2 937;Gap=M936
k141_777	Seison-GA2-softmasked	cDNA_match	14581	15074	100	+	.	ID=TRINITY_GG_156_c24_g1_i1.path1;Name=TRINITY_GG_156_c24_g1_i1;Dir=indeterminate;Target=TRINITY_GG_156_c24_g1_i1 1 494;Gap=M494
k141_777	Seison-GA2-softmasked	cDNA_match	114956	115118	100	+	.	ID=TRINITY_GG_156_c25_g1_i1.path1;Name=TRINITY_GG_156_c25_g1_i1;Dir=sense;Target=TRINITY_GG_156_c25_g1_i1 1 163;Gap=M163
k141_777	Seison-GA2-softmasked	cDNA_match	115170	115241	100	+	.	ID=TRINITY_GG_156_c25_g1_i1.path1;Name=TRINITY_GG_156_c25_g1_i1;Dir=sense;Target=TRINITY_GG_156_c25_g1_i1 164 235;Gap=M72
k141_777	Seison-GA2-softmasked	cDNA_match	117558	117908	100	+	.	ID=TRINITY_GG_156_c27_g1_i1.path1;Name=TRINITY_GG_156_c27_g1_i1;Dir=indeterminate;Target=TRINITY_GG_156_c27_g1_i1 1 351;Gap=M351
k141_777	Seison-GA2-softmasked	cDNA_match	62305	62666	76	+	.	ID=TRINITY_GG_156_c29_g1_i1.path1;Name=TRINITY_GG_156_c29_g1_i1;Dir=indeterminate;Target=TRINITY_GG_156_c29_g1_i1 1 278;Gap=M172 D84 M106
k141_777	Seison-GA2-softmasked	cDNA_match	114608	114825	100	+	.	ID=TRINITY_GG_156_c31_g1_i1.path1;Name=TRINITY_GG_156_c31_g1_i1;Dir=indeterminate;Target=TRINITY_GG_156_c31_g1_i1 1 218;Gap=M218
k141_777	Seison-GA2-softmasked	cDNA_match	27174	27376	100	+	.	ID=TRINITY_GG_156_c32_g1_i1.path1;Name=TRINITY_GG_156_c32_g1_i1;Dir=indeterminate;Target=TRINITY_GG_156_c32_g1_i1 1 203;Gap=M203
k141_777	Seison-GA2-softmasked	cDNA_match	18694	19160	79	+	.	ID=TRINITY_GG_156_c28_g1_i1.path1;Name=TRINITY_GG_156_c28_g1_i1;Dir=indeterminate;Target=TRINITY_GG_156_c28_g1_i1 1 370;Gap=M57 D46 M150 D51 M163
k141_777	Seison-GA2-softmasked	cDNA_match	118603	118891	100	+	.	ID=TRINITY_GG_156_c33_g1_i1.path1;Name=TRINITY_GG_156_c33_g1_i1;Dir=indeterminate;Target=TRINITY_GG_156_c33_g1_i1 1 289;Gap=M289
k141_777	Seison-GA2-softmasked	cDNA_match	97116	97151	100	+	.	ID=TRINITY_GG_156_c34_g1_i1.path1;Name=TRINITY_GG_156_c34_g1_i1;Dir=antisense;Target=TRINITY_GG_156_c34_g1_i1 3 38;Gap=M36
k141_777	Seison-GA2-softmasked	cDNA_match	97252	97534	100	+	.	ID=TRINITY_GG_156_c34_g1_i1.path1;Name=TRINITY_GG_156_c34_g1_i1;Dir=antisense;Target=TRINITY_GG_156_c34_g1_i1 39 321;Gap=M283
k141_777	Seison-GA2-softmasked	cDNA_match	41191	41465	100	+	.	ID=TRINITY_GG_156_c35_g1_i1.path1;Name=TRINITY_GG_156_c35_g1_i1;Dir=indeterminate;Target=TRINITY_GG_156_c35_g1_i1 2 276;Gap=M275
k141_994	Seison-GA2-softmasked	cDNA_match	21296	21632	100	+	.	ID=TRINITY_GG_158_c0_g1_i1.path1;Name=TRINITY_GG_158_c0_g1_i1;Dir=indeterminate;Target=TRINITY_GG_158_c0_g1_i1 1 337;Gap=M337
k141_1513	Seison-GA2-softmasked	cDNA_match	775	1075	85	+	.	ID=TRINITY_GG_157_c0_g1_i1.path1;Name=TRINITY_GG_157_c0_g1_i1;Dir=indeterminate;Target=TRINITY_GG_157_c0_g1_i1 1 261;Gap=M217 D40 M44
k141_994	Seison-GA2-softmasked	cDNA_match	20919	21310	100	+	.	ID=TRINITY_GG_158_c1_g1_i1.path1;Name=TRINITY_GG_158_c1_g1_i1;Dir=indeterminate;Target=TRINITY_GG_158_c1_g1_i1 2 393;Gap=M392
k141_777	Seison-GA2-softmasked	cDNA_match	122425	122711	100	+	.	ID=TRINITY_GG_156_c37_g1_i1.path1;Name=TRINITY_GG_156_c37_g1_i1;Dir=indeterminate;Target=TRINITY_GG_156_c37_g1_i1 1 287;Gap=M287
k141_994	Seison-GA2-softmasked	cDNA_match	155	700	99	+	.	ID=TRINITY_GG_160_c0_g1_i1.path1;Name=TRINITY_GG_160_c0_g1_i1;Dir=indeterminate;Target=TRINITY_GG_160_c0_g1_i1 5 550;Gap=M546
k141_994	Seison-GA2-softmasked	cDNA_match	19296	20709	99	+	.	ID=TRINITY_GG_159_c1_g1_i1.path1;Name=TRINITY_GG_159_c1_g1_i1;Dir=indeterminate;Target=TRINITY_GG_159_c1_g1_i1 1 1414;Gap=M1414
k141_994	Seison-GA2-softmasked	cDNA_match	42878	43704	94	+	.	ID=TRINITY_GG_161_c0_g1_i2.path1;Name=TRINITY_GG_161_c0_g1_i2;Dir=indeterminate;Target=TRINITY_GG_161_c0_g1_i2 1 780;Gap=M306 D47 M474
k141_994	Seison-GA2-softmasked	cDNA_match	18430	19304	68	+	.	ID=TRINITY_GG_159_c0_g1_i1.path1;Name=TRINITY_GG_159_c0_g1_i1;Dir=indeterminate;Target=TRINITY_GG_159_c0_g1_i1 1 595;Gap=M167 D60 M68 D64 M90 D51 M154 D51 M65 D54 M51
k141_777	Seison-GA2-softmasked	cDNA_match	33769	34314	92	+	.	ID=TRINITY_GG_156_c36_g1_i1.path1;Name=TRINITY_GG_156_c36_g1_i1;Dir=indeterminate;Target=TRINITY_GG_156_c36_g1_i1 1 504;Gap=M257 D42 M247
k141_994	Seison-GA2-softmasked	cDNA_match	42878	44030	87	+	.	ID=TRINITY_GG_161_c0_g1_i1.path1;Name=TRINITY_GG_161_c0_g1_i1;Dir=indeterminate;Target=TRINITY_GG_161_c0_g1_i1 1 1013;Gap=M306 D47 M444 D46 M130 D47 M133
k141_994	Seison-GA2-softmasked	cDNA_match	6962	7163	94	+	.	ID=TRINITY_GG_162_c0_g1_i2.path1;Name=TRINITY_GG_162_c0_g1_i2;Dir=indeterminate;Target=TRINITY_GG_162_c0_g1_i2 1 202;Gap=M202
k141_994	Seison-GA2-softmasked	cDNA_match	39588	40791	100	+	.	ID=TRINITY_GG_161_c1_g1_i1.path1;Name=TRINITY_GG_161_c1_g1_i1;Dir=indeterminate;Target=TRINITY_GG_161_c1_g1_i1 1 1204;Gap=M1204
k141_994	Seison-GA2-softmasked	cDNA_match	40826	42881	99	+	.	ID=TRINITY_GG_161_c0_g2_i1.path1;Name=TRINITY_GG_161_c0_g2_i1;Dir=indeterminate;Target=TRINITY_GG_161_c0_g2_i1 1 2056;Gap=M2056
k141_994	Seison-GA2-softmasked	cDNA_match	5750	7163	100	+	.	ID=TRINITY_GG_162_c0_g1_i1.path1;Name=TRINITY_GG_162_c0_g1_i1;Dir=indeterminate;Target=TRINITY_GG_162_c0_g1_i1 1 1414;Gap=M1414
k141_994	Seison-GA2-softmasked	cDNA_match	14320	14918	83	+	.	ID=TRINITY_GG_163_c0_g1_i4.path1;Name=TRINITY_GG_163_c0_g1_i4;Dir=indeterminate;Target=TRINITY_GG_163_c0_g1_i4 2 501;Gap=M89 D44 M136 D55 M275
k141_994	Seison-GA2-softmasked	cDNA_match	11669	12472	77	+	.	ID=TRINITY_GG_163_c0_g1_i3.path1;Name=TRINITY_GG_163_c0_g1_i3;Dir=antisense;Target=TRINITY_GG_163_c0_g1_i3 1 623;Gap=M363 D78 M123 D52 M47 D51 M90
k141_994	Seison-GA2-softmasked	cDNA_match	12588	12848	80	+	.	ID=TRINITY_GG_163_c0_g1_i3.path1;Name=TRINITY_GG_163_c0_g1_i3;Dir=antisense;Target=TRINITY_GG_163_c0_g1_i3 624 834;Gap=M42 D50 M169
k141_994	Seison-GA2-softmasked	cDNA_match	11669	12606	86	+	.	ID=TRINITY_GG_163_c0_g1_i8.path1;Name=TRINITY_GG_163_c0_g1_i8;Dir=indeterminate;Target=TRINITY_GG_163_c0_g1_i8 1 808;Gap=M363 D78 M123 D52 M322
k141_994	Seison-GA2-softmasked	cDNA_match	11669	12132	100	+	.	ID=TRINITY_GG_163_c0_g1_i6.path1;Name=TRINITY_GG_163_c0_g1_i6;Dir=indeterminate;Target=TRINITY_GG_163_c0_g1_i6 1 464;Gap=M464
k141_994	Seison-GA2-softmasked	cDNA_match	15559	15889	100	+	.	ID=TRINITY_GG_166_c0_g1_i1.path1;Name=TRINITY_GG_166_c0_g1_i1;Dir=indeterminate;Target=TRINITY_GG_166_c0_g1_i1 5 335;Gap=M331
k141_994	Seison-GA2-softmasked	cDNA_match	35872	37890	100	+	.	ID=TRINITY_GG_164_c0_g1_i1.path1;Name=TRINITY_GG_164_c0_g1_i1;Dir=indeterminate;Target=TRINITY_GG_164_c0_g1_i1 1 2019;Gap=M2019
k141_994	Seison-GA2-softmasked	cDNA_match	8231	8935	99	+	.	ID=TRINITY_GG_167_c0_g1_i1.path1;Name=TRINITY_GG_167_c0_g1_i1;Dir=indeterminate;Target=TRINITY_GG_167_c0_g1_i1 1 705;Gap=M705
k141_994	Seison-GA2-softmasked	cDNA_match	26078	26997	78	+	.	ID=TRINITY_GG_165_c0_g1_i1.path1;Name=TRINITY_GG_165_c0_g1_i1;Dir=indeterminate;Target=TRINITY_GG_165_c0_g1_i1 1 718;Gap=M239 D51 M116 D53 M70 D50 M80 D48 M213
k141_994	Seison-GA2-softmasked	cDNA_match	28565	28835	100	+	.	ID=TRINITY_GG_168_c0_g1_i17.path1;Name=TRINITY_GG_168_c0_g1_i17;Dir=antisense;Target=TRINITY_GG_168_c0_g1_i17 1 271;Gap=M271
k141_994	Seison-GA2-softmasked	cDNA_match	29052	29243	100	+	.	ID=TRINITY_GG_168_c0_g1_i17.path1;Name=TRINITY_GG_168_c0_g1_i17;Dir=antisense;Target=TRINITY_GG_168_c0_g1_i17 272 463;Gap=M192
k141_994	Seison-GA2-softmasked	cDNA_match	29292	29725	100	+	.	ID=TRINITY_GG_168_c0_g1_i17.path1;Name=TRINITY_GG_168_c0_g1_i17;Dir=antisense;Target=TRINITY_GG_168_c0_g1_i17 464 897;Gap=M434
k141_994	Seison-GA2-softmasked	cDNA_match	30443	31236	75	+	.	ID=TRINITY_GG_168_c0_g1_i17.path1;Name=TRINITY_GG_168_c0_g1_i17;Dir=antisense;Target=TRINITY_GG_168_c0_g1_i17 898 1499;Gap=M179 D56 M43 D45 M71 D42 M41 D49 M268
k141_994	Seison-GA2-softmasked	cDNA_match	28565	28835	100	+	.	ID=TRINITY_GG_168_c0_g1_i10.path1;Name=TRINITY_GG_168_c0_g1_i10;Dir=antisense;Target=TRINITY_GG_168_c0_g1_i10 1 271;Gap=M271
k141_994	Seison-GA2-softmasked	cDNA_match	29052	29243	73	+	.	ID=TRINITY_GG_168_c0_g1_i10.path1;Name=TRINITY_GG_168_c0_g1_i10;Dir=antisense;Target=TRINITY_GG_168_c0_g1_i10 272 413;Gap=M100 D50 M42
k141_994	Seison-GA2-softmasked	cDNA_match	29292	29725	100	+	.	ID=TRINITY_GG_168_c0_g1_i10.path1;Name=TRINITY_GG_168_c0_g1_i10;Dir=antisense;Target=TRINITY_GG_168_c0_g1_i10 414 847;Gap=M434
k141_994	Seison-GA2-softmasked	cDNA_match	30443	31236	88	+	.	ID=TRINITY_GG_168_c0_g1_i10.path1;Name=TRINITY_GG_168_c0_g1_i10;Dir=antisense;Target=TRINITY_GG_168_c0_g1_i10 848 1550;Gap=M394 D42 M41 D49 M268
k141_994	Seison-GA2-softmasked	cDNA_match	11669	12472	77	+	.	ID=TRINITY_GG_163_c0_g1_i2.path1;Name=TRINITY_GG_163_c0_g1_i2;Dir=antisense;Target=TRINITY_GG_163_c0_g1_i2 1 623;Gap=M363 D78 M123 D52 M47 D51 M90
k141_994	Seison-GA2-softmasked	cDNA_match	12588	14918	68	+	.	ID=TRINITY_GG_163_c0_g1_i2.path1;Name=TRINITY_GG_163_c0_g1_i2;Dir=antisense;Target=TRINITY_GG_163_c0_g1_i2 624 2230;Gap=M42 D50 M100 D55 M104 D54 M64 D48 M285 D46 M149 D56 M84 D59 M51 D51 M116 D46 M121 D56 M32 D51 M22 D53 M26 D44 M136 D55 M275
k141_994	Seison-GA2-softmasked	cDNA_match	28565	28835	100	+	.	ID=TRINITY_GG_168_c0_g1_i12.path1;Name=TRINITY_GG_168_c0_g1_i12;Dir=antisense;Target=TRINITY_GG_168_c0_g1_i12 1 271;Gap=M271
k141_994	Seison-GA2-softmasked	cDNA_match	29052	29243	73	+	.	ID=TRINITY_GG_168_c0_g1_i12.path1;Name=TRINITY_GG_168_c0_g1_i12;Dir=antisense;Target=TRINITY_GG_168_c0_g1_i12 272 413;Gap=M100 D50 M42
k141_994	Seison-GA2-softmasked	cDNA_match	29292	29725	100	+	.	ID=TRINITY_GG_168_c0_g1_i12.path1;Name=TRINITY_GG_168_c0_g1_i12;Dir=antisense;Target=TRINITY_GG_168_c0_g1_i12 414 847;Gap=M434
k141_994	Seison-GA2-softmasked	cDNA_match	30443	31236	69	+	.	ID=TRINITY_GG_168_c0_g1_i12.path1;Name=TRINITY_GG_168_c0_g1_i12;Dir=antisense;Target=TRINITY_GG_168_c0_g1_i12 848 1398;Gap=M179 D56 M43 D45 M71 D42 M41 D49 M12 D51 M205
k141_994	Seison-GA2-softmasked	cDNA_match	28565	28835	100	+	.	ID=TRINITY_GG_168_c0_g1_i20.path1;Name=TRINITY_GG_168_c0_g1_i20;Dir=antisense;Target=TRINITY_GG_168_c0_g1_i20 1 271;Gap=M271
k141_994	Seison-GA2-softmasked	cDNA_match	29052	29243	73	+	.	ID=TRINITY_GG_168_c0_g1_i20.path1;Name=TRINITY_GG_168_c0_g1_i20;Dir=antisense;Target=TRINITY_GG_168_c0_g1_i20 272 413;Gap=M100 D50 M42
k141_994	Seison-GA2-softmasked	cDNA_match	29292	29725	100	+	.	ID=TRINITY_GG_168_c0_g1_i20.path1;Name=TRINITY_GG_168_c0_g1_i20;Dir=antisense;Target=TRINITY_GG_168_c0_g1_i20 414 847;Gap=M434
k141_994	Seison-GA2-softmasked	cDNA_match	30443	31236	82	+	.	ID=TRINITY_GG_168_c0_g1_i20.path1;Name=TRINITY_GG_168_c0_g1_i20;Dir=antisense;Target=TRINITY_GG_168_c0_g1_i20 848 1505;Gap=M278 D45 M71 D42 M41 D49 M268
k141_2481	Seison-GA2-softmasked	cDNA_match	297	1300	92	+	.	ID=TRINITY_GG_170_c0_g1_i1.path1;Name=TRINITY_GG_170_c0_g1_i1;Dir=antisense;Target=TRINITY_GG_170_c0_g1_i1 1 934;Gap=M658 D70 M276
k141_2481	Seison-GA2-softmasked	cDNA_match	1345	1616	100	+	.	ID=TRINITY_GG_170_c0_g1_i1.path1;Name=TRINITY_GG_170_c0_g1_i1;Dir=antisense;Target=TRINITY_GG_170_c0_g1_i1 935 1206;Gap=M272
k141_2567	Seison-GA2-softmasked	cDNA_match	168	2244	97	+	.	ID=TRINITY_GG_169_c0_g1_i1.path1;Name=TRINITY_GG_169_c0_g1_i1;Dir=indeterminate;Target=TRINITY_GG_169_c0_g1_i1 3 2032;Gap=M1004 D47 M1026
k141_3556	Seison-GA2-softmasked	cDNA_match	29872	31678	100	+	.	ID=TRINITY_GG_171_c0_g1_i1.path1;Name=TRINITY_GG_171_c0_g1_i1;Dir=indeterminate;Target=TRINITY_GG_171_c0_g1_i1 1 1807;Gap=M1807
k141_3556	Seison-GA2-softmasked	cDNA_match	28749	29824	90	+	.	ID=TRINITY_GG_172_c0_g1_i1.path1;Name=TRINITY_GG_172_c0_g1_i1;Dir=indeterminate;Target=TRINITY_GG_172_c0_g1_i1 1 979;Gap=M589 D50 M337 D47 M53
k141_2481	Seison-GA2-softmasked	cDNA_match	1909	2887	90	+	.	ID=TRINITY_GG_170_c1_g1_i1.path1;Name=TRINITY_GG_170_c1_g1_i1;Dir=indeterminate;Target=TRINITY_GG_170_c1_g1_i1 1 893;Gap=M700 D46 M119 D40 M74
k141_2550	Seison-GA2-softmasked	cDNA_match	187	245	96	+	.	ID=TRINITY_GG_170_c1_g1_i1.path2;Name=TRINITY_GG_170_c1_g1_i1;Dir=indeterminate;Target=TRINITY_GG_170_c1_g1_i1 894 952;Gap=M59
k141_3556	Seison-GA2-softmasked	cDNA_match	28749	29754	90	+	.	ID=TRINITY_GG_172_c0_g1_i2.path1;Name=TRINITY_GG_172_c0_g1_i2;Dir=indeterminate;Target=TRINITY_GG_172_c0_g1_i2 1 913;Gap=M589 D50 M231 D43 M93
k141_3556	Seison-GA2-softmasked	cDNA_match	2876	3282	99	+	.	ID=TRINITY_GG_173_c0_g1_i1.path1;Name=TRINITY_GG_173_c0_g1_i1;Dir=indeterminate;Target=TRINITY_GG_173_c0_g1_i1 1 406;Gap=M73 D1 M333
k141_994	Seison-GA2-softmasked	cDNA_match	28692	28835	98	+	.	ID=TRINITY_GG_168_c0_g1_i11.path1;Name=TRINITY_GG_168_c0_g1_i11;Dir=antisense;Target=TRINITY_GG_168_c0_g1_i11 61 204;Gap=M144
k141_994	Seison-GA2-softmasked	cDNA_match	29052	29243	73	+	.	ID=TRINITY_GG_168_c0_g1_i11.path1;Name=TRINITY_GG_168_c0_g1_i11;Dir=antisense;Target=TRINITY_GG_168_c0_g1_i11 205 346;Gap=M100 D50 M42
k141_994	Seison-GA2-softmasked	cDNA_match	29292	29725	100	+	.	ID=TRINITY_GG_168_c0_g1_i11.path1;Name=TRINITY_GG_168_c0_g1_i11;Dir=antisense;Target=TRINITY_GG_168_c0_g1_i11 347 780;Gap=M434
k141_994	Seison-GA2-softmasked	cDNA_match	30443	31236	75	+	.	ID=TRINITY_GG_168_c0_g1_i11.path1;Name=TRINITY_GG_168_c0_g1_i11;Dir=antisense;Target=TRINITY_GG_168_c0_g1_i11 781 1382;Gap=M179 D56 M43 D45 M71 D42 M41 D49 M268
k141_4387	Seison-GA2-softmasked	cDNA_match	756	1709	99	+	.	ID=TRINITY_GG_174_c0_g1_i1.path1;Name=TRINITY_GG_174_c0_g1_i1;Dir=indeterminate;Target=TRINITY_GG_174_c0_g1_i1 1 954;Gap=M954
k141_3556	Seison-GA2-softmasked	cDNA_match	2670	3282	86	+	.	ID=TRINITY_GG_173_c0_g1_i2.path1;Name=TRINITY_GG_173_c0_g1_i2;Dir=indeterminate;Target=TRINITY_GG_173_c0_g1_i2 1 531;Gap=M229 D82 M302
k141_4387	Seison-GA2-softmasked	cDNA_match	1733	2760	100	+	.	ID=TRINITY_GG_174_c1_g1_i1.path1;Name=TRINITY_GG_174_c1_g1_i1;Dir=indeterminate;Target=TRINITY_GG_174_c1_g1_i1 1 1028;Gap=M1028
k141_684	Seison-GA2-softmasked	cDNA_match	7830	8510	92	+	.	ID=TRINITY_GG_175_c0_g1_i5.path1;Name=TRINITY_GG_175_c0_g1_i5;Dir=antisense;Target=TRINITY_GG_175_c0_g1_i5 1 630;Gap=M324 D51 M306
k141_684	Seison-GA2-softmasked	cDNA_match	8554	8899	86	+	.	ID=TRINITY_GG_175_c0_g1_i5.path1;Name=TRINITY_GG_175_c0_g1_i5;Dir=antisense;Target=TRINITY_GG_175_c0_g1_i5 631 929;Gap=M259 D47 M40
k141_684	Seison-GA2-softmasked	cDNA_match	8948	9118	100	+	.	ID=TRINITY_GG_175_c0_g1_i5.path1;Name=TRINITY_GG_175_c0_g1_i5;Dir=antisense;Target=TRINITY_GG_175_c0_g1_i5 930 1100;Gap=M171
k141_684	Seison-GA2-softmasked	cDNA_match	9816	10054	100	+	.	ID=TRINITY_GG_175_c0_g1_i5.path1;Name=TRINITY_GG_175_c0_g1_i5;Dir=antisense;Target=TRINITY_GG_175_c0_g1_i5 1101 1339;Gap=M239
k141_684	Seison-GA2-softmasked	cDNA_match	7830	8510	85	+	.	ID=TRINITY_GG_175_c0_g1_i3.path1;Name=TRINITY_GG_175_c0_g1_i3;Dir=antisense;Target=TRINITY_GG_175_c0_g1_i3 1 584;Gap=M324 D51 M157 D46 M103
k141_684	Seison-GA2-softmasked	cDNA_match	8554	8899	86	+	.	ID=TRINITY_GG_175_c0_g1_i3.path1;Name=TRINITY_GG_175_c0_g1_i3;Dir=antisense;Target=TRINITY_GG_175_c0_g1_i3 585 883;Gap=M259 D47 M40
k141_684	Seison-GA2-softmasked	cDNA_match	8948	9118	100	+	.	ID=TRINITY_GG_175_c0_g1_i3.path1;Name=TRINITY_GG_175_c0_g1_i3;Dir=antisense;Target=TRINITY_GG_175_c0_g1_i3 884 1054;Gap=M171
k141_684	Seison-GA2-softmasked	cDNA_match	9816	10054	100	+	.	ID=TRINITY_GG_175_c0_g1_i3.path1;Name=TRINITY_GG_175_c0_g1_i3;Dir=antisense;Target=TRINITY_GG_175_c0_g1_i3 1055 1293;Gap=M239
k141_684	Seison-GA2-softmasked	cDNA_match	7830	8361	100	+	.	ID=TRINITY_GG_175_c0_g1_i2.path1;Name=TRINITY_GG_175_c0_g1_i2;Dir=indeterminate;Target=TRINITY_GG_175_c0_g1_i2 1 532;Gap=M532
k141_684	Seison-GA2-softmasked	cDNA_match	7830	8510	92	+	.	ID=TRINITY_GG_175_c0_g1_i1.path1;Name=TRINITY_GG_175_c0_g1_i1;Dir=antisense;Target=TRINITY_GG_175_c0_g1_i1 1 630;Gap=M324 D51 M306
k141_684	Seison-GA2-softmasked	cDNA_match	8554	8899	86	+	.	ID=TRINITY_GG_175_c0_g1_i1.path1;Name=TRINITY_GG_175_c0_g1_i1;Dir=antisense;Target=TRINITY_GG_175_c0_g1_i1 631 929;Gap=M259 D47 M40
k141_684	Seison-GA2-softmasked	cDNA_match	8948	10054	100	+	.	ID=TRINITY_GG_175_c0_g1_i1.path1;Name=TRINITY_GG_175_c0_g1_i1;Dir=antisense;Target=TRINITY_GG_175_c0_g1_i1 930 2036;Gap=M1107
k141_684	Seison-GA2-softmasked	cDNA_match	7830	8510	85	+	.	ID=TRINITY_GG_175_c0_g1_i4.path1;Name=TRINITY_GG_175_c0_g1_i4;Dir=antisense;Target=TRINITY_GG_175_c0_g1_i4 1 584;Gap=M324 D51 M157 D46 M103
k141_684	Seison-GA2-softmasked	cDNA_match	8554	8899	86	+	.	ID=TRINITY_GG_175_c0_g1_i4.path1;Name=TRINITY_GG_175_c0_g1_i4;Dir=antisense;Target=TRINITY_GG_175_c0_g1_i4 585 883;Gap=M259 D47 M40
k141_684	Seison-GA2-softmasked	cDNA_match	8948	10054	100	+	.	ID=TRINITY_GG_175_c0_g1_i4.path1;Name=TRINITY_GG_175_c0_g1_i4;Dir=antisense;Target=TRINITY_GG_175_c0_g1_i4 884 1990;Gap=M1107
k141_684	Seison-GA2-softmasked	cDNA_match	61490	62576	99	+	.	ID=TRINITY_GG_177_c0_g1_i1.path1;Name=TRINITY_GG_177_c0_g1_i1;Dir=indeterminate;Target=TRINITY_GG_177_c0_g1_i1 1 1087;Gap=M1087
k141_684	Seison-GA2-softmasked	cDNA_match	11726	12346	100	+	.	ID=TRINITY_GG_178_c0_g1_i1.path1;Name=TRINITY_GG_178_c0_g1_i1;Dir=indeterminate;Target=TRINITY_GG_178_c0_g1_i1 1 621;Gap=M621
k141_684	Seison-GA2-softmasked	cDNA_match	29000	30643	81	+	.	ID=TRINITY_GG_176_c0_g1_i2.path1;Name=TRINITY_GG_176_c0_g1_i2;Dir=antisense;Target=TRINITY_GG_176_c0_g1_i2 7 1347;Gap=M213 D67 M541 D49 M147 D56 M250 D47 M73 D43 M36 D41 M81
k141_684	Seison-GA2-softmasked	cDNA_match	30803	30858	100	+	.	ID=TRINITY_GG_176_c0_g1_i2.path1;Name=TRINITY_GG_176_c0_g1_i2;Dir=antisense;Target=TRINITY_GG_176_c0_g1_i2 1348 1403;Gap=M56
k141_684	Seison-GA2-softmasked	cDNA_match	29000	30643	79	+	.	ID=TRINITY_GG_176_c0_g1_i1.path1;Name=TRINITY_GG_176_c0_g1_i1;Dir=antisense;Target=TRINITY_GG_176_c0_g1_i1 7 1305;Gap=M213 D67 M541 D91 M105 D56 M250 D47 M73 D43 M36 D41 M81
k141_684	Seison-GA2-softmasked	cDNA_match	30803	30858	100	+	.	ID=TRINITY_GG_176_c0_g1_i1.path1;Name=TRINITY_GG_176_c0_g1_i1;Dir=antisense;Target=TRINITY_GG_176_c0_g1_i1 1306 1361;Gap=M56
k141_684	Seison-GA2-softmasked	cDNA_match	45803	46407	100	+	.	ID=TRINITY_GG_180_c0_g1_i1.path1;Name=TRINITY_GG_180_c0_g1_i1;Dir=indeterminate;Target=TRINITY_GG_180_c0_g1_i1 1 605;Gap=M605
k141_684	Seison-GA2-softmasked	cDNA_match	64719	64903	100	+	.	ID=TRINITY_GG_181_c0_g1_i1.path1;Name=TRINITY_GG_181_c0_g1_i1;Dir=antisense;Target=TRINITY_GG_181_c0_g1_i1 1 185;Gap=M185
k141_684	Seison-GA2-softmasked	cDNA_match	64958	65810	94	+	.	ID=TRINITY_GG_181_c0_g1_i1.path1;Name=TRINITY_GG_181_c0_g1_i1;Dir=antisense;Target=TRINITY_GG_181_c0_g1_i1 186 990;Gap=M588 D48 M217
k141_684	Seison-GA2-softmasked	cDNA_match	23299	23730	99	+	.	ID=TRINITY_GG_182_c0_g1_i1.path1;Name=TRINITY_GG_182_c0_g1_i1;Dir=indeterminate;Target=TRINITY_GG_182_c0_g1_i1 1 432;Gap=M432
k141_684	Seison-GA2-softmasked	cDNA_match	26746	27407	84	+	.	ID=TRINITY_GG_179_c0_g1_i2.path1;Name=TRINITY_GG_179_c0_g1_i2;Dir=antisense;Target=TRINITY_GG_179_c0_g1_i2 1 559;Gap=M156 D48 M153 D55 M250
k141_684	Seison-GA2-softmasked	cDNA_match	27459	27531	100	+	.	ID=TRINITY_GG_179_c0_g1_i2.path1;Name=TRINITY_GG_179_c0_g1_i2;Dir=antisense;Target=TRINITY_GG_179_c0_g1_i2 560 632;Gap=M73
k141_684	Seison-GA2-softmasked	cDNA_match	27587	28659	81	+	.	ID=TRINITY_GG_179_c0_g1_i2.path1;Name=TRINITY_GG_179_c0_g1_i2;Dir=antisense;Target=TRINITY_GG_179_c0_g1_i2 633 1504;Gap=M24 D46 M402 D71 M99 D44 M116 D40 M231
k141_684	Seison-GA2-softmasked	cDNA_match	28706	28863	100	+	.	ID=TRINITY_GG_179_c0_g1_i2.path1;Name=TRINITY_GG_179_c0_g1_i2;Dir=antisense;Target=TRINITY_GG_179_c0_g1_i2 1505 1662;Gap=M158
k141_684	Seison-GA2-softmasked	cDNA_match	26746	27407	84	+	.	ID=TRINITY_GG_179_c0_g1_i1.path1;Name=TRINITY_GG_179_c0_g1_i1;Dir=antisense;Target=TRINITY_GG_179_c0_g1_i1 1 559;Gap=M156 D48 M153 D55 M250
k141_684	Seison-GA2-softmasked	cDNA_match	27459	27531	100	+	.	ID=TRINITY_GG_179_c0_g1_i1.path1;Name=TRINITY_GG_179_c0_g1_i1;Dir=antisense;Target=TRINITY_GG_179_c0_g1_i1 560 632;Gap=M73
k141_684	Seison-GA2-softmasked	cDNA_match	27587	28659	85	+	.	ID=TRINITY_GG_179_c0_g1_i1.path1;Name=TRINITY_GG_179_c0_g1_i1;Dir=antisense;Target=TRINITY_GG_179_c0_g1_i1 633 1548;Gap=M24 D46 M402 D71 M259 D40 M231
k141_684	Seison-GA2-softmasked	cDNA_match	28706	28863	100	+	.	ID=TRINITY_GG_179_c0_g1_i1.path1;Name=TRINITY_GG_179_c0_g1_i1;Dir=antisense;Target=TRINITY_GG_179_c0_g1_i1 1549 1706;Gap=M158
k141_684	Seison-GA2-softmasked	cDNA_match	10690	11446	93	+	.	ID=TRINITY_GG_183_c0_g1_i1.path1;Name=TRINITY_GG_183_c0_g1_i1;Dir=indeterminate;Target=TRINITY_GG_183_c0_g1_i1 1 705;Gap=M244 D52 M461
k141_684	Seison-GA2-softmasked	cDNA_match	24507	25475	100	+	.	ID=TRINITY_GG_186_c0_g1_i1.path1;Name=TRINITY_GG_186_c0_g1_i1;Dir=indeterminate;Target=TRINITY_GG_186_c0_g1_i1 1 969;Gap=M969
k141_684	Seison-GA2-softmasked	cDNA_match	20799	21137	84	+	.	ID=TRINITY_GG_185_c1_g1_i1.path1;Name=TRINITY_GG_185_c1_g1_i1;Dir=indeterminate;Target=TRINITY_GG_185_c1_g1_i1 1 285;Gap=M182 D54 M103
k141_684	Seison-GA2-softmasked	cDNA_match	62620	64534	94	+	.	ID=TRINITY_GG_184_c0_g1_i1.path1;Name=TRINITY_GG_184_c0_g1_i1;Dir=indeterminate;Target=TRINITY_GG_184_c0_g1_i1 1 1802;Gap=M1106 D65 M178 D48 M518
k141_684	Seison-GA2-softmasked	cDNA_match	18200	20814	93	+	.	ID=TRINITY_GG_185_c0_g1_i1.path1;Name=TRINITY_GG_185_c0_g1_i1;Dir=indeterminate;Target=TRINITY_GG_185_c0_g1_i1 2 2440;Gap=M1090 D49 M800 D9 M216 D69 M73 D49 M260
k141_684	Seison-GA2-softmasked	cDNA_match	66157	66888	87	+	.	ID=TRINITY_GG_187_c0_g1_i3.path1;Name=TRINITY_GG_187_c0_g1_i3;Dir=antisense;Target=TRINITY_GG_187_c0_g1_i3 1 640;Gap=M298 D42 M149 D50 M193
k141_684	Seison-GA2-softmasked	cDNA_match	66933	67849	94	+	.	ID=TRINITY_GG_187_c0_g1_i3.path1;Name=TRINITY_GG_187_c0_g1_i3;Dir=antisense;Target=TRINITY_GG_187_c0_g1_i3 641 1509;Gap=M539 D48 M330
k141_684	Seison-GA2-softmasked	cDNA_match	68039	68864	100	+	.	ID=TRINITY_GG_187_c0_g1_i3.path1;Name=TRINITY_GG_187_c0_g1_i3;Dir=antisense;Target=TRINITY_GG_187_c0_g1_i3 1510 2335;Gap=M826
k141_684	Seison-GA2-softmasked	cDNA_match	66157	66888	93	+	.	ID=TRINITY_GG_187_c0_g1_i1.path1;Name=TRINITY_GG_187_c0_g1_i1;Dir=antisense;Target=TRINITY_GG_187_c0_g1_i1 1 682;Gap=M489 D50 M193
k141_684	Seison-GA2-softmasked	cDNA_match	66933	67849	94	+	.	ID=TRINITY_GG_187_c0_g1_i1.path1;Name=TRINITY_GG_187_c0_g1_i1;Dir=antisense;Target=TRINITY_GG_187_c0_g1_i1 683 1551;Gap=M539 D48 M330
k141_684	Seison-GA2-softmasked	cDNA_match	68039	68864	100	+	.	ID=TRINITY_GG_187_c0_g1_i1.path1;Name=TRINITY_GG_187_c0_g1_i1;Dir=antisense;Target=TRINITY_GG_187_c0_g1_i1 1552 2377;Gap=M826
k141_684	Seison-GA2-softmasked	cDNA_match	66157	66888	87	+	.	ID=TRINITY_GG_187_c0_g1_i2.path1;Name=TRINITY_GG_187_c0_g1_i2;Dir=antisense;Target=TRINITY_GG_187_c0_g1_i2 1 640;Gap=M298 D42 M149 D50 M193
k141_684	Seison-GA2-softmasked	cDNA_match	66933	67929	95	+	.	ID=TRINITY_GG_187_c0_g1_i2.path1;Name=TRINITY_GG_187_c0_g1_i2;Dir=antisense;Target=TRINITY_GG_187_c0_g1_i2 641 1589;Gap=M539 D48 M410
k141_684	Seison-GA2-softmasked	cDNA_match	66497	66888	86	+	.	ID=TRINITY_GG_187_c0_g1_i4.path1;Name=TRINITY_GG_187_c0_g1_i4;Dir=antisense;Target=TRINITY_GG_187_c0_g1_i4 1 341;Gap=M149 D50 M97 D1 M95
k141_684	Seison-GA2-softmasked	cDNA_match	66933	67849	94	+	.	ID=TRINITY_GG_187_c0_g1_i4.path1;Name=TRINITY_GG_187_c0_g1_i4;Dir=antisense;Target=TRINITY_GG_187_c0_g1_i4 342 1210;Gap=M539 D48 M330
k141_684	Seison-GA2-softmasked	cDNA_match	68039	68864	100	+	.	ID=TRINITY_GG_187_c0_g1_i4.path1;Name=TRINITY_GG_187_c0_g1_i4;Dir=antisense;Target=TRINITY_GG_187_c0_g1_i4 1211 2036;Gap=M826
k141_3590	Seison-GA2-softmasked	cDNA_match	2548	4912	87	+	.	ID=TRINITY_GG_188_c1_g1_i1.path1;Name=TRINITY_GG_188_c1_g1_i1;Dir=indeterminate;Target=TRINITY_GG_188_c1_g1_i1 4 2072;Gap=M913 D85 M282 D49 M124 D47 M481 D56 M111 D59 M158
k141_3590	Seison-GA2-softmasked	cDNA_match	18062	19643	87	+	.	ID=TRINITY_GG_188_c0_g1_i1.path1;Name=TRINITY_GG_188_c0_g1_i1;Dir=antisense;Target=TRINITY_GG_188_c0_g1_i1 1 1385;Gap=M744 D50 M213 D47 M169 D48 M151 D52 M108
k141_3590	Seison-GA2-softmasked	cDNA_match	19697	21230	83	+	.	ID=TRINITY_GG_188_c0_g1_i1.path1;Name=TRINITY_GG_188_c0_g1_i1;Dir=antisense;Target=TRINITY_GG_188_c0_g1_i1 1386 2661;Gap=M342 D49 M361 D43 M105 D44 M69 D60 M155 D62 M244
k141_3590	Seison-GA2-softmasked	cDNA_match	15980	16496	90	+	.	ID=TRINITY_GG_188_c2_g2_i1.path1;Name=TRINITY_GG_188_c2_g2_i1;Dir=antisense;Target=TRINITY_GG_188_c2_g2_i1 8 474;Gap=M328 D50 M139
k141_3590	Seison-GA2-softmasked	cDNA_match	16553	16768	99	+	.	ID=TRINITY_GG_188_c2_g2_i1.path1;Name=TRINITY_GG_188_c2_g2_i1;Dir=antisense;Target=TRINITY_GG_188_c2_g2_i1 475 690;Gap=M216
k141_3590	Seison-GA2-softmasked	cDNA_match	16472	16496	96	+	.	ID=TRINITY_GG_188_c2_g1_i1.path1;Name=TRINITY_GG_188_c2_g1_i1;Dir=antisense;Target=TRINITY_GG_188_c2_g1_i1 1 25;Gap=M25
k141_3590	Seison-GA2-softmasked	cDNA_match	16553	16707	93	+	.	ID=TRINITY_GG_188_c2_g1_i1.path1;Name=TRINITY_GG_188_c2_g1_i1;Dir=antisense;Target=TRINITY_GG_188_c2_g1_i1 26 180;Gap=M155
k141_3590	Seison-GA2-softmasked	cDNA_match	5197	6117	100	+	.	ID=TRINITY_GG_188_c3_g1_i1.path1;Name=TRINITY_GG_188_c3_g1_i1;Dir=indeterminate;Target=TRINITY_GG_188_c3_g1_i1 1 921;Gap=M921
k141_3590	Seison-GA2-softmasked	cDNA_match	14353	14562	99	+	.	ID=TRINITY_GG_188_c4_g1_i3.path1;Name=TRINITY_GG_188_c4_g1_i3;Dir=indeterminate;Target=TRINITY_GG_188_c4_g1_i3 1 210;Gap=M210
k141_3590	Seison-GA2-softmasked	cDNA_match	18062	19643	87	+	.	ID=TRINITY_GG_188_c0_g1_i2.path1;Name=TRINITY_GG_188_c0_g1_i2;Dir=antisense;Target=TRINITY_GG_188_c0_g1_i2 1 1385;Gap=M744 D50 M213 D47 M169 D48 M151 D52 M108
k141_3590	Seison-GA2-softmasked	cDNA_match	19697	20924	84	+	.	ID=TRINITY_GG_188_c0_g1_i2.path1;Name=TRINITY_GG_188_c0_g1_i2;Dir=antisense;Target=TRINITY_GG_188_c0_g1_i2 1386 2417;Gap=M342 D49 M361 D43 M105 D44 M69 D60 M155
k141_3590	Seison-GA2-softmasked	cDNA_match	21121	21230	100	+	.	ID=TRINITY_GG_188_c0_g1_i2.path1;Name=TRINITY_GG_188_c0_g1_i2;Dir=antisense;Target=TRINITY_GG_188_c0_g1_i2 2418 2527;Gap=M110
k141_3590	Seison-GA2-softmasked	cDNA_match	14007	14358	99	+	.	ID=TRINITY_GG_188_c4_g2_i1.path1;Name=TRINITY_GG_188_c4_g2_i1;Dir=indeterminate;Target=TRINITY_GG_188_c4_g2_i1 1 352;Gap=M352
k141_3590	Seison-GA2-softmasked	cDNA_match	4913	5149	99	+	.	ID=TRINITY_GG_188_c5_g1_i1.path1;Name=TRINITY_GG_188_c5_g1_i1;Dir=indeterminate;Target=TRINITY_GG_188_c5_g1_i1 1 237;Gap=M237
k141_3590	Seison-GA2-softmasked	cDNA_match	14981	15328	99	+	.	ID=TRINITY_GG_188_c6_g1_i1.path1;Name=TRINITY_GG_188_c6_g1_i1;Dir=indeterminate;Target=TRINITY_GG_188_c6_g1_i1 1 348;Gap=M348
k141_3590	Seison-GA2-softmasked	cDNA_match	7484	7685	99	+	.	ID=TRINITY_GG_188_c7_g1_i1.path1;Name=TRINITY_GG_188_c7_g1_i1;Dir=indeterminate;Target=TRINITY_GG_188_c7_g1_i1 1 202;Gap=M202
k141_3590	Seison-GA2-softmasked	cDNA_match	22013	22383	95	+	.	ID=TRINITY_GG_189_c0_g1_i3.path1;Name=TRINITY_GG_189_c0_g1_i3;Dir=indeterminate;Target=TRINITY_GG_189_c0_g1_i3 1 371;Gap=M371
k141_3590	Seison-GA2-softmasked	cDNA_match	9290	13761	100	+	.	ID=TRINITY_GG_188_c4_g1_i2.path1;Name=TRINITY_GG_188_c4_g1_i2;Dir=indeterminate;Target=TRINITY_GG_188_c4_g1_i2 1 4472;Gap=M4472
k141_3590	Seison-GA2-softmasked	cDNA_match	22013	22987	93	+	.	ID=TRINITY_GG_189_c0_g1_i4.path1;Name=TRINITY_GG_189_c0_g1_i4;Dir=antisense;Target=TRINITY_GG_189_c0_g1_i4 1 912;Gap=M558 D63 M354
k141_3590	Seison-GA2-softmasked	cDNA_match	23028	23327	78	+	.	ID=TRINITY_GG_189_c0_g1_i4.path1;Name=TRINITY_GG_189_c0_g1_i4;Dir=antisense;Target=TRINITY_GG_189_c0_g1_i4 913 1146;Gap=M197 D66 M37
k141_3590	Seison-GA2-softmasked	cDNA_match	22013	23327	86	+	.	ID=TRINITY_GG_189_c0_g1_i2.path1;Name=TRINITY_GG_189_c0_g1_i2;Dir=indeterminate;Target=TRINITY_GG_189_c0_g1_i2 1 1142;Gap=M558 D63 M107 D44 M440 D66 M37
k141_2861	Seison-GA2-softmasked	cDNA_match	1045	1303	99	+	.	ID=TRINITY_GG_190_c0_g1_i1.path1;Name=TRINITY_GG_190_c0_g1_i1;Dir=indeterminate;Target=TRINITY_GG_190_c0_g1_i1 1 260;Gap=M112 I1 M147
k141_3590	Seison-GA2-softmasked	cDNA_match	22013	22987	88	+	.	ID=TRINITY_GG_189_c0_g1_i1.path1;Name=TRINITY_GG_189_c0_g1_i1;Dir=antisense;Target=TRINITY_GG_189_c0_g1_i1 1 868;Gap=M558 D63 M107 D44 M203
k141_3590	Seison-GA2-softmasked	cDNA_match	23028	23327	78	+	.	ID=TRINITY_GG_189_c0_g1_i1.path1;Name=TRINITY_GG_189_c0_g1_i1;Dir=antisense;Target=TRINITY_GG_189_c0_g1_i1 869 1102;Gap=M197 D66 M37
k141_3590	Seison-GA2-softmasked	cDNA_match	9290	13594	100	+	.	ID=TRINITY_GG_188_c4_g1_i1.path1;Name=TRINITY_GG_188_c4_g1_i1;Dir=antisense;Target=TRINITY_GG_188_c4_g1_i1 1 4305;Gap=M4305
k141_3590	Seison-GA2-softmasked	cDNA_match	14436	14562	100	+	.	ID=TRINITY_GG_188_c4_g1_i1.path1;Name=TRINITY_GG_188_c4_g1_i1;Dir=antisense;Target=TRINITY_GG_188_c4_g1_i1 4306 4432;Gap=M127
k141_563	Seison-GA2-softmasked	cDNA_match	294	350	100	+	.	ID=TRINITY_GG_191_c0_g1_i34.path1;Name=TRINITY_GG_191_c0_g1_i34;Dir=antisense;Target=TRINITY_GG_191_c0_g1_i34 61 117;Gap=M57
k141_563	Seison-GA2-softmasked	cDNA_match	1758	1846	100	+	.	ID=TRINITY_GG_191_c0_g1_i34.path1;Name=TRINITY_GG_191_c0_g1_i34;Dir=antisense;Target=TRINITY_GG_191_c0_g1_i34 118 206;Gap=M89
k141_563	Seison-GA2-softmasked	cDNA_match	2982	3070	100	+	.	ID=TRINITY_GG_191_c0_g1_i34.path1;Name=TRINITY_GG_191_c0_g1_i34;Dir=antisense;Target=TRINITY_GG_191_c0_g1_i34 207 295;Gap=M89
k141_563	Seison-GA2-softmasked	cDNA_match	4025	4115	100	+	.	ID=TRINITY_GG_191_c0_g1_i34.path1;Name=TRINITY_GG_191_c0_g1_i34;Dir=antisense;Target=TRINITY_GG_191_c0_g1_i34 296 386;Gap=M91
k141_563	Seison-GA2-softmasked	cDNA_match	4378	4478	94	+	.	ID=TRINITY_GG_191_c0_g1_i34.path1;Name=TRINITY_GG_191_c0_g1_i34;Dir=antisense;Target=TRINITY_GG_191_c0_g1_i34 387 490;Gap=M29 I3 M72
k141_4554	Seison-GA2-softmasked	cDNA_match	7257	7341	100	-	.	ID=TRINITY_GG_191_c0_g1_i34.path2;Name=TRINITY_GG_191_c0_g1_i34;Dir=indeterminate;Target=TRINITY_GG_191_c0_g1_i34 491 575;Gap=M85
k141_563	Seison-GA2-softmasked	cDNA_match	2442	3070	97	+	.	ID=TRINITY_GG_191_c0_g1_i17.path1;Name=TRINITY_GG_191_c0_g1_i17;Dir=antisense;Target=TRINITY_GG_191_c0_g1_i17 1 633;Gap=M458 I3 M6 I2 M11 D1 M153
k141_563	Seison-GA2-softmasked	cDNA_match	4025	4478	97	+	.	ID=TRINITY_GG_191_c0_g1_i17.path1;Name=TRINITY_GG_191_c0_g1_i17;Dir=antisense;Target=TRINITY_GG_191_c0_g1_i17 634 1090;Gap=M382 I3 M72
k141_4554	Seison-GA2-softmasked	cDNA_match	7257	7341	100	-	.	ID=TRINITY_GG_191_c0_g1_i17.path2;Name=TRINITY_GG_191_c0_g1_i17;Dir=indeterminate;Target=TRINITY_GG_191_c0_g1_i17 1091 1175;Gap=M85
k141_563	Seison-GA2-softmasked	cDNA_match	284	350	70	+	.	ID=TRINITY_GG_191_c0_g1_i21.path1;Name=TRINITY_GG_191_c0_g1_i21;Dir=antisense;Target=TRINITY_GG_191_c0_g1_i21 57 147;Gap=M12 I24 M55
k141_563	Seison-GA2-softmasked	cDNA_match	1758	2358	100	+	.	ID=TRINITY_GG_191_c0_g1_i21.path1;Name=TRINITY_GG_191_c0_g1_i21;Dir=antisense;Target=TRINITY_GG_191_c0_g1_i21 148 748;Gap=M601
k141_1474	Seison-GA2-softmasked	cDNA_match	1748	1829	95	-	.	ID=TRINITY_GG_191_c0_g1_i21.path2;Name=TRINITY_GG_191_c0_g1_i21;Dir=indeterminate;Target=TRINITY_GG_191_c0_g1_i21 749 830;Gap=M82
k141_563	Seison-GA2-softmasked	cDNA_match	284	350	70	+	.	ID=TRINITY_GG_191_c0_g1_i7.path1;Name=TRINITY_GG_191_c0_g1_i7;Dir=antisense;Target=TRINITY_GG_191_c0_g1_i7 57 147;Gap=M12 I24 M55
k141_563	Seison-GA2-softmasked	cDNA_match	1758	1846	100	+	.	ID=TRINITY_GG_191_c0_g1_i7.path1;Name=TRINITY_GG_191_c0_g1_i7;Dir=antisense;Target=TRINITY_GG_191_c0_g1_i7 148 236;Gap=M89
k141_563	Seison-GA2-softmasked	cDNA_match	2982	3070	100	+	.	ID=TRINITY_GG_191_c0_g1_i7.path1;Name=TRINITY_GG_191_c0_g1_i7;Dir=antisense;Target=TRINITY_GG_191_c0_g1_i7 237 325;Gap=M89
k141_563	Seison-GA2-softmasked	cDNA_match	4025	4115	100	+	.	ID=TRINITY_GG_191_c0_g1_i7.path1;Name=TRINITY_GG_191_c0_g1_i7;Dir=antisense;Target=TRINITY_GG_191_c0_g1_i7 326 416;Gap=M91
k141_563	Seison-GA2-softmasked	cDNA_match	4378	4478	94	+	.	ID=TRINITY_GG_191_c0_g1_i7.path1;Name=TRINITY_GG_191_c0_g1_i7;Dir=antisense;Target=TRINITY_GG_191_c0_g1_i7 417 520;Gap=M29 I3 M72
k141_4554	Seison-GA2-softmasked	cDNA_match	7257	7341	100	-	.	ID=TRINITY_GG_191_c0_g1_i7.path2;Name=TRINITY_GG_191_c0_g1_i7;Dir=indeterminate;Target=TRINITY_GG_191_c0_g1_i7 521 605;Gap=M85
k141_1474	Seison-GA2-softmasked	cDNA_match	1029	1123	96	-	.	ID=TRINITY_GG_191_c0_g1_i22.path1;Name=TRINITY_GG_191_c0_g1_i22;Dir=indeterminate;Target=TRINITY_GG_191_c0_g1_i22 3 96;Gap=M40 D1 M54
k141_563	Seison-GA2-softmasked	cDNA_match	2443	3070	99	+	.	ID=TRINITY_GG_191_c0_g1_i22.path2;Name=TRINITY_GG_191_c0_g1_i22;Dir=antisense;Target=TRINITY_GG_191_c0_g1_i22 97 725;Gap=M234 I1 M394
k141_563	Seison-GA2-softmasked	cDNA_match	4025	4117	100	+	.	ID=TRINITY_GG_191_c0_g1_i22.path2;Name=TRINITY_GG_191_c0_g1_i22;Dir=antisense;Target=TRINITY_GG_191_c0_g1_i22 726 818;Gap=M93
k141_563	Seison-GA2-softmasked	cDNA_match	294	3070	99	+	.	ID=TRINITY_GG_191_c0_g1_i30.path1;Name=TRINITY_GG_191_c0_g1_i30;Dir=antisense;Target=TRINITY_GG_191_c0_g1_i30 61 2838;Gap=M2534 I1 M243
k141_563	Seison-GA2-softmasked	cDNA_match	4025	4118	100	+	.	ID=TRINITY_GG_191_c0_g1_i30.path1;Name=TRINITY_GG_191_c0_g1_i30;Dir=antisense;Target=TRINITY_GG_191_c0_g1_i30 2839 2932;Gap=M94
k141_563	Seison-GA2-softmasked	cDNA_match	4378	4478	94	+	.	ID=TRINITY_GG_191_c0_g1_i30.path1;Name=TRINITY_GG_191_c0_g1_i30;Dir=antisense;Target=TRINITY_GG_191_c0_g1_i30 2933 3036;Gap=M29 I3 M72
k141_4554	Seison-GA2-softmasked	cDNA_match	7257	7341	100	-	.	ID=TRINITY_GG_191_c0_g1_i30.path2;Name=TRINITY_GG_191_c0_g1_i30;Dir=indeterminate;Target=TRINITY_GG_191_c0_g1_i30 3037 3121;Gap=M85
k141_563	Seison-GA2-softmasked	cDNA_match	284	3070	99	+	.	ID=TRINITY_GG_191_c0_g1_i11.path1;Name=TRINITY_GG_191_c0_g1_i11;Dir=antisense;Target=TRINITY_GG_191_c0_g1_i11 27 2814;Gap=M2544 I1 M243
k141_563	Seison-GA2-softmasked	cDNA_match	4025	4118	100	+	.	ID=TRINITY_GG_191_c0_g1_i11.path1;Name=TRINITY_GG_191_c0_g1_i11;Dir=antisense;Target=TRINITY_GG_191_c0_g1_i11 2815 2908;Gap=M94
k141_563	Seison-GA2-softmasked	cDNA_match	4378	4478	94	+	.	ID=TRINITY_GG_191_c0_g1_i11.path1;Name=TRINITY_GG_191_c0_g1_i11;Dir=antisense;Target=TRINITY_GG_191_c0_g1_i11 2909 3012;Gap=M29 I3 M72
k141_4554	Seison-GA2-softmasked	cDNA_match	7257	7341	100	-	.	ID=TRINITY_GG_191_c0_g1_i11.path2;Name=TRINITY_GG_191_c0_g1_i11;Dir=indeterminate;Target=TRINITY_GG_191_c0_g1_i11 3013 3097;Gap=M85
k141_563	Seison-GA2-softmasked	cDNA_match	284	3070	98	+	.	ID=TRINITY_GG_191_c0_g1_i15.path1;Name=TRINITY_GG_191_c0_g1_i15;Dir=antisense;Target=TRINITY_GG_191_c0_g1_i15 57 2868;Gap=M12 I24 M2532 I1 M243
k141_563	Seison-GA2-softmasked	cDNA_match	4025	4118	100	+	.	ID=TRINITY_GG_191_c0_g1_i15.path1;Name=TRINITY_GG_191_c0_g1_i15;Dir=antisense;Target=TRINITY_GG_191_c0_g1_i15 2869 2962;Gap=M94
k141_563	Seison-GA2-softmasked	cDNA_match	4378	4478	94	+	.	ID=TRINITY_GG_191_c0_g1_i15.path1;Name=TRINITY_GG_191_c0_g1_i15;Dir=antisense;Target=TRINITY_GG_191_c0_g1_i15 2963 3066;Gap=M29 I3 M72
k141_4554	Seison-GA2-softmasked	cDNA_match	7257	7341	100	-	.	ID=TRINITY_GG_191_c0_g1_i15.path2;Name=TRINITY_GG_191_c0_g1_i15;Dir=indeterminate;Target=TRINITY_GG_191_c0_g1_i15 3067 3151;Gap=M85
k141_563	Seison-GA2-softmasked	cDNA_match	3047	3791	96	+	.	ID=TRINITY_GG_191_c2_g1_i1.path1;Name=TRINITY_GG_191_c2_g1_i1;Dir=indeterminate;Target=TRINITY_GG_191_c2_g1_i1 1 747;Gap=M82 I1 M310 I1 M353
k141_563	Seison-GA2-softmasked	cDNA_match	3829	4048	100	+	.	ID=TRINITY_GG_191_c3_g1_i1.path1;Name=TRINITY_GG_191_c3_g1_i1;Dir=indeterminate;Target=TRINITY_GG_191_c3_g1_i1 1 220;Gap=M220
k141_3338	Seison-GA2-softmasked	cDNA_match	326	1392	100	+	.	ID=TRINITY_GG_192_c0_g1_i1.path1;Name=TRINITY_GG_192_c0_g1_i1;Dir=indeterminate;Target=TRINITY_GG_192_c0_g1_i1 1 1067;Gap=M1067
k141_3338	Seison-GA2-softmasked	cDNA_match	1555	1893	100	+	.	ID=TRINITY_GG_192_c1_g1_i1.path1;Name=TRINITY_GG_192_c1_g1_i1;Dir=indeterminate;Target=TRINITY_GG_192_c1_g1_i1 1 339;Gap=M339
k141_4052	Seison-GA2-softmasked	cDNA_match	1617	2632	100	+	.	ID=TRINITY_GG_193_c0_g1_i1.path1;Name=TRINITY_GG_193_c0_g1_i1;Dir=indeterminate;Target=TRINITY_GG_193_c0_g1_i1 2 1017;Gap=M1016
k141_563	Seison-GA2-softmasked	cDNA_match	284	1846	98	+	.	ID=TRINITY_GG_191_c0_g1_i2.path1;Name=TRINITY_GG_191_c0_g1_i2;Dir=antisense;Target=TRINITY_GG_191_c0_g1_i2 57 1643;Gap=M12 I24 M1551
k141_563	Seison-GA2-softmasked	cDNA_match	2982	3070	100	+	.	ID=TRINITY_GG_191_c0_g1_i2.path1;Name=TRINITY_GG_191_c0_g1_i2;Dir=antisense;Target=TRINITY_GG_191_c0_g1_i2 1644 1732;Gap=M89
k141_563	Seison-GA2-softmasked	cDNA_match	4025	4478	97	+	.	ID=TRINITY_GG_191_c0_g1_i2.path1;Name=TRINITY_GG_191_c0_g1_i2;Dir=antisense;Target=TRINITY_GG_191_c0_g1_i2 1733 2189;Gap=M382 I3 M72
k141_4554	Seison-GA2-softmasked	cDNA_match	7257	7341	100	-	.	ID=TRINITY_GG_191_c0_g1_i2.path2;Name=TRINITY_GG_191_c0_g1_i2;Dir=indeterminate;Target=TRINITY_GG_191_c0_g1_i2 2190 2274;Gap=M85
k141_1471	Seison-GA2-softmasked	cDNA_match	2515	2983	88	+	.	ID=TRINITY_GG_194_c0_g1_i4.path1;Name=TRINITY_GG_194_c0_g1_i4;Dir=indeterminate;Target=TRINITY_GG_194_c0_g1_i4 37 460;Gap=M171 D3 M19 D42 M234
k141_1471	Seison-GA2-softmasked	cDNA_match	2795	2894	97	+	.	ID=TRINITY_GG_194_c0_g1_i4.path2;Name=TRINITY_GG_194_c0_g1_i4;Dir=indeterminate;Target=TRINITY_GG_194_c0_g1_i4 461 560;Gap=M100
k141_1471	Seison-GA2-softmasked	cDNA_match	1973	2303	96	+	.	ID=TRINITY_GG_194_c1_g1_i1.path1;Name=TRINITY_GG_194_c1_g1_i1;Dir=indeterminate;Target=TRINITY_GG_194_c1_g1_i1 8 338;Gap=M331
k141_563	Seison-GA2-softmasked	cDNA_match	4539	5102	97	+	.	ID=TRINITY_GG_191_c1_g1_i2.path1;Name=TRINITY_GG_191_c1_g1_i2;Dir=indeterminate;Target=TRINITY_GG_191_c1_g1_i2 1 566;Gap=M14 I1 M74 I1 M476
k141_563	Seison-GA2-softmasked	cDNA_match	4539	4857	94	+	.	ID=TRINITY_GG_191_c1_g1_i1.path1;Name=TRINITY_GG_191_c1_g1_i1;Dir=indeterminate;Target=TRINITY_GG_191_c1_g1_i1 1 325;Gap=M14 I1 M74 I1 M218 I3 M8 I1 M5
k141_3673	Seison-GA2-softmasked	cDNA_match	75489	75808	93	+	.	ID=TRINITY_GG_191_c1_g1_i1.path2;Name=TRINITY_GG_191_c1_g1_i1;Dir=indeterminate;Target=TRINITY_GG_191_c1_g1_i1 1 325;Gap=M89 I1 M218 I3 M8 I1 M5
k141_2879	Seison-GA2-softmasked	cDNA_match	83792	84111	92	+	.	ID=TRINITY_GG_191_c1_g1_i1.path3;Name=TRINITY_GG_191_c1_g1_i1;Dir=indeterminate;Target=TRINITY_GG_191_c1_g1_i1 1 325;Gap=M89 I1 M218 I3 M8 I1 M5
k141_4687	Seison-GA2-softmasked	cDNA_match	5460	6064	92	+	.	ID=TRINITY_GG_195_c0_g1_i1.path1;Name=TRINITY_GG_195_c0_g1_i1;Dir=indeterminate;Target=TRINITY_GG_195_c0_g1_i1 1 562;Gap=M82 D43 M480
k141_1471	Seison-GA2-softmasked	cDNA_match	2515	2707	96	+	.	ID=TRINITY_GG_194_c0_g1_i2.path1;Name=TRINITY_GG_194_c0_g1_i2;Dir=indeterminate;Target=TRINITY_GG_194_c0_g1_i2 37 226;Gap=M171 D3 M19
k141_847	Seison-GA2-softmasked	cDNA_match	1192	2780	93	+	.	ID=TRINITY_GG_196_c0_g1_i9.path1;Name=TRINITY_GG_196_c0_g1_i9;Dir=antisense;Target=TRINITY_GG_196_c0_g1_i9 1 1491;Gap=M570 D49 M787 D49 M134
k141_847	Seison-GA2-softmasked	cDNA_match	2825	3973	78	+	.	ID=TRINITY_GG_196_c0_g1_i9.path1;Name=TRINITY_GG_196_c0_g1_i9;Dir=antisense;Target=TRINITY_GG_196_c0_g1_i9 1492 2394;Gap=M129 D52 M154 D46 M240 D51 M145 D48 M123 D49 M112
k141_847	Seison-GA2-softmasked	cDNA_match	1192	2780	96	+	.	ID=TRINITY_GG_196_c0_g1_i6.path1;Name=TRINITY_GG_196_c0_g1_i6;Dir=antisense;Target=TRINITY_GG_196_c0_g1_i6 1 1540;Gap=M1406 D49 M134
k141_847	Seison-GA2-softmasked	cDNA_match	2825	3973	78	+	.	ID=TRINITY_GG_196_c0_g1_i6.path1;Name=TRINITY_GG_196_c0_g1_i6;Dir=antisense;Target=TRINITY_GG_196_c0_g1_i6 1541 2443;Gap=M129 D52 M154 D46 M240 D51 M145 D48 M123 D49 M112
k141_847	Seison-GA2-softmasked	cDNA_match	1192	2780	93	+	.	ID=TRINITY_GG_196_c0_g1_i7.path1;Name=TRINITY_GG_196_c0_g1_i7;Dir=antisense;Target=TRINITY_GG_196_c0_g1_i7 1 1491;Gap=M570 D49 M787 D49 M134
k141_847	Seison-GA2-softmasked	cDNA_match	2825	3973	82	+	.	ID=TRINITY_GG_196_c0_g1_i7.path1;Name=TRINITY_GG_196_c0_g1_i7;Dir=antisense;Target=TRINITY_GG_196_c0_g1_i7 1492 2442;Gap=M129 D52 M154 D46 M240 D51 M316 D49 M112
k141_4537	Seison-GA2-softmasked	cDNA_match	1907	2696	98	+	.	ID=TRINITY_GG_197_c0_g1_i1.path1;Name=TRINITY_GG_197_c0_g1_i1;Dir=indeterminate;Target=TRINITY_GG_197_c0_g1_i1 9 798;Gap=M790
k141_2524	Seison-GA2-softmasked	cDNA_match	19	1457	99	+	.	ID=TRINITY_GG_198_c0_g1_i1.path1;Name=TRINITY_GG_198_c0_g1_i1;Dir=indeterminate;Target=TRINITY_GG_198_c0_g1_i1 2 1442;Gap=M1254 I1 M25 I1 M160
k141_847	Seison-GA2-softmasked	cDNA_match	1192	2780	93	+	.	ID=TRINITY_GG_196_c0_g1_i1.path1;Name=TRINITY_GG_196_c0_g1_i1;Dir=antisense;Target=TRINITY_GG_196_c0_g1_i1 1 1491;Gap=M570 D49 M787 D49 M134
k141_847	Seison-GA2-softmasked	cDNA_match	2825	3973	82	+	.	ID=TRINITY_GG_196_c0_g1_i1.path1;Name=TRINITY_GG_196_c0_g1_i1;Dir=antisense;Target=TRINITY_GG_196_c0_g1_i1 1492 2440;Gap=M129 D52 M440 D51 M145 D48 M123 D49 M112
k141_4731	Seison-GA2-softmasked	cDNA_match	104953	105078	100	+	.	ID=TRINITY_GG_200_c0_g1_i1.path1;Name=TRINITY_GG_200_c0_g1_i1;Dir=antisense;Target=TRINITY_GG_200_c0_g1_i1 1 126;Gap=M126
k141_4731	Seison-GA2-softmasked	cDNA_match	108067	108187	100	+	.	ID=TRINITY_GG_200_c0_g1_i1.path1;Name=TRINITY_GG_200_c0_g1_i1;Dir=antisense;Target=TRINITY_GG_200_c0_g1_i1 127 247;Gap=M121
k141_4731	Seison-GA2-softmasked	cDNA_match	107218	107627	100	+	.	ID=TRINITY_GG_200_c1_g1_i1.path1;Name=TRINITY_GG_200_c1_g1_i1;Dir=indeterminate;Target=TRINITY_GG_200_c1_g1_i1 1 410;Gap=M410
k141_4731	Seison-GA2-softmasked	cDNA_match	103976	104949	100	+	.	ID=TRINITY_GG_200_c0_g2_i1.path1;Name=TRINITY_GG_200_c0_g2_i1;Dir=indeterminate;Target=TRINITY_GG_200_c0_g2_i1 1 974;Gap=M974
k141_4731	Seison-GA2-softmasked	cDNA_match	105354	105676	100	+	.	ID=TRINITY_GG_200_c2_g1_i1.path1;Name=TRINITY_GG_200_c2_g1_i1;Dir=indeterminate;Target=TRINITY_GG_200_c2_g1_i1 2 324;Gap=M323
k141_4731	Seison-GA2-softmasked	cDNA_match	103292	103816	100	+	.	ID=TRINITY_GG_201_c0_g1_i1.path1;Name=TRINITY_GG_201_c0_g1_i1;Dir=indeterminate;Target=TRINITY_GG_201_c0_g1_i1 1 525;Gap=M525
k141_4731	Seison-GA2-softmasked	cDNA_match	3523	4942	96	+	.	ID=TRINITY_GG_199_c0_g1_i1.path1;Name=TRINITY_GG_199_c0_g1_i1;Dir=indeterminate;Target=TRINITY_GG_199_c0_g1_i1 1 1368;Gap=M821 D52 M547
k141_4731	Seison-GA2-softmasked	cDNA_match	101446	102211	99	+	.	ID=TRINITY_GG_204_c0_g2_i1.path1;Name=TRINITY_GG_204_c0_g2_i1;Dir=indeterminate;Target=TRINITY_GG_204_c0_g2_i1 1 766;Gap=M766
k141_4731	Seison-GA2-softmasked	cDNA_match	4962	6109	99	+	.	ID=TRINITY_GG_202_c0_g1_i1.path1;Name=TRINITY_GG_202_c0_g1_i1;Dir=indeterminate;Target=TRINITY_GG_202_c0_g1_i1 1 1148;Gap=M1148
k141_4731	Seison-GA2-softmasked	cDNA_match	102254	103211	100	+	.	ID=TRINITY_GG_204_c0_g1_i1.path1;Name=TRINITY_GG_204_c0_g1_i1;Dir=indeterminate;Target=TRINITY_GG_204_c0_g1_i1 1 958;Gap=M958
k141_4731	Seison-GA2-softmasked	cDNA_match	7726	8757	89	+	.	ID=TRINITY_GG_203_c0_g1_i1.path1;Name=TRINITY_GG_203_c0_g1_i1;Dir=indeterminate;Target=TRINITY_GG_203_c0_g1_i1 7 930;Gap=M299 D45 M231 D63 M394
k141_4731	Seison-GA2-softmasked	cDNA_match	76113	81357	100	+	.	ID=TRINITY_GG_205_c0_g1_i2.path1;Name=TRINITY_GG_205_c0_g1_i2;Dir=indeterminate;Target=TRINITY_GG_205_c0_g1_i2 1 5245;Gap=M5245
k141_4731	Seison-GA2-softmasked	cDNA_match	63678	67410	100	+	.	ID=TRINITY_GG_205_c1_g1_i3.path1;Name=TRINITY_GG_205_c1_g1_i3;Dir=indeterminate;Target=TRINITY_GG_205_c1_g1_i3 1 3733;Gap=M3733
k141_4731	Seison-GA2-softmasked	cDNA_match	76113	81357	99	+	.	ID=TRINITY_GG_205_c0_g1_i1.path1;Name=TRINITY_GG_205_c0_g1_i1;Dir=indeterminate;Target=TRINITY_GG_205_c0_g1_i1 1 5201;Gap=M321 D44 M4880
k141_4731	Seison-GA2-softmasked	cDNA_match	63678	64084	100	+	.	ID=TRINITY_GG_205_c1_g1_i2.path1;Name=TRINITY_GG_205_c1_g1_i2;Dir=indeterminate;Target=TRINITY_GG_205_c1_g1_i2 1 407;Gap=M407
k141_1580	Seison-GA2-softmasked	cDNA_match	104110	104171	100	-	.	ID=TRINITY_GG_205_c1_g1_i2.path2;Name=TRINITY_GG_205_c1_g1_i2;Dir=indeterminate;Target=TRINITY_GG_205_c1_g1_i2 408 469;Gap=M62
k141_4731	Seison-GA2-softmasked	cDNA_match	31674	32224	96	+	.	ID=TRINITY_GG_205_c2_g1_i1.path1;Name=TRINITY_GG_205_c2_g1_i1;Dir=indeterminate;Target=TRINITY_GG_205_c2_g1_i1 4 554;Gap=M551
k141_4731	Seison-GA2-softmasked	cDNA_match	31674	32546	94	+	.	ID=TRINITY_GG_205_c2_g1_i2.path1;Name=TRINITY_GG_205_c2_g1_i2;Dir=indeterminate;Target=TRINITY_GG_205_c2_g1_i2 4 832;Gap=M688 D44 M141
k141_4731	Seison-GA2-softmasked	cDNA_match	93840	94040	100	+	.	ID=TRINITY_GG_205_c3_g1_i6.path1;Name=TRINITY_GG_205_c3_g1_i6;Dir=antisense;Target=TRINITY_GG_205_c3_g1_i6 1 201;Gap=M201
k141_4731	Seison-GA2-softmasked	cDNA_match	94167	94294	100	+	.	ID=TRINITY_GG_205_c3_g1_i6.path1;Name=TRINITY_GG_205_c3_g1_i6;Dir=antisense;Target=TRINITY_GG_205_c3_g1_i6 202 329;Gap=M128
k141_4731	Seison-GA2-softmasked	cDNA_match	94519	94963	99	+	.	ID=TRINITY_GG_205_c3_g1_i6.path1;Name=TRINITY_GG_205_c3_g1_i6;Dir=antisense;Target=TRINITY_GG_205_c3_g1_i6 330 774;Gap=M445
k141_4731	Seison-GA2-softmasked	cDNA_match	93840	94040	100	+	.	ID=TRINITY_GG_205_c3_g1_i8.path1;Name=TRINITY_GG_205_c3_g1_i8;Dir=antisense;Target=TRINITY_GG_205_c3_g1_i8 1 201;Gap=M201
k141_4731	Seison-GA2-softmasked	cDNA_match	94167	94489	100	+	.	ID=TRINITY_GG_205_c3_g1_i8.path1;Name=TRINITY_GG_205_c3_g1_i8;Dir=antisense;Target=TRINITY_GG_205_c3_g1_i8 202 524;Gap=M323
k141_4731	Seison-GA2-softmasked	cDNA_match	93840	94040	100	+	.	ID=TRINITY_GG_205_c3_g1_i3.path1;Name=TRINITY_GG_205_c3_g1_i3;Dir=antisense;Target=TRINITY_GG_205_c3_g1_i3 1 201;Gap=M201
k141_4731	Seison-GA2-softmasked	cDNA_match	94167	94294	100	+	.	ID=TRINITY_GG_205_c3_g1_i3.path1;Name=TRINITY_GG_205_c3_g1_i3;Dir=antisense;Target=TRINITY_GG_205_c3_g1_i3 202 329;Gap=M128
k141_4731	Seison-GA2-softmasked	cDNA_match	94519	94625	98	+	.	ID=TRINITY_GG_205_c3_g1_i3.path1;Name=TRINITY_GG_205_c3_g1_i3;Dir=antisense;Target=TRINITY_GG_205_c3_g1_i3 330 436;Gap=M107
k141_4731	Seison-GA2-softmasked	cDNA_match	95016	95090	100	+	.	ID=TRINITY_GG_205_c3_g1_i3.path1;Name=TRINITY_GG_205_c3_g1_i3;Dir=antisense;Target=TRINITY_GG_205_c3_g1_i3 437 511;Gap=M75
k141_4731	Seison-GA2-softmasked	cDNA_match	95359	96790	78	+	.	ID=TRINITY_GG_205_c3_g1_i3.path1;Name=TRINITY_GG_205_c3_g1_i3;Dir=antisense;Target=TRINITY_GG_205_c3_g1_i3 512 1635;Gap=M256 D49 M234 D50 M119 D46 M133 D52 M37 D51 M133 D60 M212
k141_4731	Seison-GA2-softmasked	cDNA_match	93840	94040	100	+	.	ID=TRINITY_GG_205_c3_g1_i5.path1;Name=TRINITY_GG_205_c3_g1_i5;Dir=antisense;Target=TRINITY_GG_205_c3_g1_i5 1 201;Gap=M201
k141_4731	Seison-GA2-softmasked	cDNA_match	94167	94294	100	+	.	ID=TRINITY_GG_205_c3_g1_i5.path1;Name=TRINITY_GG_205_c3_g1_i5;Dir=antisense;Target=TRINITY_GG_205_c3_g1_i5 202 329;Gap=M128
k141_4731	Seison-GA2-softmasked	cDNA_match	94519	94625	98	+	.	ID=TRINITY_GG_205_c3_g1_i5.path1;Name=TRINITY_GG_205_c3_g1_i5;Dir=antisense;Target=TRINITY_GG_205_c3_g1_i5 330 436;Gap=M107
k141_4731	Seison-GA2-softmasked	cDNA_match	95016	95090	100	+	.	ID=TRINITY_GG_205_c3_g1_i5.path1;Name=TRINITY_GG_205_c3_g1_i5;Dir=antisense;Target=TRINITY_GG_205_c3_g1_i5 437 511;Gap=M75
k141_4731	Seison-GA2-softmasked	cDNA_match	95359	96790	81	+	.	ID=TRINITY_GG_205_c3_g1_i5.path1;Name=TRINITY_GG_205_c3_g1_i5;Dir=antisense;Target=TRINITY_GG_205_c3_g1_i5 512 1684;Gap=M539 D50 M119 D46 M133 D52 M37 D51 M133 D60 M212
k141_4731	Seison-GA2-softmasked	cDNA_match	95295	96790	79	+	.	ID=TRINITY_GG_205_c3_g1_i7.path1;Name=TRINITY_GG_205_c3_g1_i7;Dir=indeterminate;Target=TRINITY_GG_205_c3_g1_i7 1 1188;Gap=M320 D49 M234 D50 M119 D46 M133 D52 M37 D51 M133 D60 M212
k141_4731	Seison-GA2-softmasked	cDNA_match	85179	86208	100	+	.	ID=TRINITY_GG_205_c4_g1_i3.path1;Name=TRINITY_GG_205_c4_g1_i3;Dir=indeterminate;Target=TRINITY_GG_205_c4_g1_i3 1 1030;Gap=M1030
k141_4731	Seison-GA2-softmasked	cDNA_match	28852	29025	100	+	.	ID=TRINITY_GG_205_c5_g1_i1.path1;Name=TRINITY_GG_205_c5_g1_i1;Dir=indeterminate;Target=TRINITY_GG_205_c5_g1_i1 1 174;Gap=M174
k141_4731	Seison-GA2-softmasked	cDNA_match	29145	29318	100	+	.	ID=TRINITY_GG_205_c5_g1_i1.path1;Name=TRINITY_GG_205_c5_g1_i1;Dir=indeterminate;Target=TRINITY_GG_205_c5_g1_i1 175 348;Gap=M174
k141_4731	Seison-GA2-softmasked	cDNA_match	83263	84594	100	+	.	ID=TRINITY_GG_205_c4_g1_i2.path1;Name=TRINITY_GG_205_c4_g1_i2;Dir=antisense;Target=TRINITY_GG_205_c4_g1_i2 1 1332;Gap=M1332
k141_4731	Seison-GA2-softmasked	cDNA_match	84778	86208	93	+	.	ID=TRINITY_GG_205_c4_g1_i2.path1;Name=TRINITY_GG_205_c4_g1_i2;Dir=antisense;Target=TRINITY_GG_205_c4_g1_i2 1333 2677;Gap=M357 D44 M129 D42 M859
k141_4731	Seison-GA2-softmasked	cDNA_match	94220	94294	100	+	.	ID=TRINITY_GG_205_c3_g1_i2.path1;Name=TRINITY_GG_205_c3_g1_i2;Dir=antisense;Target=TRINITY_GG_205_c3_g1_i2 37 111;Gap=M75
k141_4731	Seison-GA2-softmasked	cDNA_match	94519	94625	98	+	.	ID=TRINITY_GG_205_c3_g1_i2.path1;Name=TRINITY_GG_205_c3_g1_i2;Dir=antisense;Target=TRINITY_GG_205_c3_g1_i2 112 218;Gap=M107
k141_4731	Seison-GA2-softmasked	cDNA_match	83263	84594	100	+	.	ID=TRINITY_GG_205_c4_g1_i1.path1;Name=TRINITY_GG_205_c4_g1_i1;Dir=antisense;Target=TRINITY_GG_205_c4_g1_i1 1 1332;Gap=M1332
k141_4731	Seison-GA2-softmasked	cDNA_match	84778	86208	97	+	.	ID=TRINITY_GG_205_c4_g1_i1.path1;Name=TRINITY_GG_205_c4_g1_i1;Dir=antisense;Target=TRINITY_GG_205_c4_g1_i1 1333 2721;Gap=M530 D42 M859
k141_4731	Seison-GA2-softmasked	cDNA_match	31193	31512	100	+	.	ID=TRINITY_GG_205_c10_g1_i1.path1;Name=TRINITY_GG_205_c10_g1_i1;Dir=indeterminate;Target=TRINITY_GG_205_c10_g1_i1 1 320;Gap=M320
k141_4731	Seison-GA2-softmasked	cDNA_match	14947	16472	96	+	.	ID=TRINITY_GG_205_c8_g1_i1.path1;Name=TRINITY_GG_205_c8_g1_i1;Dir=indeterminate;Target=TRINITY_GG_205_c8_g1_i1 1 1476;Gap=M1315 D50 M161
k141_4731	Seison-GA2-softmasked	cDNA_match	24366	24612	98	+	.	ID=TRINITY_GG_205_c11_g1_i1.path1;Name=TRINITY_GG_205_c11_g1_i1;Dir=indeterminate;Target=TRINITY_GG_205_c11_g1_i1 2 248;Gap=M247
k141_4731	Seison-GA2-softmasked	cDNA_match	41442	42185	76	+	.	ID=TRINITY_GG_205_c7_g1_i1.path1;Name=TRINITY_GG_205_c7_g1_i1;Dir=antisense;Target=TRINITY_GG_205_c7_g1_i1 8 576;Gap=M251 D62 M93 D55 M131 D58 M94
k141_4731	Seison-GA2-softmasked	cDNA_match	42239	44418	96	+	.	ID=TRINITY_GG_205_c7_g1_i1.path1;Name=TRINITY_GG_205_c7_g1_i1;Dir=antisense;Target=TRINITY_GG_205_c7_g1_i1 577 2689;Gap=M154 D67 M1959
k141_4731	Seison-GA2-softmasked	cDNA_match	92219	92504	99	+	.	ID=TRINITY_GG_205_c13_g1_i1.path1;Name=TRINITY_GG_205_c13_g1_i1;Dir=indeterminate;Target=TRINITY_GG_205_c13_g1_i1 1 286;Gap=M286
k141_4731	Seison-GA2-softmasked	cDNA_match	20998	21393	100	+	.	ID=TRINITY_GG_205_c12_g1_i1.path1;Name=TRINITY_GG_205_c12_g1_i1;Dir=indeterminate;Target=TRINITY_GG_205_c12_g1_i1 1 396;Gap=M396
k141_4731	Seison-GA2-softmasked	cDNA_match	58010	60735	89	+	.	ID=TRINITY_GG_205_c9_g1_i1.path1;Name=TRINITY_GG_205_c9_g1_i1;Dir=indeterminate;Target=TRINITY_GG_205_c9_g1_i1 1 2436;Gap=M341 D65 M63 D48 M89 D43 M1480 D48 M184 D42 M126 D44 M153
k141_4731	Seison-GA2-softmasked	cDNA_match	29374	29770	100	+	.	ID=TRINITY_GG_205_c15_g1_i1.path1;Name=TRINITY_GG_205_c15_g1_i1;Dir=indeterminate;Target=TRINITY_GG_205_c15_g1_i1 1 397;Gap=M397
k141_4731	Seison-GA2-softmasked	cDNA_match	22824	23131	100	+	.	ID=TRINITY_GG_205_c14_g1_i1.path1;Name=TRINITY_GG_205_c14_g1_i1;Dir=indeterminate;Target=TRINITY_GG_205_c14_g1_i1 1 308;Gap=M308
k141_4731	Seison-GA2-softmasked	cDNA_match	23794	24113	100	+	.	ID=TRINITY_GG_205_c16_g1_i1.path1;Name=TRINITY_GG_205_c16_g1_i1;Dir=indeterminate;Target=TRINITY_GG_205_c16_g1_i1 1 320;Gap=M320
k141_4731	Seison-GA2-softmasked	cDNA_match	18348	18572	100	+	.	ID=TRINITY_GG_205_c17_g1_i1.path1;Name=TRINITY_GG_205_c17_g1_i1;Dir=indeterminate;Target=TRINITY_GG_205_c17_g1_i1 1 225;Gap=M225
k141_4731	Seison-GA2-softmasked	cDNA_match	82591	83109	100	+	.	ID=TRINITY_GG_205_c18_g1_i1.path1;Name=TRINITY_GG_205_c18_g1_i1;Dir=indeterminate;Target=TRINITY_GG_205_c18_g1_i1 1 519;Gap=M519
k141_4731	Seison-GA2-softmasked	cDNA_match	18733	19003	100	+	.	ID=TRINITY_GG_205_c19_g1_i1.path1;Name=TRINITY_GG_205_c19_g1_i1;Dir=indeterminate;Target=TRINITY_GG_205_c19_g1_i1 1 271;Gap=M271
k141_4731	Seison-GA2-softmasked	cDNA_match	62205	62683	100	+	.	ID=TRINITY_GG_205_c22_g1_i1.path1;Name=TRINITY_GG_205_c22_g1_i1;Dir=indeterminate;Target=TRINITY_GG_205_c22_g1_i1 1 479;Gap=M479
k141_4731	Seison-GA2-softmasked	cDNA_match	27211	27504	100	+	.	ID=TRINITY_GG_205_c20_g1_i1.path1;Name=TRINITY_GG_205_c20_g1_i1;Dir=indeterminate;Target=TRINITY_GG_205_c20_g1_i1 1 294;Gap=M294
k141_4731	Seison-GA2-softmasked	cDNA_match	21478	21797	100	+	.	ID=TRINITY_GG_205_c21_g1_i1.path1;Name=TRINITY_GG_205_c21_g1_i1;Dir=indeterminate;Target=TRINITY_GG_205_c21_g1_i1 1 320;Gap=M320
k141_4731	Seison-GA2-softmasked	cDNA_match	20634	20955	100	+	.	ID=TRINITY_GG_205_c23_g1_i1.path1;Name=TRINITY_GG_205_c23_g1_i1;Dir=indeterminate;Target=TRINITY_GG_205_c23_g1_i1 1 322;Gap=M322
k141_4731	Seison-GA2-softmasked	cDNA_match	28300	28344	100	+	.	ID=TRINITY_GG_205_c24_g1_i1.path1;Name=TRINITY_GG_205_c24_g1_i1;Dir=antisense;Target=TRINITY_GG_205_c24_g1_i1 1 45;Gap=M45
k141_4731	Seison-GA2-softmasked	cDNA_match	28400	28565	100	+	.	ID=TRINITY_GG_205_c24_g1_i1.path1;Name=TRINITY_GG_205_c24_g1_i1;Dir=antisense;Target=TRINITY_GG_205_c24_g1_i1 46 211;Gap=M166
k141_4731	Seison-GA2-softmasked	cDNA_match	17371	17617	100	+	.	ID=TRINITY_GG_205_c25_g1_i1.path1;Name=TRINITY_GG_205_c25_g1_i1;Dir=indeterminate;Target=TRINITY_GG_205_c25_g1_i1 1 247;Gap=M247
k141_4268	Seison-GA2-softmasked	cDNA_match	1620	2238	100	+	.	ID=TRINITY_GG_207_c0_g1_i1.path1;Name=TRINITY_GG_207_c0_g1_i1;Dir=indeterminate;Target=TRINITY_GG_207_c0_g1_i1 1 619;Gap=M619
k141_4268	Seison-GA2-softmasked	cDNA_match	16626	17979	91	+	.	ID=TRINITY_GG_209_c0_g1_i4.path1;Name=TRINITY_GG_209_c0_g1_i4;Dir=indeterminate;Target=TRINITY_GG_209_c0_g1_i4 1 1240;Gap=M709 D64 M255 D50 M276
k141_4268	Seison-GA2-softmasked	cDNA_match	5481	7041	79	+	.	ID=TRINITY_GG_208_c0_g1_i1.path1;Name=TRINITY_GG_208_c0_g1_i1;Dir=indeterminate;Target=TRINITY_GG_208_c0_g1_i1 1 1237;Gap=M319 D47 M123 D42 M51 D47 M135 D44 M27 D46 M72 D45 M99 D53 M411
k141_4268	Seison-GA2-softmasked	cDNA_match	16626	17979	87	+	.	ID=TRINITY_GG_209_c0_g1_i3.path1;Name=TRINITY_GG_209_c0_g1_i3;Dir=indeterminate;Target=TRINITY_GG_209_c0_g1_i3 1 1189;Gap=M709 D64 M255 D50 M10 D51 M215
k141_4268	Seison-GA2-softmasked	cDNA_match	16626	17653	100	+	.	ID=TRINITY_GG_209_c0_g1_i1.path1;Name=TRINITY_GG_209_c0_g1_i1;Dir=indeterminate;Target=TRINITY_GG_209_c0_g1_i1 1 1028;Gap=M1028
k141_4268	Seison-GA2-softmasked	cDNA_match	16626	17979	95	+	.	ID=TRINITY_GG_209_c0_g1_i2.path1;Name=TRINITY_GG_209_c0_g1_i2;Dir=indeterminate;Target=TRINITY_GG_209_c0_g1_i2 1 1290;Gap=M709 D64 M581
k141_4268	Seison-GA2-softmasked	cDNA_match	14363	15332	88	+	.	ID=TRINITY_GG_210_c0_g1_i1.path1;Name=TRINITY_GG_210_c0_g1_i1;Dir=indeterminate;Target=TRINITY_GG_210_c0_g1_i1 1 863;Gap=M233 D45 M315 D62 M315
k141_4268	Seison-GA2-softmasked	cDNA_match	18135	20542	100	+	.	ID=TRINITY_GG_211_c0_g1_i2.path1;Name=TRINITY_GG_211_c0_g1_i2;Dir=indeterminate;Target=TRINITY_GG_211_c0_g1_i2 1 2408;Gap=M2408
k141_810	Seison-GA2-softmasked	cDNA_match	24978	25552	99	+	.	ID=TRINITY_GG_212_c0_g1_i1.path1;Name=TRINITY_GG_212_c0_g1_i1;Dir=indeterminate;Target=TRINITY_GG_212_c0_g1_i1 1 575;Gap=M575
k141_4190	Seison-GA2-softmasked	cDNA_match	905	3096	94	+	.	ID=TRINITY_GG_206_c0_g1_i2.path1;Name=TRINITY_GG_206_c0_g1_i2;Dir=indeterminate;Target=TRINITY_GG_206_c0_g1_i2 43 2138;Gap=M201 D40 M103 D56 M1792
k141_4268	Seison-GA2-softmasked	cDNA_match	20270	20335	100	+	.	ID=TRINITY_GG_211_c0_g1_i1.path1;Name=TRINITY_GG_211_c0_g1_i1;Dir=indeterminate;Target=TRINITY_GG_211_c0_g1_i1 1 66;Gap=M66
k141_4268	Seison-GA2-softmasked	cDNA_match	11315	11319	100	+	.	ID=TRINITY_GG_211_c0_g1_i1.path2;Name=TRINITY_GG_211_c0_g1_i1;Dir=indeterminate;Target=TRINITY_GG_211_c0_g1_i1 67 71;Gap=M5
k141_4268	Seison-GA2-softmasked	cDNA_match	20274	20542	100	+	.	ID=TRINITY_GG_211_c0_g1_i1.path2;Name=TRINITY_GG_211_c0_g1_i1;Dir=indeterminate;Target=TRINITY_GG_211_c0_g1_i1 92 360;Gap=M269
k141_810	Seison-GA2-softmasked	cDNA_match	32408	32776	100	+	.	ID=TRINITY_GG_214_c0_g1_i1.path1;Name=TRINITY_GG_214_c0_g1_i1;Dir=indeterminate;Target=TRINITY_GG_214_c0_g1_i1 1 369;Gap=M369
k141_810	Seison-GA2-softmasked	cDNA_match	29488	31878	99	+	.	ID=TRINITY_GG_213_c0_g1_i1.path1;Name=TRINITY_GG_213_c0_g1_i1;Dir=indeterminate;Target=TRINITY_GG_213_c0_g1_i1 5 2395;Gap=M2391
k141_810	Seison-GA2-softmasked	cDNA_match	23991	24765	99	+	.	ID=TRINITY_GG_215_c0_g1_i1.path1;Name=TRINITY_GG_215_c0_g1_i1;Dir=indeterminate;Target=TRINITY_GG_215_c0_g1_i1 2 776;Gap=M775
k141_810	Seison-GA2-softmasked	cDNA_match	66769	68053	100	+	.	ID=TRINITY_GG_216_c0_g1_i1.path1;Name=TRINITY_GG_216_c0_g1_i1;Dir=indeterminate;Target=TRINITY_GG_216_c0_g1_i1 1 1285;Gap=M1285
k141_810	Seison-GA2-softmasked	cDNA_match	3926	4336	100	+	.	ID=TRINITY_GG_217_c0_g2_i1.path1;Name=TRINITY_GG_217_c0_g2_i1;Dir=indeterminate;Target=TRINITY_GG_217_c0_g2_i1 4 414;Gap=M411
k141_165	Seison-GA2-softmasked	cDNA_match	835	958	100	+	.	ID=TRINITY_GG_206_c0_g1_i1.path1;Name=TRINITY_GG_206_c0_g1_i1;Dir=indeterminate;Target=TRINITY_GG_206_c0_g1_i1 27 150;Gap=M124
k141_4190	Seison-GA2-softmasked	cDNA_match	58	3302	93	+	.	ID=TRINITY_GG_206_c0_g1_i1.path2;Name=TRINITY_GG_206_c0_g1_i1;Dir=indeterminate;Target=TRINITY_GG_206_c0_g1_i1 151 3206;Gap=M571 D49 M143 D44 M241 D40 M103 D56 M1998
k141_810	Seison-GA2-softmasked	cDNA_match	2907	3895	99	+	.	ID=TRINITY_GG_217_c0_g1_i1.path1;Name=TRINITY_GG_217_c0_g1_i1;Dir=indeterminate;Target=TRINITY_GG_217_c0_g1_i1 3 991;Gap=M989
k141_810	Seison-GA2-softmasked	cDNA_match	4994	5340	100	+	.	ID=TRINITY_GG_219_c0_g1_i2.path1;Name=TRINITY_GG_219_c0_g1_i2;Dir=indeterminate;Target=TRINITY_GG_219_c0_g1_i2 1 347;Gap=M347
k141_810	Seison-GA2-softmasked	cDNA_match	4994	5275	100	+	.	ID=TRINITY_GG_219_c0_g1_i1.path1;Name=TRINITY_GG_219_c0_g1_i1;Dir=antisense;Target=TRINITY_GG_219_c0_g1_i1 1 282;Gap=M282
k141_810	Seison-GA2-softmasked	cDNA_match	5342	5375	100	+	.	ID=TRINITY_GG_219_c0_g1_i1.path1;Name=TRINITY_GG_219_c0_g1_i1;Dir=antisense;Target=TRINITY_GG_219_c0_g1_i1 283 316;Gap=M34
k141_810	Seison-GA2-softmasked	cDNA_match	52089	52638	100	+	.	ID=TRINITY_GG_218_c0_g1_i3.path1;Name=TRINITY_GG_218_c0_g1_i3;Dir=antisense;Target=TRINITY_GG_218_c0_g1_i3 1 550;Gap=M550
k141_810	Seison-GA2-softmasked	cDNA_match	52781	53405	91	+	.	ID=TRINITY_GG_218_c0_g1_i3.path1;Name=TRINITY_GG_218_c0_g1_i3;Dir=antisense;Target=TRINITY_GG_218_c0_g1_i3 551 1121;Gap=M162 D54 M409
k141_810	Seison-GA2-softmasked	cDNA_match	39335	39970	100	+	.	ID=TRINITY_GG_220_c0_g1_i2.path1;Name=TRINITY_GG_220_c0_g1_i2;Dir=indeterminate;Target=TRINITY_GG_220_c0_g1_i2 1 636;Gap=M636
k141_810	Seison-GA2-softmasked	cDNA_match	39335	39970	91	+	.	ID=TRINITY_GG_220_c0_g1_i1.path1;Name=TRINITY_GG_220_c0_g1_i1;Dir=indeterminate;Target=TRINITY_GG_220_c0_g1_i1 1 579;Gap=M507 D57 M72
k141_810	Seison-GA2-softmasked	cDNA_match	6831	6930	99	+	.	ID=TRINITY_GG_221_c0_g1_i2.path1;Name=TRINITY_GG_221_c0_g1_i2;Dir=antisense;Target=TRINITY_GG_221_c0_g1_i2 43 142;Gap=M100
k141_810	Seison-GA2-softmasked	cDNA_match	7045	7105	88	+	.	ID=TRINITY_GG_221_c0_g1_i2.path1;Name=TRINITY_GG_221_c0_g1_i2;Dir=antisense;Target=TRINITY_GG_221_c0_g1_i2 143 203;Gap=M61
k141_810	Seison-GA2-softmasked	cDNA_match	52597	53405	93	+	.	ID=TRINITY_GG_218_c0_g1_i4.path1;Name=TRINITY_GG_218_c0_g1_i4;Dir=indeterminate;Target=TRINITY_GG_218_c0_g1_i4 56 810;Gap=M346 D54 M409
k141_810	Seison-GA2-softmasked	cDNA_match	6607	6930	100	+	.	ID=TRINITY_GG_221_c0_g1_i1.path1;Name=TRINITY_GG_221_c0_g1_i1;Dir=antisense;Target=TRINITY_GG_221_c0_g1_i1 1 324;Gap=M324
k141_810	Seison-GA2-softmasked	cDNA_match	7045	8314	86	+	.	ID=TRINITY_GG_221_c0_g1_i1.path1;Name=TRINITY_GG_221_c0_g1_i1;Dir=antisense;Target=TRINITY_GG_221_c0_g1_i1 325 1419;Gap=M74 D83 M102 D47 M513 D45 M406
k141_810	Seison-GA2-softmasked	cDNA_match	8429	10233	79	+	.	ID=TRINITY_GG_221_c0_g1_i1.path1;Name=TRINITY_GG_221_c0_g1_i1;Dir=antisense;Target=TRINITY_GG_221_c0_g1_i1 1420 2853;Gap=M125 D51 M87 D53 M141 D48 M60 D53 M267 D54 M163 D47 M208 D65 M383
k141_810	Seison-GA2-softmasked	cDNA_match	6396	6606	100	+	.	ID=TRINITY_GG_221_c1_g1_i1.path1;Name=TRINITY_GG_221_c1_g1_i1;Dir=indeterminate;Target=TRINITY_GG_221_c1_g1_i1 1 211;Gap=M211
k141_810	Seison-GA2-softmasked	cDNA_match	6607	6930	100	+	.	ID=TRINITY_GG_221_c0_g1_i3.path1;Name=TRINITY_GG_221_c0_g1_i3;Dir=antisense;Target=TRINITY_GG_221_c0_g1_i3 1 324;Gap=M324
k141_810	Seison-GA2-softmasked	cDNA_match	7045	10233	82	+	.	ID=TRINITY_GG_221_c0_g1_i3.path1;Name=TRINITY_GG_221_c0_g1_i3;Dir=antisense;Target=TRINITY_GG_221_c0_g1_i3 325 2967;Gap=M74 D83 M102 D47 M513 D45 M645 D51 M87 D53 M141 D48 M60 D53 M267 D54 M163 D47 M208 D65 M383
k141_810	Seison-GA2-softmasked	cDNA_match	5433	5774	100	+	.	ID=TRINITY_GG_222_c0_g1_i1.path1;Name=TRINITY_GG_222_c0_g1_i1;Dir=indeterminate;Target=TRINITY_GG_222_c0_g1_i1 1 342;Gap=M342
k141_810	Seison-GA2-softmasked	cDNA_match	55342	55568	100	+	.	ID=TRINITY_GG_223_c0_g1_i1.path1;Name=TRINITY_GG_223_c0_g1_i1;Dir=indeterminate;Target=TRINITY_GG_223_c0_g1_i1 3 229;Gap=M227
k141_810	Seison-GA2-softmasked	cDNA_match	54120	54391	100	+	.	ID=TRINITY_GG_223_c1_g1_i1.path1;Name=TRINITY_GG_223_c1_g1_i1;Dir=indeterminate;Target=TRINITY_GG_223_c1_g1_i1 2 273;Gap=M272
k141_810	Seison-GA2-softmasked	cDNA_match	55888	56144	100	+	.	ID=TRINITY_GG_224_c0_g1_i1.path1;Name=TRINITY_GG_224_c0_g1_i1;Dir=indeterminate;Target=TRINITY_GG_224_c0_g1_i1 1 257;Gap=M257
k141_810	Seison-GA2-softmasked	cDNA_match	49421	49812	88	+	.	ID=TRINITY_GG_226_c0_g1_i1.path1;Name=TRINITY_GG_226_c0_g1_i1;Dir=antisense;Target=TRINITY_GG_226_c0_g1_i1 1 347;Gap=M221 D45 M126
k141_810	Seison-GA2-softmasked	cDNA_match	50823	51001	100	+	.	ID=TRINITY_GG_226_c0_g1_i1.path1;Name=TRINITY_GG_226_c0_g1_i1;Dir=antisense;Target=TRINITY_GG_226_c0_g1_i1 348 526;Gap=M179
k141_810	Seison-GA2-softmasked	cDNA_match	51064	51163	100	+	.	ID=TRINITY_GG_226_c0_g1_i1.path1;Name=TRINITY_GG_226_c0_g1_i1;Dir=antisense;Target=TRINITY_GG_226_c0_g1_i1 527 626;Gap=M100
k141_810	Seison-GA2-softmasked	cDNA_match	54382	55357	99	+	.	ID=TRINITY_GG_223_c0_g2_i1.path1;Name=TRINITY_GG_223_c0_g2_i1;Dir=indeterminate;Target=TRINITY_GG_223_c0_g2_i1 1 977;Gap=M752 I1 M224
k141_810	Seison-GA2-softmasked	cDNA_match	10746	11658	71	+	.	ID=TRINITY_GG_225_c0_g1_i1.path1;Name=TRINITY_GG_225_c0_g1_i1;Dir=antisense;Target=TRINITY_GG_225_c0_g1_i1 1 653;Gap=M125 D56 M25 D59 M153 D54 M125 D43 M94 D48 M131
k141_810	Seison-GA2-softmasked	cDNA_match	11717	12005	98	+	.	ID=TRINITY_GG_225_c0_g1_i1.path1;Name=TRINITY_GG_225_c0_g1_i1;Dir=antisense;Target=TRINITY_GG_225_c0_g1_i1 654 942;Gap=M289
k141_810	Seison-GA2-softmasked	cDNA_match	48028	49093	95	+	.	ID=TRINITY_GG_226_c0_g1_i2.path1;Name=TRINITY_GG_226_c0_g1_i2;Dir=antisense;Target=TRINITY_GG_226_c0_g1_i2 1 1021;Gap=M481 D45 M540
k141_810	Seison-GA2-softmasked	cDNA_match	49139	49812	80	+	.	ID=TRINITY_GG_226_c0_g1_i2.path1;Name=TRINITY_GG_226_c0_g1_i2;Dir=antisense;Target=TRINITY_GG_226_c0_g1_i2 1022 1562;Gap=M99 D49 M151 D39 M165 D45 M126
k141_810	Seison-GA2-softmasked	cDNA_match	50823	51001	100	+	.	ID=TRINITY_GG_226_c0_g1_i2.path1;Name=TRINITY_GG_226_c0_g1_i2;Dir=antisense;Target=TRINITY_GG_226_c0_g1_i2 1563 1741;Gap=M179
k141_810	Seison-GA2-softmasked	cDNA_match	51064	51163	100	+	.	ID=TRINITY_GG_226_c0_g1_i2.path1;Name=TRINITY_GG_226_c0_g1_i2;Dir=antisense;Target=TRINITY_GG_226_c0_g1_i2 1742 1841;Gap=M100
k141_810	Seison-GA2-softmasked	cDNA_match	48028	49093	99	+	.	ID=TRINITY_GG_226_c0_g1_i6.path1;Name=TRINITY_GG_226_c0_g1_i6;Dir=antisense;Target=TRINITY_GG_226_c0_g1_i6 1 1066;Gap=M1066
k141_810	Seison-GA2-softmasked	cDNA_match	49139	49812	80	+	.	ID=TRINITY_GG_226_c0_g1_i6.path1;Name=TRINITY_GG_226_c0_g1_i6;Dir=antisense;Target=TRINITY_GG_226_c0_g1_i6 1067 1607;Gap=M99 D49 M151 D39 M165 D45 M126
k141_810	Seison-GA2-softmasked	cDNA_match	50823	51001	100	+	.	ID=TRINITY_GG_226_c0_g1_i6.path1;Name=TRINITY_GG_226_c0_g1_i6;Dir=antisense;Target=TRINITY_GG_226_c0_g1_i6 1608 1786;Gap=M179
k141_810	Seison-GA2-softmasked	cDNA_match	51064	51163	100	+	.	ID=TRINITY_GG_226_c0_g1_i6.path1;Name=TRINITY_GG_226_c0_g1_i6;Dir=antisense;Target=TRINITY_GG_226_c0_g1_i6 1787 1886;Gap=M100
k141_810	Seison-GA2-softmasked	cDNA_match	48028	49093	95	+	.	ID=TRINITY_GG_226_c0_g1_i4.path1;Name=TRINITY_GG_226_c0_g1_i4;Dir=antisense;Target=TRINITY_GG_226_c0_g1_i4 1 1021;Gap=M481 D45 M540
k141_810	Seison-GA2-softmasked	cDNA_match	49139	49812	80	+	.	ID=TRINITY_GG_226_c0_g1_i4.path1;Name=TRINITY_GG_226_c0_g1_i4;Dir=antisense;Target=TRINITY_GG_226_c0_g1_i4 1022 1562;Gap=M99 D49 M151 D39 M165 D45 M126
k141_810	Seison-GA2-softmasked	cDNA_match	50823	51163	100	+	.	ID=TRINITY_GG_226_c0_g1_i4.path1;Name=TRINITY_GG_226_c0_g1_i4;Dir=antisense;Target=TRINITY_GG_226_c0_g1_i4 1563 1903;Gap=M341
k141_810	Seison-GA2-softmasked	cDNA_match	56507	58236	93	+	.	ID=TRINITY_GG_227_c0_g1_i1.path1;Name=TRINITY_GG_227_c0_g1_i1;Dir=indeterminate;Target=TRINITY_GG_227_c0_g1_i1 1 1625;Gap=M215 D51 M1266 D54 M144
k141_810	Seison-GA2-softmasked	cDNA_match	20500	20999	88	+	.	ID=TRINITY_GG_228_c0_g1_i1.path1;Name=TRINITY_GG_228_c0_g1_i1;Dir=indeterminate;Target=TRINITY_GG_228_c0_g1_i1 2 443;Gap=M221 D58 M221
k141_810	Seison-GA2-softmasked	cDNA_match	20500	20946	87	+	.	ID=TRINITY_GG_228_c0_g1_i2.path1;Name=TRINITY_GG_228_c0_g1_i2;Dir=antisense;Target=TRINITY_GG_228_c0_g1_i2 2 390;Gap=M221 D58 M168
k141_810	Seison-GA2-softmasked	cDNA_match	20993	21952	93	+	.	ID=TRINITY_GG_228_c0_g1_i2.path1;Name=TRINITY_GG_228_c0_g1_i2;Dir=antisense;Target=TRINITY_GG_228_c0_g1_i2 391 1288;Gap=M195 D62 M703
k141_810	Seison-GA2-softmasked	cDNA_match	21419	21666	91	+	.	ID=TRINITY_GG_228_c0_g2_i1.path1;Name=TRINITY_GG_228_c0_g2_i1;Dir=indeterminate;Target=TRINITY_GG_228_c0_g2_i1 1 248;Gap=M248
k141_810	Seison-GA2-softmasked	cDNA_match	22595	22791	100	+	.	ID=TRINITY_GG_229_c0_g1_i4.path1;Name=TRINITY_GG_229_c0_g1_i4;Dir=antisense;Target=TRINITY_GG_229_c0_g1_i4 1 197;Gap=M197
k141_810	Seison-GA2-softmasked	cDNA_match	22955	23881	99	+	.	ID=TRINITY_GG_229_c0_g1_i4.path1;Name=TRINITY_GG_229_c0_g1_i4;Dir=antisense;Target=TRINITY_GG_229_c0_g1_i4 198 1125;Gap=M830 I1 M97
k141_810	Seison-GA2-softmasked	cDNA_match	22595	23881	94	+	.	ID=TRINITY_GG_229_c0_g1_i1.path1;Name=TRINITY_GG_229_c0_g1_i1;Dir=indeterminate;Target=TRINITY_GG_229_c0_g1_i1 1 1219;Gap=M692 D69 M429 I1 M97
k141_810	Seison-GA2-softmasked	cDNA_match	59769	60028	98	+	.	ID=TRINITY_GG_230_c0_g1_i3.path1;Name=TRINITY_GG_230_c0_g1_i3;Dir=indeterminate;Target=TRINITY_GG_230_c0_g1_i3 1 260;Gap=M260
k141_810	Seison-GA2-softmasked	cDNA_match	58648	59699	100	+	.	ID=TRINITY_GG_230_c0_g1_i1.path1;Name=TRINITY_GG_230_c0_g1_i1;Dir=antisense;Target=TRINITY_GG_230_c0_g1_i1 1 1052;Gap=M1052
k141_810	Seison-GA2-softmasked	cDNA_match	59740	60028	80	+	.	ID=TRINITY_GG_230_c0_g1_i1.path1;Name=TRINITY_GG_230_c0_g1_i1;Dir=antisense;Target=TRINITY_GG_230_c0_g1_i1 1053 1284;Gap=M77 D57 M155
k141_810	Seison-GA2-softmasked	cDNA_match	58648	59699	96	+	.	ID=TRINITY_GG_230_c0_g1_i2.path1;Name=TRINITY_GG_230_c0_g1_i2;Dir=antisense;Target=TRINITY_GG_230_c0_g1_i2 1 1012;Gap=M863 D40 M149
k141_810	Seison-GA2-softmasked	cDNA_match	59740	60028	80	+	.	ID=TRINITY_GG_230_c0_g1_i2.path1;Name=TRINITY_GG_230_c0_g1_i2;Dir=antisense;Target=TRINITY_GG_230_c0_g1_i2 1013 1244;Gap=M77 D57 M155
k141_810	Seison-GA2-softmasked	cDNA_match	22595	23881	99	+	.	ID=TRINITY_GG_229_c0_g1_i3.path1;Name=TRINITY_GG_229_c0_g1_i3;Dir=indeterminate;Target=TRINITY_GG_229_c0_g1_i3 1 1288;Gap=M1190 I1 M97
k141_2769	Seison-GA2-softmasked	cDNA_match	8899	9233	100	+	.	ID=TRINITY_GG_232_c0_g1_i1.path1;Name=TRINITY_GG_232_c0_g1_i1;Dir=indeterminate;Target=TRINITY_GG_232_c0_g1_i1 2 336;Gap=M335
k141_2769	Seison-GA2-softmasked	cDNA_match	6057	6412	100	+	.	ID=TRINITY_GG_231_c0_g1_i1.path1;Name=TRINITY_GG_231_c0_g1_i1;Dir=indeterminate;Target=TRINITY_GG_231_c0_g1_i1 1 356;Gap=M356
k141_2769	Seison-GA2-softmasked	cDNA_match	8464	8895	100	+	.	ID=TRINITY_GG_232_c1_g1_i1.path1;Name=TRINITY_GG_232_c1_g1_i1;Dir=indeterminate;Target=TRINITY_GG_232_c1_g1_i1 2 433;Gap=M432
k141_810	Seison-GA2-softmasked	cDNA_match	60030	62992	100	+	.	ID=TRINITY_GG_230_c1_g1_i1.path1;Name=TRINITY_GG_230_c1_g1_i1;Dir=indeterminate;Target=TRINITY_GG_230_c1_g1_i1 1 2963;Gap=M2963
k141_2769	Seison-GA2-softmasked	cDNA_match	3472	5887	100	+	.	ID=TRINITY_GG_233_c0_g1_i1.path1;Name=TRINITY_GG_233_c0_g1_i1;Dir=indeterminate;Target=TRINITY_GG_233_c0_g1_i1 1 2416;Gap=M2416
k141_2769	Seison-GA2-softmasked	cDNA_match	6114	6340	89	+	.	ID=TRINITY_GG_231_c0_g1_i2.path1;Name=TRINITY_GG_231_c0_g1_i2;Dir=indeterminate;Target=TRINITY_GG_231_c0_g1_i2 16 239;Gap=M215 D3 M9
k141_2769	Seison-GA2-softmasked	cDNA_match	732	1265	99	+	.	ID=TRINITY_GG_234_c0_g1_i1.path1;Name=TRINITY_GG_234_c0_g1_i1;Dir=indeterminate;Target=TRINITY_GG_234_c0_g1_i1 1 534;Gap=M534
k141_2768	Seison-GA2-softmasked	cDNA_match	1	1565	97	+	.	ID=TRINITY_GG_235_c0_g1_i3.path1;Name=TRINITY_GG_235_c0_g1_i3;Dir=indeterminate;Target=TRINITY_GG_235_c0_g1_i3 93 1616;Gap=M963 D41 M561
k141_2768	Seison-GA2-softmasked	cDNA_match	1	1565	96	+	.	ID=TRINITY_GG_235_c0_g1_i1.path1;Name=TRINITY_GG_235_c0_g1_i1;Dir=indeterminate;Target=TRINITY_GG_235_c0_g1_i1 93 1595;Gap=M1424 D62 M79
k141_1377	Seison-GA2-softmasked	cDNA_match	4808	7044	100	+	.	ID=TRINITY_GG_236_c0_g1_i7.path1;Name=TRINITY_GG_236_c0_g1_i7;Dir=indeterminate;Target=TRINITY_GG_236_c0_g1_i7 1 2237;Gap=M2237
k141_1377	Seison-GA2-softmasked	cDNA_match	7086	8017	76	+	.	ID=TRINITY_GG_236_c1_g1_i1.path1;Name=TRINITY_GG_236_c1_g1_i1;Dir=indeterminate;Target=TRINITY_GG_236_c1_g1_i1 1 710;Gap=M149 D45 M94 D44 M185 D46 M75 D43 M101 D44 M106
k141_2768	Seison-GA2-softmasked	cDNA_match	1	1565	100	+	.	ID=TRINITY_GG_235_c0_g1_i2.path1;Name=TRINITY_GG_235_c0_g1_i2;Dir=indeterminate;Target=TRINITY_GG_235_c0_g1_i2 93 1657;Gap=M1565
k141_1377	Seison-GA2-softmasked	cDNA_match	464	905	85	+	.	ID=TRINITY_GG_237_c0_g1_i1.path1;Name=TRINITY_GG_237_c0_g1_i1;Dir=indeterminate;Target=TRINITY_GG_237_c0_g1_i1 1 377;Gap=M159 D65 M218
k141_1377	Seison-GA2-softmasked	cDNA_match	16350	17937	81	+	.	ID=TRINITY_GG_239_c0_g1_i1.path1;Name=TRINITY_GG_239_c0_g1_i1;Dir=indeterminate;Target=TRINITY_GG_239_c0_g1_i1 9 1299;Gap=M249 D54 M365 D51 M88 D41 M146 D42 M184 D47 M121 D62 M138
k141_1377	Seison-GA2-softmasked	cDNA_match	18989	21958	99	+	.	ID=TRINITY_GG_238_c0_g1_i1.path1;Name=TRINITY_GG_238_c0_g1_i1;Dir=indeterminate;Target=TRINITY_GG_238_c0_g1_i1 1 2970;Gap=M2970
k141_1377	Seison-GA2-softmasked	cDNA_match	16350	17403	86	+	.	ID=TRINITY_GG_239_c0_g1_i2.path1;Name=TRINITY_GG_239_c0_g1_i2;Dir=indeterminate;Target=TRINITY_GG_239_c0_g1_i2 9 916;Gap=M249 D54 M365 D51 M88 D41 M206
k141_2260	Seison-GA2-softmasked	cDNA_match	9804	10501	99	+	.	ID=TRINITY_GG_240_c0_g1_i1.path1;Name=TRINITY_GG_240_c0_g1_i1;Dir=indeterminate;Target=TRINITY_GG_240_c0_g1_i1 1 698;Gap=M698
k141_1377	Seison-GA2-softmasked	cDNA_match	4808	7044	96	+	.	ID=TRINITY_GG_236_c0_g1_i1.path1;Name=TRINITY_GG_236_c0_g1_i1;Dir=indeterminate;Target=TRINITY_GG_236_c0_g1_i1 1 2315;Gap=M1838 I78 M399
k141_2260	Seison-GA2-softmasked	cDNA_match	8945	9225	96	+	.	ID=TRINITY_GG_241_c0_g1_i2.path1;Name=TRINITY_GG_241_c0_g1_i2;Dir=indeterminate;Target=TRINITY_GG_241_c0_g1_i2 4 284;Gap=M281
k141_4762	Seison-GA2-softmasked	cDNA_match	24698	24979	100	+	.	ID=TRINITY_GG_242_c0_g1_i1.path1;Name=TRINITY_GG_242_c0_g1_i1;Dir=indeterminate;Target=TRINITY_GG_242_c0_g1_i1 1 282;Gap=M282
k141_1377	Seison-GA2-softmasked	cDNA_match	4808	6743	99	+	.	ID=TRINITY_GG_236_c0_g1_i3.path1;Name=TRINITY_GG_236_c0_g1_i3;Dir=indeterminate;Target=TRINITY_GG_236_c0_g1_i3 1 1936;Gap=M1936
k141_1377	Seison-GA2-softmasked	cDNA_match	6627	7044	98	+	.	ID=TRINITY_GG_236_c0_g1_i3.path2;Name=TRINITY_GG_236_c0_g1_i3;Dir=indeterminate;Target=TRINITY_GG_236_c0_g1_i3 1937 2354;Gap=M418
k141_4762	Seison-GA2-softmasked	cDNA_match	24986	25187	100	+	.	ID=TRINITY_GG_242_c1_g1_i1.path1;Name=TRINITY_GG_242_c1_g1_i1;Dir=indeterminate;Target=TRINITY_GG_242_c1_g1_i1 1 202;Gap=M202
k141_2260	Seison-GA2-softmasked	cDNA_match	8945	9418	87	+	.	ID=TRINITY_GG_241_c0_g1_i1.path1;Name=TRINITY_GG_241_c0_g1_i1;Dir=indeterminate;Target=TRINITY_GG_241_c0_g1_i1 4 427;Gap=M219 D50 M205
k141_4762	Seison-GA2-softmasked	cDNA_match	22166	22515	99	+	.	ID=TRINITY_GG_244_c0_g1_i1.path1;Name=TRINITY_GG_244_c0_g1_i1;Dir=indeterminate;Target=TRINITY_GG_244_c0_g1_i1 1 350;Gap=M350
k141_4762	Seison-GA2-softmasked	cDNA_match	19283	20684	100	+	.	ID=TRINITY_GG_243_c0_g1_i3.path1;Name=TRINITY_GG_243_c0_g1_i3;Dir=antisense;Target=TRINITY_GG_243_c0_g1_i3 1 1402;Gap=M1402
k141_4762	Seison-GA2-softmasked	cDNA_match	21184	21262	100	+	.	ID=TRINITY_GG_243_c0_g1_i3.path1;Name=TRINITY_GG_243_c0_g1_i3;Dir=antisense;Target=TRINITY_GG_243_c0_g1_i3 1403 1481;Gap=M79
k141_4762	Seison-GA2-softmasked	cDNA_match	19283	20684	99	+	.	ID=TRINITY_GG_243_c0_g1_i2.path1;Name=TRINITY_GG_243_c0_g1_i2;Dir=antisense;Target=TRINITY_GG_243_c0_g1_i2 1 1403;Gap=M214 I1 M1188
k141_4762	Seison-GA2-softmasked	cDNA_match	21184	21262	100	+	.	ID=TRINITY_GG_243_c0_g1_i2.path1;Name=TRINITY_GG_243_c0_g1_i2;Dir=antisense;Target=TRINITY_GG_243_c0_g1_i2 1404 1482;Gap=M79
k141_4762	Seison-GA2-softmasked	cDNA_match	26362	27434	85	+	.	ID=TRINITY_GG_246_c0_g1_i1.path1;Name=TRINITY_GG_246_c0_g1_i1;Dir=indeterminate;Target=TRINITY_GG_246_c0_g1_i1 1 913;Gap=M236 D49 M111 D55 M230 D56 M336
k141_4762	Seison-GA2-softmasked	cDNA_match	19283	21262	99	+	.	ID=TRINITY_GG_243_c0_g1_i4.path1;Name=TRINITY_GG_243_c0_g1_i4;Dir=indeterminate;Target=TRINITY_GG_243_c0_g1_i4 1 1981;Gap=M1546 I1 M434
k141_4762	Seison-GA2-softmasked	cDNA_match	5279	5740	100	+	.	ID=TRINITY_GG_247_c0_g1_i1.path1;Name=TRINITY_GG_247_c0_g1_i1;Dir=indeterminate;Target=TRINITY_GG_247_c0_g1_i1 1 462;Gap=M462
k141_4762	Seison-GA2-softmasked	cDNA_match	12727	13129	99	+	.	ID=TRINITY_GG_248_c0_g1_i1.path1;Name=TRINITY_GG_248_c0_g1_i1;Dir=indeterminate;Target=TRINITY_GG_248_c0_g1_i1 1 404;Gap=M380 I1 M23
k141_4762	Seison-GA2-softmasked	cDNA_match	5869	9217	90	+	.	ID=TRINITY_GG_245_c0_g1_i2.path1;Name=TRINITY_GG_245_c0_g1_i2;Dir=indeterminate;Target=TRINITY_GG_245_c0_g1_i2 2 3045;Gap=M189 D49 M2402 D56 M95 D48 M82 D58 M85 D49 M96 D45 M95
k141_4762	Seison-GA2-softmasked	cDNA_match	14240	15540	89	+	.	ID=TRINITY_GG_249_c0_g1_i2.path1;Name=TRINITY_GG_249_c0_g1_i2;Dir=indeterminate;Target=TRINITY_GG_249_c0_g1_i2 10 1170;Gap=M251 D51 M307 D46 M195 D43 M408
k141_4762	Seison-GA2-softmasked	cDNA_match	14240	15540	85	+	.	ID=TRINITY_GG_249_c0_g1_i1.path1;Name=TRINITY_GG_249_c0_g1_i1;Dir=indeterminate;Target=TRINITY_GG_249_c0_g1_i1 10 1121;Gap=M251 D51 M307 D46 M195 D43 M235 D49 M124
k141_4762	Seison-GA2-softmasked	cDNA_match	5869	8692	98	+	.	ID=TRINITY_GG_245_c0_g1_i1.path1;Name=TRINITY_GG_245_c0_g1_i1;Dir=indeterminate;Target=TRINITY_GG_245_c0_g1_i1 2 2776;Gap=M189 D49 M2586
k141_4528	Seison-GA2-softmasked	cDNA_match	102	548	96	+	.	ID=TRINITY_GG_250_c0_g1_i1.path1;Name=TRINITY_GG_250_c0_g1_i1;Dir=indeterminate;Target=TRINITY_GG_250_c0_g1_i1 1 447;Gap=M447
k141_4762	Seison-GA2-softmasked	cDNA_match	27871	29068	100	+	.	ID=TRINITY_GG_251_c0_g1_i1.path1;Name=TRINITY_GG_251_c0_g1_i1;Dir=indeterminate;Target=TRINITY_GG_251_c0_g1_i1 1 1198;Gap=M1198
k141_2447	Seison-GA2-softmasked	cDNA_match	6099	6958	100	+	.	ID=TRINITY_GG_252_c0_g1_i2.path1;Name=TRINITY_GG_252_c0_g1_i2;Dir=indeterminate;Target=TRINITY_GG_252_c0_g1_i2 1 860;Gap=M860
k141_2447	Seison-GA2-softmasked	cDNA_match	6479	6958	99	+	.	ID=TRINITY_GG_252_c0_g1_i1.path1;Name=TRINITY_GG_252_c0_g1_i1;Dir=indeterminate;Target=TRINITY_GG_252_c0_g1_i1 1 481;Gap=M271 I1 M209
k141_1052	Seison-GA2-softmasked	cDNA_match	6145	6464	85	+	.	ID=TRINITY_GG_253_c0_g1_i1.path1;Name=TRINITY_GG_253_c0_g1_i1;Dir=antisense;Target=TRINITY_GG_253_c0_g1_i1 3 277;Gap=M227 D45 M48
k141_1052	Seison-GA2-softmasked	cDNA_match	6513	7470	78	+	.	ID=TRINITY_GG_253_c0_g1_i1.path1;Name=TRINITY_GG_253_c0_g1_i1;Dir=antisense;Target=TRINITY_GG_253_c0_g1_i1 278 1029;Gap=M90 D48 M126 D49 M91 D49 M66 D60 M379
k141_2447	Seison-GA2-softmasked	cDNA_match	6099	6478	100	+	.	ID=TRINITY_GG_252_c0_g1_i3.path1;Name=TRINITY_GG_252_c0_g1_i3;Dir=indeterminate;Target=TRINITY_GG_252_c0_g1_i3 1 380;Gap=M380
k141_2447	Seison-GA2-softmasked	cDNA_match	6484	6958	100	+	.	ID=TRINITY_GG_252_c0_g1_i3.path1;Name=TRINITY_GG_252_c0_g1_i3;Dir=indeterminate;Target=TRINITY_GG_252_c0_g1_i3 440 914;Gap=M475
k141_1052	Seison-GA2-softmasked	cDNA_match	1418	2319	78	+	.	ID=TRINITY_GG_254_c0_g1_i5.path1;Name=TRINITY_GG_254_c0_g1_i5;Dir=antisense;Target=TRINITY_GG_254_c0_g1_i5 1 708;Gap=M173 D45 M154 D42 M102 D50 M125 D57 M154
k141_1052	Seison-GA2-softmasked	cDNA_match	2422	2992	100	+	.	ID=TRINITY_GG_254_c0_g1_i5.path1;Name=TRINITY_GG_254_c0_g1_i5;Dir=antisense;Target=TRINITY_GG_254_c0_g1_i5 709 1279;Gap=M571
k141_1052	Seison-GA2-softmasked	cDNA_match	324	458	100	+	.	ID=TRINITY_GG_254_c1_g1_i2.path1;Name=TRINITY_GG_254_c1_g1_i2;Dir=antisense;Target=TRINITY_GG_254_c1_g1_i2 1 135;Gap=M135
k141_1052	Seison-GA2-softmasked	cDNA_match	540	1417	94	+	.	ID=TRINITY_GG_254_c1_g1_i2.path1;Name=TRINITY_GG_254_c1_g1_i2;Dir=antisense;Target=TRINITY_GG_254_c1_g1_i2 136 965;Gap=M341 D48 M489
k141_1052	Seison-GA2-softmasked	cDNA_match	324	1417	91	+	.	ID=TRINITY_GG_254_c1_g1_i4.path1;Name=TRINITY_GG_254_c1_g1_i4;Dir=indeterminate;Target=TRINITY_GG_254_c1_g1_i4 1 998;Gap=M557 D48 M261 D48 M180
k141_1052	Seison-GA2-softmasked	cDNA_match	324	458	100	+	.	ID=TRINITY_GG_254_c1_g1_i3.path1;Name=TRINITY_GG_254_c1_g1_i3;Dir=antisense;Target=TRINITY_GG_254_c1_g1_i3 1 135;Gap=M135
k141_1052	Seison-GA2-softmasked	cDNA_match	540	1417	89	+	.	ID=TRINITY_GG_254_c1_g1_i3.path1;Name=TRINITY_GG_254_c1_g1_i3;Dir=antisense;Target=TRINITY_GG_254_c1_g1_i3 136 917;Gap=M341 D48 M261 D48 M180
k141_1052	Seison-GA2-softmasked	cDNA_match	1418	2319	78	+	.	ID=TRINITY_GG_254_c0_g1_i9.path1;Name=TRINITY_GG_254_c0_g1_i9;Dir=antisense;Target=TRINITY_GG_254_c0_g1_i9 1 708;Gap=M173 D45 M154 D42 M102 D50 M125 D57 M154
k141_1052	Seison-GA2-softmasked	cDNA_match	2422	2853	100	+	.	ID=TRINITY_GG_254_c0_g1_i9.path1;Name=TRINITY_GG_254_c0_g1_i9;Dir=antisense;Target=TRINITY_GG_254_c0_g1_i9 709 1140;Gap=M432
k141_1052	Seison-GA2-softmasked	cDNA_match	2970	3780	80	+	.	ID=TRINITY_GG_254_c0_g1_i9.path1;Name=TRINITY_GG_254_c0_g1_i9;Dir=antisense;Target=TRINITY_GG_254_c0_g1_i9 1141 1796;Gap=M153 D45 M136 D47 M114 D63 M253
k141_1052	Seison-GA2-softmasked	cDNA_match	3828	4538	73	+	.	ID=TRINITY_GG_254_c0_g1_i9.path1;Name=TRINITY_GG_254_c0_g1_i9;Dir=antisense;Target=TRINITY_GG_254_c0_g1_i9 1797 2319;Gap=M147 D67 M119 D47 M118 D74 M139
k141_1052	Seison-GA2-softmasked	cDNA_match	4581	5552	75	+	.	ID=TRINITY_GG_254_c0_g1_i9.path1;Name=TRINITY_GG_254_c0_g1_i9;Dir=antisense;Target=TRINITY_GG_254_c0_g1_i9 2320 3051;Gap=M145 D47 M220 D79 M61 D70 M85 D44 M221
k141_1052	Seison-GA2-softmasked	cDNA_match	5596	5716	100	+	.	ID=TRINITY_GG_254_c0_g1_i9.path1;Name=TRINITY_GG_254_c0_g1_i9;Dir=antisense;Target=TRINITY_GG_254_c0_g1_i9 3052 3172;Gap=M121
k141_1052	Seison-GA2-softmasked	cDNA_match	1418	2319	78	+	.	ID=TRINITY_GG_254_c0_g1_i7.path1;Name=TRINITY_GG_254_c0_g1_i7;Dir=antisense;Target=TRINITY_GG_254_c0_g1_i7 1 708;Gap=M173 D45 M154 D42 M102 D50 M125 D57 M154
k141_1052	Seison-GA2-softmasked	cDNA_match	2422	2853	100	+	.	ID=TRINITY_GG_254_c0_g1_i7.path1;Name=TRINITY_GG_254_c0_g1_i7;Dir=antisense;Target=TRINITY_GG_254_c0_g1_i7 709 1140;Gap=M432
k141_1052	Seison-GA2-softmasked	cDNA_match	2970	3780	80	+	.	ID=TRINITY_GG_254_c0_g1_i7.path1;Name=TRINITY_GG_254_c0_g1_i7;Dir=antisense;Target=TRINITY_GG_254_c0_g1_i7 1141 1796;Gap=M153 D45 M136 D47 M114 D63 M253
k141_1052	Seison-GA2-softmasked	cDNA_match	3828	5552	77	+	.	ID=TRINITY_GG_254_c0_g1_i7.path1;Name=TRINITY_GG_254_c0_g1_i7;Dir=antisense;Target=TRINITY_GG_254_c0_g1_i7 1797 3140;Gap=M147 D67 M119 D47 M118 D74 M593 D79 M61 D70 M85 D44 M221
k141_1052	Seison-GA2-softmasked	cDNA_match	5596	5716	100	+	.	ID=TRINITY_GG_254_c0_g1_i7.path1;Name=TRINITY_GG_254_c0_g1_i7;Dir=antisense;Target=TRINITY_GG_254_c0_g1_i7 3141 3261;Gap=M121
k141_3578	Seison-GA2-softmasked	cDNA_match	132599	134503	99	+	.	ID=TRINITY_GG_255_c0_g1_i1.path1;Name=TRINITY_GG_255_c0_g1_i1;Dir=indeterminate;Target=TRINITY_GG_255_c0_g1_i1 1 1905;Gap=M1905
k141_3578	Seison-GA2-softmasked	cDNA_match	134336	134503	98	+	.	ID=TRINITY_GG_255_c0_g1_i2.path1;Name=TRINITY_GG_255_c0_g1_i2;Dir=indeterminate;Target=TRINITY_GG_255_c0_g1_i2 79 246;Gap=M168
k141_3578	Seison-GA2-softmasked	cDNA_match	140426	140637	100	+	.	ID=TRINITY_GG_256_c1_g1_i1.path1;Name=TRINITY_GG_256_c1_g1_i1;Dir=indeterminate;Target=TRINITY_GG_256_c1_g1_i1 1 212;Gap=M212
k141_3578	Seison-GA2-softmasked	cDNA_match	137129	138823	73	+	.	ID=TRINITY_GG_256_c0_g1_i2.path1;Name=TRINITY_GG_256_c0_g1_i2;Dir=antisense;Target=TRINITY_GG_256_c0_g1_i2 1 1249;Gap=M143 D58 M129 D46 M105 D44 M117 D43 M157 D44 M90 D62 M98 D56 M277 D93 M133
k141_3578	Seison-GA2-softmasked	cDNA_match	139364	139541	72	+	.	ID=TRINITY_GG_256_c0_g1_i2.path1;Name=TRINITY_GG_256_c0_g1_i2;Dir=antisense;Target=TRINITY_GG_256_c0_g1_i2 1250 1378;Gap=M71 D49 M58
k141_3578	Seison-GA2-softmasked	cDNA_match	139606	139649	100	+	.	ID=TRINITY_GG_256_c0_g1_i2.path1;Name=TRINITY_GG_256_c0_g1_i2;Dir=antisense;Target=TRINITY_GG_256_c0_g1_i2 1379 1422;Gap=M44
k141_3578	Seison-GA2-softmasked	cDNA_match	140614	140682	100	+	.	ID=TRINITY_GG_256_c0_g1_i2.path1;Name=TRINITY_GG_256_c0_g1_i2;Dir=antisense;Target=TRINITY_GG_256_c0_g1_i2 1423 1491;Gap=M69
k141_3578	Seison-GA2-softmasked	cDNA_match	137129	139541	77	+	.	ID=TRINITY_GG_256_c0_g1_i1.path1;Name=TRINITY_GG_256_c0_g1_i1;Dir=antisense;Target=TRINITY_GG_256_c0_g1_i1 1 1864;Gap=M143 D58 M129 D46 M105 D44 M117 D43 M157 D44 M90 D62 M98 D56 M87 D54 M136 D93 M744 D49 M58
k141_3578	Seison-GA2-softmasked	cDNA_match	139606	139649	100	+	.	ID=TRINITY_GG_256_c0_g1_i1.path1;Name=TRINITY_GG_256_c0_g1_i1;Dir=antisense;Target=TRINITY_GG_256_c0_g1_i1 1865 1908;Gap=M44
k141_3578	Seison-GA2-softmasked	cDNA_match	140614	140682	100	+	.	ID=TRINITY_GG_256_c0_g1_i1.path1;Name=TRINITY_GG_256_c0_g1_i1;Dir=antisense;Target=TRINITY_GG_256_c0_g1_i1 1909 1977;Gap=M69
k141_3578	Seison-GA2-softmasked	cDNA_match	140768	141116	100	+	.	ID=TRINITY_GG_256_c2_g1_i1.path1;Name=TRINITY_GG_256_c2_g1_i1;Dir=indeterminate;Target=TRINITY_GG_256_c2_g1_i1 1 349;Gap=M349
k141_3578	Seison-GA2-softmasked	cDNA_match	137129	138823	70	+	.	ID=TRINITY_GG_256_c0_g1_i4.path1;Name=TRINITY_GG_256_c0_g1_i4;Dir=antisense;Target=TRINITY_GG_256_c0_g1_i4 1 1195;Gap=M143 D58 M129 D46 M105 D44 M117 D43 M157 D44 M90 D62 M98 D56 M87 D54 M136 D93 M133
k141_3578	Seison-GA2-softmasked	cDNA_match	139364	139541	72	+	.	ID=TRINITY_GG_256_c0_g1_i4.path1;Name=TRINITY_GG_256_c0_g1_i4;Dir=antisense;Target=TRINITY_GG_256_c0_g1_i4 1196 1324;Gap=M71 D49 M58
k141_3578	Seison-GA2-softmasked	cDNA_match	139606	139649	100	+	.	ID=TRINITY_GG_256_c0_g1_i4.path1;Name=TRINITY_GG_256_c0_g1_i4;Dir=antisense;Target=TRINITY_GG_256_c0_g1_i4 1325 1368;Gap=M44
k141_3578	Seison-GA2-softmasked	cDNA_match	140614	140682	100	+	.	ID=TRINITY_GG_256_c0_g1_i4.path1;Name=TRINITY_GG_256_c0_g1_i4;Dir=antisense;Target=TRINITY_GG_256_c0_g1_i4 1369 1437;Gap=M69
k141_3578	Seison-GA2-softmasked	cDNA_match	135390	135643	100	+	.	ID=TRINITY_GG_257_c0_g1_i1.path1;Name=TRINITY_GG_257_c0_g1_i1;Dir=antisense;Target=TRINITY_GG_257_c0_g1_i1 4 257;Gap=M254
k141_3578	Seison-GA2-softmasked	cDNA_match	135688	136905	90	+	.	ID=TRINITY_GG_257_c0_g1_i1.path1;Name=TRINITY_GG_257_c0_g1_i1;Dir=antisense;Target=TRINITY_GG_257_c0_g1_i1 258 1362;Gap=M228 D47 M133 D66 M744
k141_3578	Seison-GA2-softmasked	cDNA_match	135390	135643	100	+	.	ID=TRINITY_GG_257_c0_g1_i2.path1;Name=TRINITY_GG_257_c0_g1_i2;Dir=antisense;Target=TRINITY_GG_257_c0_g1_i2 4 257;Gap=M254
k141_3578	Seison-GA2-softmasked	cDNA_match	135688	136363	83	+	.	ID=TRINITY_GG_257_c0_g1_i2.path1;Name=TRINITY_GG_257_c0_g1_i2;Dir=antisense;Target=TRINITY_GG_257_c0_g1_i2 258 820;Gap=M228 D47 M133 D66 M202
k141_3578	Seison-GA2-softmasked	cDNA_match	136402	136905	100	+	.	ID=TRINITY_GG_257_c0_g1_i2.path1;Name=TRINITY_GG_257_c0_g1_i2;Dir=antisense;Target=TRINITY_GG_257_c0_g1_i2 821 1324;Gap=M504
k141_3578	Seison-GA2-softmasked	cDNA_match	97028	97864	100	+	.	ID=TRINITY_GG_258_c1_g1_i2.path1;Name=TRINITY_GG_258_c1_g1_i2;Dir=antisense;Target=TRINITY_GG_258_c1_g1_i2 1 837;Gap=M837
k141_3578	Seison-GA2-softmasked	cDNA_match	98050	98303	79	+	.	ID=TRINITY_GG_258_c1_g1_i2.path1;Name=TRINITY_GG_258_c1_g1_i2;Dir=antisense;Target=TRINITY_GG_258_c1_g1_i2 838 1040;Gap=M135 D51 M68
k141_3578	Seison-GA2-softmasked	cDNA_match	98350	98763	100	+	.	ID=TRINITY_GG_258_c1_g1_i2.path1;Name=TRINITY_GG_258_c1_g1_i2;Dir=antisense;Target=TRINITY_GG_258_c1_g1_i2 1041 1454;Gap=M414
k141_3578	Seison-GA2-softmasked	cDNA_match	53544	54792	81	+	.	ID=TRINITY_GG_258_c0_g1_i1.path1;Name=TRINITY_GG_258_c0_g1_i1;Dir=indeterminate;Target=TRINITY_GG_258_c0_g1_i1 2 1022;Gap=M589 D59 M167 D44 M69 D82 M89 D43 M107
k141_3578	Seison-GA2-softmasked	cDNA_match	97028	98303	85	+	.	ID=TRINITY_GG_258_c1_g1_i1.path1;Name=TRINITY_GG_258_c1_g1_i1;Dir=antisense;Target=TRINITY_GG_258_c1_g1_i1 1 1088;Gap=M837 D53 M48 D84 M135 D51 M68
k141_3578	Seison-GA2-softmasked	cDNA_match	98350	98763	100	+	.	ID=TRINITY_GG_258_c1_g1_i1.path1;Name=TRINITY_GG_258_c1_g1_i1;Dir=antisense;Target=TRINITY_GG_258_c1_g1_i1 1089 1502;Gap=M414
k141_3578	Seison-GA2-softmasked	cDNA_match	52991	54792	83	+	.	ID=TRINITY_GG_258_c0_g1_i2.path1;Name=TRINITY_GG_258_c0_g1_i2;Dir=indeterminate;Target=TRINITY_GG_258_c0_g1_i2 6 1515;Gap=M573 D64 M505 D59 M167 D44 M69 D82 M89 D43 M107
k141_3578	Seison-GA2-softmasked	cDNA_match	1805	2182	100	+	.	ID=TRINITY_GG_258_c2_g1_i2.path1;Name=TRINITY_GG_258_c2_g1_i2;Dir=indeterminate;Target=TRINITY_GG_258_c2_g1_i2 1 378;Gap=M378
k141_3578	Seison-GA2-softmasked	cDNA_match	1033	2467	92	+	.	ID=TRINITY_GG_258_c2_g1_i5.path1;Name=TRINITY_GG_258_c2_g1_i5;Dir=indeterminate;Target=TRINITY_GG_258_c2_g1_i5 1 1335;Gap=M720 D48 M27 D52 M588
k141_3578	Seison-GA2-softmasked	cDNA_match	1033	2467	86	+	.	ID=TRINITY_GG_258_c2_g1_i1.path1;Name=TRINITY_GG_258_c2_g1_i1;Dir=indeterminate;Target=TRINITY_GG_258_c2_g1_i1 1 1247;Gap=M720 D48 M27 D52 M303 D42 M54 D46 M143
k141_3578	Seison-GA2-softmasked	cDNA_match	20380	20897	83	+	.	ID=TRINITY_GG_258_c3_g1_i1.path1;Name=TRINITY_GG_258_c3_g1_i1;Dir=antisense;Target=TRINITY_GG_258_c3_g1_i1 1 435;Gap=M102 D44 M135 D39 M198
k141_3578	Seison-GA2-softmasked	cDNA_match	20949	22050	82	+	.	ID=TRINITY_GG_258_c3_g1_i1.path1;Name=TRINITY_GG_258_c3_g1_i1;Dir=antisense;Target=TRINITY_GG_258_c3_g1_i1 436 1348;Gap=M67 D40 M95 D49 M98 D49 M178 D51 M475
k141_3578	Seison-GA2-softmasked	cDNA_match	20380	20897	83	+	.	ID=TRINITY_GG_258_c3_g1_i3.path1;Name=TRINITY_GG_258_c3_g1_i3;Dir=antisense;Target=TRINITY_GG_258_c3_g1_i3 1 435;Gap=M102 D44 M135 D39 M198
k141_3578	Seison-GA2-softmasked	cDNA_match	20949	22050	77	+	.	ID=TRINITY_GG_258_c3_g1_i3.path1;Name=TRINITY_GG_258_c3_g1_i3;Dir=antisense;Target=TRINITY_GG_258_c3_g1_i3 436 1285;Gap=M67 D40 M95 D49 M98 D49 M178 D51 M175 D63 M237
k141_3578	Seison-GA2-softmasked	cDNA_match	19656	20379	100	+	.	ID=TRINITY_GG_258_c3_g2_i1.path1;Name=TRINITY_GG_258_c3_g2_i1;Dir=indeterminate;Target=TRINITY_GG_258_c3_g2_i1 1 724;Gap=M724
k141_3578	Seison-GA2-softmasked	cDNA_match	4597	5526	95	+	.	ID=TRINITY_GG_258_c4_g1_i3.path1;Name=TRINITY_GG_258_c4_g1_i3;Dir=indeterminate;Target=TRINITY_GG_258_c4_g1_i3 1 890;Gap=M512 D40 M378
k141_3578	Seison-GA2-softmasked	cDNA_match	3918	4596	86	+	.	ID=TRINITY_GG_258_c4_g2_i4.path1;Name=TRINITY_GG_258_c4_g2_i4;Dir=indeterminate;Target=TRINITY_GG_258_c4_g2_i4 1 588;Gap=M464 D47 M42 D44 M82
k141_3578	Seison-GA2-softmasked	cDNA_match	4597	5678	91	+	.	ID=TRINITY_GG_258_c4_g1_i2.path1;Name=TRINITY_GG_258_c4_g1_i2;Dir=indeterminate;Target=TRINITY_GG_258_c4_g1_i2 1 992;Gap=M512 D40 M335 D50 M145
k141_3578	Seison-GA2-softmasked	cDNA_match	3918	4536	92	+	.	ID=TRINITY_GG_258_c4_g2_i3.path1;Name=TRINITY_GG_258_c4_g2_i3;Dir=indeterminate;Target=TRINITY_GG_258_c4_g2_i3 1 572;Gap=M464 D47 M108
k141_3578	Seison-GA2-softmasked	cDNA_match	3918	4596	93	+	.	ID=TRINITY_GG_258_c4_g2_i2.path1;Name=TRINITY_GG_258_c4_g2_i2;Dir=indeterminate;Target=TRINITY_GG_258_c4_g2_i2 1 635;Gap=M553 D44 M82
k141_3578	Seison-GA2-softmasked	cDNA_match	36368	37853	99	+	.	ID=TRINITY_GG_258_c5_g1_i2.path1;Name=TRINITY_GG_258_c5_g1_i2;Dir=indeterminate;Target=TRINITY_GG_258_c5_g1_i2 1 1486;Gap=M1486
k141_3578	Seison-GA2-softmasked	cDNA_match	36368	37853	97	+	.	ID=TRINITY_GG_258_c5_g1_i1.path1;Name=TRINITY_GG_258_c5_g1_i1;Dir=indeterminate;Target=TRINITY_GG_258_c5_g1_i1 1 1449;Gap=M1009 D37 M440
k141_3578	Seison-GA2-softmasked	cDNA_match	62844	63212	100	+	.	ID=TRINITY_GG_258_c8_g1_i1.path1;Name=TRINITY_GG_258_c8_g1_i1;Dir=indeterminate;Target=TRINITY_GG_258_c8_g1_i1 1 369;Gap=M369
k141_3578	Seison-GA2-softmasked	cDNA_match	22996	23127	100	+	.	ID=TRINITY_GG_258_c6_g1_i1.path1;Name=TRINITY_GG_258_c6_g1_i1;Dir=sense;Target=TRINITY_GG_258_c6_g1_i1 13 144;Gap=M132
k141_3578	Seison-GA2-softmasked	cDNA_match	23511	23597	100	+	.	ID=TRINITY_GG_258_c6_g1_i1.path1;Name=TRINITY_GG_258_c6_g1_i1;Dir=sense;Target=TRINITY_GG_258_c6_g1_i1 145 231;Gap=M87
k141_3578	Seison-GA2-softmasked	cDNA_match	119455	119926	100	+	.	ID=TRINITY_GG_258_c9_g1_i1.path1;Name=TRINITY_GG_258_c9_g1_i1;Dir=indeterminate;Target=TRINITY_GG_258_c9_g1_i1 1 472;Gap=M472
k141_3578	Seison-GA2-softmasked	cDNA_match	73445	73733	100	+	.	ID=TRINITY_GG_258_c13_g1_i1.path1;Name=TRINITY_GG_258_c13_g1_i1;Dir=indeterminate;Target=TRINITY_GG_258_c13_g1_i1 1 289;Gap=M289
k141_3578	Seison-GA2-softmasked	cDNA_match	3171	3917	93	+	.	ID=TRINITY_GG_258_c10_g1_i1.path1;Name=TRINITY_GG_258_c10_g1_i1;Dir=indeterminate;Target=TRINITY_GG_258_c10_g1_i1 6 703;Gap=M409 D49 M289
k141_3578	Seison-GA2-softmasked	cDNA_match	51046	52931	91	+	.	ID=TRINITY_GG_258_c15_g1_i1.path1;Name=TRINITY_GG_258_c15_g1_i1;Dir=indeterminate;Target=TRINITY_GG_258_c15_g1_i1 1 1722;Gap=M74 D53 M556 D63 M342 D48 M750
k141_3578	Seison-GA2-softmasked	cDNA_match	24322	24753	89	+	.	ID=TRINITY_GG_258_c16_g1_i1.path1;Name=TRINITY_GG_258_c16_g1_i1;Dir=indeterminate;Target=TRINITY_GG_258_c16_g1_i1 1 386;Gap=M181 D46 M205
k141_3578	Seison-GA2-softmasked	cDNA_match	69065	69371	100	+	.	ID=TRINITY_GG_258_c18_g1_i1.path1;Name=TRINITY_GG_258_c18_g1_i1;Dir=indeterminate;Target=TRINITY_GG_258_c18_g1_i1 1 307;Gap=M307
k141_3578	Seison-GA2-softmasked	cDNA_match	99247	99613	85	+	.	ID=TRINITY_GG_258_c17_g1_i1.path1;Name=TRINITY_GG_258_c17_g1_i1;Dir=indeterminate;Target=TRINITY_GG_258_c17_g1_i1 2 314;Gap=M150 D54 M163
k141_3578	Seison-GA2-softmasked	cDNA_match	73087	73420	100	+	.	ID=TRINITY_GG_258_c19_g1_i1.path1;Name=TRINITY_GG_258_c19_g1_i1;Dir=indeterminate;Target=TRINITY_GG_258_c19_g1_i1 1 334;Gap=M334
k141_3578	Seison-GA2-softmasked	cDNA_match	29649	29909	99	+	.	ID=TRINITY_GG_258_c21_g1_i1.path1;Name=TRINITY_GG_258_c21_g1_i1;Dir=indeterminate;Target=TRINITY_GG_258_c21_g1_i1 1 261;Gap=M261
k141_3578	Seison-GA2-softmasked	cDNA_match	62345	62745	99	+	.	ID=TRINITY_GG_258_c22_g1_i1.path1;Name=TRINITY_GG_258_c22_g1_i1;Dir=indeterminate;Target=TRINITY_GG_258_c22_g1_i1 1 402;Gap=M367 I1 M34
k141_3578	Seison-GA2-softmasked	cDNA_match	101047	101775	72	+	.	ID=TRINITY_GG_258_c7_g1_i1.path1;Name=TRINITY_GG_258_c7_g1_i1;Dir=antisense;Target=TRINITY_GG_258_c7_g1_i1 1 528;Gap=M191 D48 M41 D57 M80 D45 M92 D51 M124
k141_3578	Seison-GA2-softmasked	cDNA_match	101832	102640	75	+	.	ID=TRINITY_GG_258_c7_g1_i1.path1;Name=TRINITY_GG_258_c7_g1_i1;Dir=antisense;Target=TRINITY_GG_258_c7_g1_i1 529 1136;Gap=M101 D45 M75 D52 M251 D51 M94 D53 M87
k141_3578	Seison-GA2-softmasked	cDNA_match	102690	103158	61	+	.	ID=TRINITY_GG_258_c7_g1_i1.path1;Name=TRINITY_GG_258_c7_g1_i1;Dir=antisense;Target=TRINITY_GG_258_c7_g1_i1 1137 1426;Gap=M105 D46 M21 D78 M51 D55 M113
k141_3578	Seison-GA2-softmasked	cDNA_match	103203	103926	80	+	.	ID=TRINITY_GG_258_c7_g1_i1.path1;Name=TRINITY_GG_258_c7_g1_i1;Dir=antisense;Target=TRINITY_GG_258_c7_g1_i1 1427 2007;Gap=M88 D46 M157 D47 M161 D50 M175
k141_3578	Seison-GA2-softmasked	cDNA_match	103972	107547	77	+	.	ID=TRINITY_GG_258_c7_g1_i1.path1;Name=TRINITY_GG_258_c7_g1_i1;Dir=antisense;Target=TRINITY_GG_258_c7_g1_i1 2008 4778;Gap=M150 D54 M74 D43 M203 D38 M98 D49 M113 D47 M145 D43 M215 D45 M35 D62 M134 D40 M133 D47 M202 D52 M105 D46 M249 D44 M113 D56 M139 D44 M106 D52 M173 D43 M384
k141_3578	Seison-GA2-softmasked	cDNA_match	6823	7041	100	+	.	ID=TRINITY_GG_258_c23_g1_i1.path1;Name=TRINITY_GG_258_c23_g1_i1;Dir=indeterminate;Target=TRINITY_GG_258_c23_g1_i1 1 219;Gap=M219
k141_3578	Seison-GA2-softmasked	cDNA_match	65052	65287	100	+	.	ID=TRINITY_GG_258_c24_g1_i1.path1;Name=TRINITY_GG_258_c24_g1_i1;Dir=indeterminate;Target=TRINITY_GG_258_c24_g1_i1 1 236;Gap=M236
k141_3578	Seison-GA2-softmasked	cDNA_match	67491	67716	99	+	.	ID=TRINITY_GG_258_c25_g1_i1.path1;Name=TRINITY_GG_258_c25_g1_i1;Dir=indeterminate;Target=TRINITY_GG_258_c25_g1_i1 1 227;Gap=M134 I1 M92
k141_3578	Seison-GA2-softmasked	cDNA_match	61392	61684	99	+	.	ID=TRINITY_GG_258_c27_g1_i1.path1;Name=TRINITY_GG_258_c27_g1_i1;Dir=indeterminate;Target=TRINITY_GG_258_c27_g1_i1 1 293;Gap=M293
k141_3578	Seison-GA2-softmasked	cDNA_match	78750	78963	100	+	.	ID=TRINITY_GG_258_c28_g1_i1.path1;Name=TRINITY_GG_258_c28_g1_i1;Dir=indeterminate;Target=TRINITY_GG_258_c28_g1_i1 1 214;Gap=M214
k141_3578	Seison-GA2-softmasked	cDNA_match	42103	42376	100	+	.	ID=TRINITY_GG_258_c26_g1_i1.path1;Name=TRINITY_GG_258_c26_g1_i1;Dir=indeterminate;Target=TRINITY_GG_258_c26_g1_i1 1 274;Gap=M274
k141_3578	Seison-GA2-softmasked	cDNA_match	88100	88448	100	+	.	ID=TRINITY_GG_258_c29_g1_i1.path1;Name=TRINITY_GG_258_c29_g1_i1;Dir=indeterminate;Target=TRINITY_GG_258_c29_g1_i1 1 349;Gap=M349
k141_3578	Seison-GA2-softmasked	cDNA_match	6262	6479	100	+	.	ID=TRINITY_GG_258_c31_g1_i1.path1;Name=TRINITY_GG_258_c31_g1_i1;Dir=indeterminate;Target=TRINITY_GG_258_c31_g1_i1 1 218;Gap=M218
k141_3578	Seison-GA2-softmasked	cDNA_match	23170	23412	99	+	.	ID=TRINITY_GG_258_c30_g1_i1.path1;Name=TRINITY_GG_258_c30_g1_i1;Dir=indeterminate;Target=TRINITY_GG_258_c30_g1_i1 1 243;Gap=M243
k141_3578	Seison-GA2-softmasked	cDNA_match	47857	47930	100	+	.	ID=TRINITY_GG_258_c32_g1_i1.path1;Name=TRINITY_GG_258_c32_g1_i1;Dir=sense;Target=TRINITY_GG_258_c32_g1_i1 1 74;Gap=M74
k141_3578	Seison-GA2-softmasked	cDNA_match	49425	49707	83	+	.	ID=TRINITY_GG_258_c32_g1_i1.path1;Name=TRINITY_GG_258_c32_g1_i1;Dir=sense;Target=TRINITY_GG_258_c32_g1_i1 75 310;Gap=M138 D47 M98
k141_3578	Seison-GA2-softmasked	cDNA_match	43650	43959	100	+	.	ID=TRINITY_GG_258_c33_g1_i1.path1;Name=TRINITY_GG_258_c33_g1_i1;Dir=indeterminate;Target=TRINITY_GG_258_c33_g1_i1 1 310;Gap=M310
k141_3578	Seison-GA2-softmasked	cDNA_match	41220	41532	100	+	.	ID=TRINITY_GG_258_c34_g1_i1.path1;Name=TRINITY_GG_258_c34_g1_i1;Dir=indeterminate;Target=TRINITY_GG_258_c34_g1_i1 1 313;Gap=M313
k141_3578	Seison-GA2-softmasked	cDNA_match	69472	69689	100	+	.	ID=TRINITY_GG_258_c36_g1_i1.path1;Name=TRINITY_GG_258_c36_g1_i1;Dir=indeterminate;Target=TRINITY_GG_258_c36_g1_i1 1 218;Gap=M218
k141_3578	Seison-GA2-softmasked	cDNA_match	78339	78705	100	+	.	ID=TRINITY_GG_258_c35_g1_i1.path1;Name=TRINITY_GG_258_c35_g1_i1;Dir=indeterminate;Target=TRINITY_GG_258_c35_g1_i1 1 367;Gap=M367
k141_3578	Seison-GA2-softmasked	cDNA_match	121328	121989	100	+	.	ID=TRINITY_GG_259_c0_g1_i1.path1;Name=TRINITY_GG_259_c0_g1_i1;Dir=indeterminate;Target=TRINITY_GG_259_c0_g1_i1 2 663;Gap=M662
k141_3578	Seison-GA2-softmasked	cDNA_match	146630	146915	83	+	.	ID=TRINITY_GG_260_c0_g1_i2.path1;Name=TRINITY_GG_260_c0_g1_i2;Dir=indeterminate;Target=TRINITY_GG_260_c0_g1_i2 1 239;Gap=M116 D47 M123
k141_3578	Seison-GA2-softmasked	cDNA_match	146763	147233	87	+	.	ID=TRINITY_GG_260_c0_g1_i5.path1;Name=TRINITY_GG_260_c0_g1_i5;Dir=indeterminate;Target=TRINITY_GG_260_c0_g1_i5 7 418;Gap=M153 D59 M259
k141_3578	Seison-GA2-softmasked	cDNA_match	147213	147449	100	+	.	ID=TRINITY_GG_260_c1_g1_i1.path1;Name=TRINITY_GG_260_c1_g1_i1;Dir=indeterminate;Target=TRINITY_GG_260_c1_g1_i1 2 238;Gap=M237
k141_3578	Seison-GA2-softmasked	cDNA_match	146763	147233	100	+	.	ID=TRINITY_GG_260_c0_g1_i4.path1;Name=TRINITY_GG_260_c0_g1_i4;Dir=indeterminate;Target=TRINITY_GG_260_c0_g1_i4 7 477;Gap=M471
k141_3578	Seison-GA2-softmasked	cDNA_match	120007	120605	99	+	.	ID=TRINITY_GG_261_c0_g1_i1.path1;Name=TRINITY_GG_261_c0_g1_i1;Dir=indeterminate;Target=TRINITY_GG_261_c0_g1_i1 1 599;Gap=M599
k141_3578	Seison-GA2-softmasked	cDNA_match	150008	150973	99	+	.	ID=TRINITY_GG_262_c0_g1_i2.path1;Name=TRINITY_GG_262_c0_g1_i2;Dir=antisense;Target=TRINITY_GG_262_c0_g1_i2 1 963;Gap=M377 D3 M586
k141_3578	Seison-GA2-softmasked	cDNA_match	151304	152106	94	+	.	ID=TRINITY_GG_262_c0_g1_i2.path1;Name=TRINITY_GG_262_c0_g1_i2;Dir=antisense;Target=TRINITY_GG_262_c0_g1_i2 964 1718;Gap=M33 D48 M722
k141_3578	Seison-GA2-softmasked	cDNA_match	149938	152106	97	+	.	ID=TRINITY_GG_262_c0_g1_i4.path1;Name=TRINITY_GG_262_c0_g1_i4;Dir=indeterminate;Target=TRINITY_GG_262_c0_g1_i4 1 2121;Gap=M1399 D48 M722
k141_3578	Seison-GA2-softmasked	cDNA_match	21848	21914	100	+	.	ID=TRINITY_GG_258_c3_g1_i2.path1;Name=TRINITY_GG_258_c3_g1_i2;Dir=indeterminate;Target=TRINITY_GG_258_c3_g1_i2 1 67;Gap=M67
k141_3578	Seison-GA2-softmasked	cDNA_match	147997	152106	95	+	.	ID=TRINITY_GG_262_c0_g1_i7.path1;Name=TRINITY_GG_262_c0_g1_i7;Dir=indeterminate;Target=TRINITY_GG_262_c0_g1_i7 1 3914;Gap=M1576 D45 M172 D56 M115 D47 M1329 D48 M722
k141_3578	Seison-GA2-softmasked	cDNA_match	150008	150973	99	+	.	ID=TRINITY_GG_262_c0_g1_i5.path1;Name=TRINITY_GG_262_c0_g1_i5;Dir=antisense;Target=TRINITY_GG_262_c0_g1_i5 1 963;Gap=M377 D3 M586
k141_3578	Seison-GA2-softmasked	cDNA_match	151168	152106	88	+	.	ID=TRINITY_GG_262_c0_g1_i5.path1;Name=TRINITY_GG_262_c0_g1_i5;Dir=antisense;Target=TRINITY_GG_262_c0_g1_i5 964 1790;Gap=M72 D64 M33 D48 M722
k141_2369	Seison-GA2-softmasked	cDNA_match	898	1057	96	+	.	ID=TRINITY_GG_264_c0_g1_i7.path1;Name=TRINITY_GG_264_c0_g1_i7;Dir=indeterminate;Target=TRINITY_GG_264_c0_g1_i7 2 161;Gap=M160
k141_2369	Seison-GA2-softmasked	cDNA_match	680	1064	56	+	.	ID=TRINITY_GG_264_c0_g1_i7.path2;Name=TRINITY_GG_264_c0_g1_i7;Dir=indeterminate;Target=TRINITY_GG_264_c0_g1_i7 162 549;Gap=M32 I42 M25 I63 M67 D60 M19 D42 M140
k141_2369	Seison-GA2-softmasked	cDNA_match	604	755	88	+	.	ID=TRINITY_GG_264_c0_g1_i16.path1;Name=TRINITY_GG_264_c0_g1_i16;Dir=indeterminate;Target=TRINITY_GG_264_c0_g1_i16 88 237;Gap=M4 D2 M146
k141_2369	Seison-GA2-softmasked	cDNA_match	898	1057	96	+	.	ID=TRINITY_GG_264_c0_g1_i10.path1;Name=TRINITY_GG_264_c0_g1_i10;Dir=indeterminate;Target=TRINITY_GG_264_c0_g1_i10 2 161;Gap=M160
k141_2369	Seison-GA2-softmasked	cDNA_match	680	1064	68	+	.	ID=TRINITY_GG_264_c0_g1_i10.path2;Name=TRINITY_GG_264_c0_g1_i10;Dir=indeterminate;Target=TRINITY_GG_264_c0_g1_i10 162 609;Gap=M32 I42 M25 I63 M146 D42 M140
k141_3194	Seison-GA2-softmasked	cDNA_match	2301	2953	85	+	.	ID=TRINITY_GG_265_c0_g1_i1.path1;Name=TRINITY_GG_265_c0_g1_i1;Dir=indeterminate;Target=TRINITY_GG_265_c0_g1_i1 17 573;Gap=M11 D1 M27 D44 M179 D51 M340
k141_2369	Seison-GA2-softmasked	cDNA_match	128	339	90	-	.	ID=TRINITY_GG_264_c0_g1_i20.path1;Name=TRINITY_GG_264_c0_g1_i20;Dir=indeterminate;Target=TRINITY_GG_264_c0_g1_i20 22 233;Gap=M212
k141_2369	Seison-GA2-softmasked	cDNA_match	687	1064	80	+	.	ID=TRINITY_GG_264_c0_g1_i20.path2;Name=TRINITY_GG_264_c0_g1_i20;Dir=indeterminate;Target=TRINITY_GG_264_c0_g1_i20 1 397;Gap=M320 I19 M58
k141_3194	Seison-GA2-softmasked	cDNA_match	25816	26667	86	+	.	ID=TRINITY_GG_266_c0_g1_i1.path1;Name=TRINITY_GG_266_c0_g1_i1;Dir=indeterminate;Target=TRINITY_GG_266_c0_g1_i1 2 737;Gap=M307 D53 M288 D63 M141
k141_3578	Seison-GA2-softmasked	cDNA_match	125075	126822	91	+	.	ID=TRINITY_GG_263_c0_g1_i1.path1;Name=TRINITY_GG_263_c0_g1_i1;Dir=antisense;Target=TRINITY_GG_263_c0_g1_i1 3 1598;Gap=M772 D46 M113 D61 M180 D45 M531
k141_3578	Seison-GA2-softmasked	cDNA_match	126874	127301	86	+	.	ID=TRINITY_GG_263_c0_g1_i1.path1;Name=TRINITY_GG_263_c0_g1_i1;Dir=antisense;Target=TRINITY_GG_263_c0_g1_i1 1599 1970;Gap=M183 D56 M189
k141_3578	Seison-GA2-softmasked	cDNA_match	127356	128885	93	+	.	ID=TRINITY_GG_263_c0_g1_i1.path1;Name=TRINITY_GG_263_c0_g1_i1;Dir=antisense;Target=TRINITY_GG_263_c0_g1_i1 1971 3401;Gap=M186 D56 M174 D43 M1071
k141_3578	Seison-GA2-softmasked	cDNA_match	128957	132182	85	+	.	ID=TRINITY_GG_263_c0_g1_i1.path1;Name=TRINITY_GG_263_c0_g1_i1;Dir=antisense;Target=TRINITY_GG_263_c0_g1_i1 3402 6148;Gap=M177 D46 M174 D63 M177 D43 M177 D45 M354 D47 M177 D56 M354 D61 M177 D65 M189 D53 M791
k141_2369	Seison-GA2-softmasked	cDNA_match	610	1064	80	+	.	ID=TRINITY_GG_264_c0_g1_i3.path1;Name=TRINITY_GG_264_c0_g1_i3;Dir=indeterminate;Target=TRINITY_GG_264_c0_g1_i3 29 484;Gap=M125 I1 M330
k141_3194	Seison-GA2-softmasked	cDNA_match	25816	26667	93	+	.	ID=TRINITY_GG_266_c0_g1_i2.path1;Name=TRINITY_GG_266_c0_g1_i2;Dir=indeterminate;Target=TRINITY_GG_266_c0_g1_i2 2 800;Gap=M307 D53 M492
k141_3194	Seison-GA2-softmasked	cDNA_match	17748	18127	86	+	.	ID=TRINITY_GG_267_c0_g2_i1.path1;Name=TRINITY_GG_267_c0_g2_i1;Dir=indeterminate;Target=TRINITY_GG_267_c0_g2_i1 1 330;Gap=M266 D50 M64
k141_3194	Seison-GA2-softmasked	cDNA_match	21662	22786	79	+	.	ID=TRINITY_GG_267_c1_g1_i1.path1;Name=TRINITY_GG_267_c1_g1_i1;Dir=indeterminate;Target=TRINITY_GG_267_c1_g1_i1 1 898;Gap=M130 D70 M229 D47 M178 D48 M285 D62 M76
k141_3194	Seison-GA2-softmasked	cDNA_match	22566	22998	75	+	.	ID=TRINITY_GG_267_c1_g1_i9.path1;Name=TRINITY_GG_267_c1_g1_i9;Dir=antisense;Target=TRINITY_GG_267_c1_g1_i9 1 325;Gap=M83 D62 M75 D45 M113 D1 M54
k141_3194	Seison-GA2-softmasked	cDNA_match	23060	24144	91	+	.	ID=TRINITY_GG_267_c1_g1_i9.path1;Name=TRINITY_GG_267_c1_g1_i9;Dir=antisense;Target=TRINITY_GG_267_c1_g1_i9 326 1317;Gap=M315 D48 M154 D45 M523
k141_3194	Seison-GA2-softmasked	cDNA_match	21831	22221	87	+	.	ID=TRINITY_GG_267_c1_g1_i2.path1;Name=TRINITY_GG_267_c1_g1_i2;Dir=indeterminate;Target=TRINITY_GG_267_c1_g1_i2 1 344;Gap=M260 D47 M84
k141_3194	Seison-GA2-softmasked	cDNA_match	21662	22513	80	+	.	ID=TRINITY_GG_267_c1_g1_i6.path1;Name=TRINITY_GG_267_c1_g1_i6;Dir=indeterminate;Target=TRINITY_GG_267_c1_g1_i6 1 686;Gap=M130 D70 M229 D47 M178 D48 M14 D1 M135
k141_3194	Seison-GA2-softmasked	cDNA_match	18112	18889	72	+	.	ID=TRINITY_GG_267_c0_g1_i1.path1;Name=TRINITY_GG_267_c0_g1_i1;Dir=antisense;Target=TRINITY_GG_267_c0_g1_i1 1 566;Gap=M123 D52 M101 D58 M100 D50 M129 D52 M113
k141_3194	Seison-GA2-softmasked	cDNA_match	18942	20101	80	+	.	ID=TRINITY_GG_267_c0_g1_i1.path1;Name=TRINITY_GG_267_c0_g1_i1;Dir=antisense;Target=TRINITY_GG_267_c0_g1_i1 567 1496;Gap=M125 D52 M378 D45 M169 D82 M123 D51 M135
k141_3194	Seison-GA2-softmasked	cDNA_match	20146	20575	88	+	.	ID=TRINITY_GG_267_c0_g1_i1.path1;Name=TRINITY_GG_267_c0_g1_i1;Dir=antisense;Target=TRINITY_GG_267_c0_g1_i1 1497 1877;Gap=M246 D49 M135
k141_3194	Seison-GA2-softmasked	cDNA_match	21862	22998	77	+	.	ID=TRINITY_GG_267_c1_g1_i5.path1;Name=TRINITY_GG_267_c1_g1_i5;Dir=antisense;Target=TRINITY_GG_267_c1_g1_i5 1 881;Gap=M229 D47 M82 D2 M94 D48 M149 D52 M84 D62 M75 D45 M168
k141_3194	Seison-GA2-softmasked	cDNA_match	23060	24144	91	+	.	ID=TRINITY_GG_267_c1_g1_i5.path1;Name=TRINITY_GG_267_c1_g1_i5;Dir=antisense;Target=TRINITY_GG_267_c1_g1_i5 882 1873;Gap=M315 D48 M154 D45 M523
k141_3194	Seison-GA2-softmasked	cDNA_match	4916	5927	91	+	.	ID=TRINITY_GG_267_c2_g1_i2.path1;Name=TRINITY_GG_267_c2_g1_i2;Dir=indeterminate;Target=TRINITY_GG_267_c2_g1_i2 1 923;Gap=M340 D48 M231 D41 M352
k141_3194	Seison-GA2-softmasked	cDNA_match	4916	5927	95	+	.	ID=TRINITY_GG_267_c2_g1_i1.path1;Name=TRINITY_GG_267_c2_g1_i1;Dir=indeterminate;Target=TRINITY_GG_267_c2_g1_i1 1 971;Gap=M619 D41 M352
k141_3194	Seison-GA2-softmasked	cDNA_match	14495	14796	100	+	.	ID=TRINITY_GG_267_c3_g1_i1.path1;Name=TRINITY_GG_267_c3_g1_i1;Dir=indeterminate;Target=TRINITY_GG_267_c3_g1_i1 1 302;Gap=M302
k141_3194	Seison-GA2-softmasked	cDNA_match	21662	22998	79	+	.	ID=TRINITY_GG_267_c1_g1_i7.path1;Name=TRINITY_GG_267_c1_g1_i7;Dir=antisense;Target=TRINITY_GG_267_c1_g1_i7 1 1058;Gap=M130 D70 M229 D47 M178 D48 M149 D52 M84 D62 M288
k141_3194	Seison-GA2-softmasked	cDNA_match	23060	24144	91	+	.	ID=TRINITY_GG_267_c1_g1_i7.path1;Name=TRINITY_GG_267_c1_g1_i7;Dir=antisense;Target=TRINITY_GG_267_c1_g1_i7 1059 2050;Gap=M315 D48 M154 D45 M523
k141_3194	Seison-GA2-softmasked	cDNA_match	21662	22998	75	+	.	ID=TRINITY_GG_267_c1_g1_i3.path1;Name=TRINITY_GG_267_c1_g1_i3;Dir=antisense;Target=TRINITY_GG_267_c1_g1_i3 1 1013;Gap=M130 D70 M229 D47 M178 D48 M149 D52 M84 D62 M75 D45 M168
k141_3194	Seison-GA2-softmasked	cDNA_match	23060	24144	91	+	.	ID=TRINITY_GG_267_c1_g1_i3.path1;Name=TRINITY_GG_267_c1_g1_i3;Dir=antisense;Target=TRINITY_GG_267_c1_g1_i3 1014 2005;Gap=M315 D48 M154 D45 M523
k141_3194	Seison-GA2-softmasked	cDNA_match	8705	8860	90	+	.	ID=TRINITY_GG_267_c4_g1_i1.path1;Name=TRINITY_GG_267_c4_g1_i1;Dir=indeterminate;Target=TRINITY_GG_267_c4_g1_i1 51 206;Gap=M131 I7 M9 D7 M9
k141_3194	Seison-GA2-softmasked	cDNA_match	24300	24872	100	+	.	ID=TRINITY_GG_269_c0_g1_i1.path1;Name=TRINITY_GG_269_c0_g1_i1;Dir=indeterminate;Target=TRINITY_GG_269_c0_g1_i1 1 573;Gap=M573
k141_3194	Seison-GA2-softmasked	cDNA_match	924	1199	100	+	.	ID=TRINITY_GG_268_c1_g1_i1.path1;Name=TRINITY_GG_268_c1_g1_i1;Dir=indeterminate;Target=TRINITY_GG_268_c1_g1_i1 3 278;Gap=M276
k141_3194	Seison-GA2-softmasked	cDNA_match	137	803	100	+	.	ID=TRINITY_GG_268_c0_g1_i1.path1;Name=TRINITY_GG_268_c0_g1_i1;Dir=indeterminate;Target=TRINITY_GG_268_c0_g1_i1 1 667;Gap=M667
k141_3194	Seison-GA2-softmasked	cDNA_match	25053	25618	100	+	.	ID=TRINITY_GG_271_c0_g1_i1.path1;Name=TRINITY_GG_271_c0_g1_i1;Dir=indeterminate;Target=TRINITY_GG_271_c0_g1_i1 1 566;Gap=M566
k141_3194	Seison-GA2-softmasked	cDNA_match	27497	29097	100	+	.	ID=TRINITY_GG_270_c0_g1_i1.path1;Name=TRINITY_GG_270_c0_g1_i1;Dir=indeterminate;Target=TRINITY_GG_270_c0_g1_i1 2 1602;Gap=M1601
k141_2439	Seison-GA2-softmasked	cDNA_match	22517	22651	99	+	.	ID=TRINITY_GG_273_c0_g1_i4.path1;Name=TRINITY_GG_273_c0_g1_i4;Dir=antisense;Target=TRINITY_GG_273_c0_g1_i4 5 139;Gap=M135
k141_2439	Seison-GA2-softmasked	cDNA_match	23262	25219	89	+	.	ID=TRINITY_GG_273_c0_g1_i4.path1;Name=TRINITY_GG_273_c0_g1_i4;Dir=antisense;Target=TRINITY_GG_273_c0_g1_i4 140 1891;Gap=M235 D43 M144 D51 M95 D64 M157 D48 M1121
k141_2439	Seison-GA2-softmasked	cDNA_match	25400	25750	100	+	.	ID=TRINITY_GG_273_c0_g1_i4.path1;Name=TRINITY_GG_273_c0_g1_i4;Dir=antisense;Target=TRINITY_GG_273_c0_g1_i4 1892 2242;Gap=M351
k141_2439	Seison-GA2-softmasked	cDNA_match	22634	23162	100	+	.	ID=TRINITY_GG_273_c0_g1_i12.path1;Name=TRINITY_GG_273_c0_g1_i12;Dir=antisense;Target=TRINITY_GG_273_c0_g1_i12 1 529;Gap=M529
k141_2439	Seison-GA2-softmasked	cDNA_match	23262	25219	89	+	.	ID=TRINITY_GG_273_c0_g1_i12.path1;Name=TRINITY_GG_273_c0_g1_i12;Dir=antisense;Target=TRINITY_GG_273_c0_g1_i12 530 2281;Gap=M235 D43 M144 D51 M95 D64 M157 D48 M1121
k141_2439	Seison-GA2-softmasked	cDNA_match	25400	25750	100	+	.	ID=TRINITY_GG_273_c0_g1_i12.path1;Name=TRINITY_GG_273_c0_g1_i12;Dir=antisense;Target=TRINITY_GG_273_c0_g1_i12 2282 2632;Gap=M351
k141_2439	Seison-GA2-softmasked	cDNA_match	25291	28111	95	+	.	ID=TRINITY_GG_273_c0_g1_i6.path1;Name=TRINITY_GG_273_c0_g1_i6;Dir=antisense;Target=TRINITY_GG_273_c0_g1_i6 1 2696;Gap=M460 D52 M733 D61 M1027 D12 M476
k141_2439	Seison-GA2-softmasked	cDNA_match	30509	30660	100	+	.	ID=TRINITY_GG_273_c0_g1_i6.path1;Name=TRINITY_GG_273_c0_g1_i6;Dir=antisense;Target=TRINITY_GG_273_c0_g1_i6 2697 2848;Gap=M152
k141_2439	Seison-GA2-softmasked	cDNA_match	25057	25219	96	+	.	ID=TRINITY_GG_273_c0_g1_i3.path1;Name=TRINITY_GG_273_c0_g1_i3;Dir=antisense;Target=TRINITY_GG_273_c0_g1_i3 1 163;Gap=M163
k141_2439	Seison-GA2-softmasked	cDNA_match	25400	25802	100	+	.	ID=TRINITY_GG_273_c0_g1_i3.path1;Name=TRINITY_GG_273_c0_g1_i3;Dir=antisense;Target=TRINITY_GG_273_c0_g1_i3 164 566;Gap=M403
k141_2439	Seison-GA2-softmasked	cDNA_match	120367	121301	95	+	.	ID=TRINITY_GG_272_c0_g1_i1.path1;Name=TRINITY_GG_272_c0_g1_i1;Dir=indeterminate;Target=TRINITY_GG_272_c0_g1_i1 3 895;Gap=M867 D42 M26
k141_304	Seison-GA2-softmasked	cDNA_match	4291	4345	100	-	.	ID=TRINITY_GG_272_c0_g1_i1.path2;Name=TRINITY_GG_272_c0_g1_i1;Dir=indeterminate;Target=TRINITY_GG_272_c0_g1_i1 896 950;Gap=M55
k141_2439	Seison-GA2-softmasked	cDNA_match	23155	25226	90	+	.	ID=TRINITY_GG_273_c0_g1_i11.path1;Name=TRINITY_GG_273_c0_g1_i11;Dir=indeterminate;Target=TRINITY_GG_273_c0_g1_i11 1 1917;Gap=M342 D43 M290 D64 M157 D48 M853 I6 M11 D3 M86 D3 M172
k141_2439	Seison-GA2-softmasked	cDNA_match	70804	72117	99	+	.	ID=TRINITY_GG_273_c1_g1_i2.path1;Name=TRINITY_GG_273_c1_g1_i2;Dir=antisense;Target=TRINITY_GG_273_c1_g1_i2 2 1315;Gap=M1314
k141_2439	Seison-GA2-softmasked	cDNA_match	72173	72705	100	+	.	ID=TRINITY_GG_273_c1_g1_i2.path1;Name=TRINITY_GG_273_c1_g1_i2;Dir=antisense;Target=TRINITY_GG_273_c1_g1_i2 1316 1848;Gap=M533
k141_2439	Seison-GA2-softmasked	cDNA_match	70804	71223	100	+	.	ID=TRINITY_GG_273_c1_g1_i3.path1;Name=TRINITY_GG_273_c1_g1_i3;Dir=antisense;Target=TRINITY_GG_273_c1_g1_i3 2 421;Gap=M420
k141_2439	Seison-GA2-softmasked	cDNA_match	71946	72117	100	+	.	ID=TRINITY_GG_273_c1_g1_i3.path1;Name=TRINITY_GG_273_c1_g1_i3;Dir=antisense;Target=TRINITY_GG_273_c1_g1_i3 422 593;Gap=M172
k141_2439	Seison-GA2-softmasked	cDNA_match	72173	72705	100	+	.	ID=TRINITY_GG_273_c1_g1_i3.path1;Name=TRINITY_GG_273_c1_g1_i3;Dir=antisense;Target=TRINITY_GG_273_c1_g1_i3 594 1126;Gap=M533
k141_2439	Seison-GA2-softmasked	cDNA_match	70804	71223	100	+	.	ID=TRINITY_GG_273_c1_g1_i1.path1;Name=TRINITY_GG_273_c1_g1_i1;Dir=antisense;Target=TRINITY_GG_273_c1_g1_i1 2 421;Gap=M420
k141_2439	Seison-GA2-softmasked	cDNA_match	71367	72117	100	+	.	ID=TRINITY_GG_273_c1_g1_i1.path1;Name=TRINITY_GG_273_c1_g1_i1;Dir=antisense;Target=TRINITY_GG_273_c1_g1_i1 422 1172;Gap=M751
k141_2439	Seison-GA2-softmasked	cDNA_match	72173	72705	100	+	.	ID=TRINITY_GG_273_c1_g1_i1.path1;Name=TRINITY_GG_273_c1_g1_i1;Dir=antisense;Target=TRINITY_GG_273_c1_g1_i1 1173 1705;Gap=M533
k141_2439	Seison-GA2-softmasked	cDNA_match	68780	69558	94	+	.	ID=TRINITY_GG_273_c2_g1_i1.path1;Name=TRINITY_GG_273_c2_g1_i1;Dir=antisense;Target=TRINITY_GG_273_c2_g1_i1 1 734;Gap=M647 D45 M87
k141_2439	Seison-GA2-softmasked	cDNA_match	69623	69658	100	+	.	ID=TRINITY_GG_273_c2_g1_i1.path1;Name=TRINITY_GG_273_c2_g1_i1;Dir=antisense;Target=TRINITY_GG_273_c2_g1_i1 735 770;Gap=M36
k141_2439	Seison-GA2-softmasked	cDNA_match	22517	22651	99	+	.	ID=TRINITY_GG_273_c0_g1_i2.path1;Name=TRINITY_GG_273_c0_g1_i2;Dir=antisense;Target=TRINITY_GG_273_c0_g1_i2 5 139;Gap=M135
k141_2439	Seison-GA2-softmasked	cDNA_match	23262	25226	87	+	.	ID=TRINITY_GG_273_c0_g1_i2.path1;Name=TRINITY_GG_273_c0_g1_i2;Dir=antisense;Target=TRINITY_GG_273_c0_g1_i2 140 1898;Gap=M235 D43 M144 D51 M95 D64 M157 D48 M853 I6 M11 D3 M86 D3 M172
k141_2439	Seison-GA2-softmasked	cDNA_match	718	2118	100	+	.	ID=TRINITY_GG_273_c3_g1_i1.path1;Name=TRINITY_GG_273_c3_g1_i1;Dir=indeterminate;Target=TRINITY_GG_273_c3_g1_i1 1 1401;Gap=M1401
k141_2439	Seison-GA2-softmasked	cDNA_match	110034	110735	86	+	.	ID=TRINITY_GG_273_c4_g1_i3.path1;Name=TRINITY_GG_273_c4_g1_i3;Dir=indeterminate;Target=TRINITY_GG_273_c4_g1_i3 4 611;Gap=M236 D52 M77 D41 M263 D1 M32
k141_2439	Seison-GA2-softmasked	cDNA_match	110034	110735	78	+	.	ID=TRINITY_GG_273_c4_g1_i4.path1;Name=TRINITY_GG_273_c4_g1_i4;Dir=indeterminate;Target=TRINITY_GG_273_c4_g1_i4 4 553;Gap=M236 D52 M77 D41 M98 D58 M107 D1 M32
k141_2439	Seison-GA2-softmasked	cDNA_match	3966	5738	100	+	.	ID=TRINITY_GG_273_c6_g1_i1.path1;Name=TRINITY_GG_273_c6_g1_i1;Dir=indeterminate;Target=TRINITY_GG_273_c6_g1_i1 1 1773;Gap=M1773
k141_2439	Seison-GA2-softmasked	cDNA_match	110849	113801	90	+	.	ID=TRINITY_GG_273_c5_g1_i2.path1;Name=TRINITY_GG_273_c5_g1_i2;Dir=indeterminate;Target=TRINITY_GG_273_c5_g1_i2 1 2661;Gap=M1157 D54 M215 D51 M98 D92 M152 D46 M360 D49 M679
k141_2439	Seison-GA2-softmasked	cDNA_match	110849	113371	88	+	.	ID=TRINITY_GG_273_c5_g1_i1.path1;Name=TRINITY_GG_273_c5_g1_i1;Dir=antisense;Target=TRINITY_GG_273_c5_g1_i1 1 2231;Gap=M1157 D54 M215 D51 M98 D92 M152 D46 M360 D49 M249
k141_2439	Seison-GA2-softmasked	cDNA_match	113549	113801	100	+	.	ID=TRINITY_GG_273_c5_g1_i1.path1;Name=TRINITY_GG_273_c5_g1_i1;Dir=antisense;Target=TRINITY_GG_273_c5_g1_i1 2232 2484;Gap=M253
k141_2439	Seison-GA2-softmasked	cDNA_match	1685	2118	100	+	.	ID=TRINITY_GG_273_c3_g1_i2.path1;Name=TRINITY_GG_273_c3_g1_i2;Dir=indeterminate;Target=TRINITY_GG_273_c3_g1_i2 52 485;Gap=M434
k141_2439	Seison-GA2-softmasked	cDNA_match	6900	8782	100	+	.	ID=TRINITY_GG_273_c7_g1_i2.path1;Name=TRINITY_GG_273_c7_g1_i2;Dir=indeterminate;Target=TRINITY_GG_273_c7_g1_i2 1 1883;Gap=M1883
k141_2439	Seison-GA2-softmasked	cDNA_match	38146	38924	82	+	.	ID=TRINITY_GG_273_c8_g1_i1.path1;Name=TRINITY_GG_273_c8_g1_i1;Dir=indeterminate;Target=TRINITY_GG_273_c8_g1_i1 1 640;Gap=M245 D65 M128 D74 M267
k141_2439	Seison-GA2-softmasked	cDNA_match	6900	8782	97	+	.	ID=TRINITY_GG_273_c7_g1_i1.path1;Name=TRINITY_GG_273_c7_g1_i1;Dir=indeterminate;Target=TRINITY_GG_273_c7_g1_i1 1 1829;Gap=M1663 D54 M166
k141_2439	Seison-GA2-softmasked	cDNA_match	91787	94460	96	+	.	ID=TRINITY_GG_273_c9_g1_i3.path1;Name=TRINITY_GG_273_c9_g1_i3;Dir=indeterminate;Target=TRINITY_GG_273_c9_g1_i3 1 2583;Gap=M1620 D46 M618 D45 M345
k141_2439	Seison-GA2-softmasked	cDNA_match	91787	94460	98	+	.	ID=TRINITY_GG_273_c9_g1_i2.path1;Name=TRINITY_GG_273_c9_g1_i2;Dir=indeterminate;Target=TRINITY_GG_273_c9_g1_i2 1 2629;Gap=M2284 D45 M345
k141_2439	Seison-GA2-softmasked	cDNA_match	91787	94460	93	+	.	ID=TRINITY_GG_273_c9_g1_i1.path1;Name=TRINITY_GG_273_c9_g1_i1;Dir=indeterminate;Target=TRINITY_GG_273_c9_g1_i1 1 2508;Gap=M1615 D51 M63 D70 M485 D45 M345
k141_2439	Seison-GA2-softmasked	cDNA_match	54621	55738	88	+	.	ID=TRINITY_GG_273_c11_g1_i1.path1;Name=TRINITY_GG_273_c11_g1_i1;Dir=indeterminate;Target=TRINITY_GG_273_c11_g1_i1 1 987;Gap=M407 D42 M234 D45 M191 D44 M155
k141_2439	Seison-GA2-softmasked	cDNA_match	73140	75374	100	+	.	ID=TRINITY_GG_273_c13_g1_i1.path1;Name=TRINITY_GG_273_c13_g1_i1;Dir=indeterminate;Target=TRINITY_GG_273_c13_g1_i1 1 2235;Gap=M2235
k141_2439	Seison-GA2-softmasked	cDNA_match	31330	32390	99	+	.	ID=TRINITY_GG_273_c14_g1_i1.path1;Name=TRINITY_GG_273_c14_g1_i1;Dir=indeterminate;Target=TRINITY_GG_273_c14_g1_i1 1 1061;Gap=M1061
k141_2439	Seison-GA2-softmasked	cDNA_match	32460	32990	100	+	.	ID=TRINITY_GG_273_c14_g2_i1.path1;Name=TRINITY_GG_273_c14_g2_i1;Dir=indeterminate;Target=TRINITY_GG_273_c14_g2_i1 1 531;Gap=M531
k141_2439	Seison-GA2-softmasked	cDNA_match	56057	56344	100	+	.	ID=TRINITY_GG_273_c17_g1_i1.path1;Name=TRINITY_GG_273_c17_g1_i1;Dir=indeterminate;Target=TRINITY_GG_273_c17_g1_i1 1 288;Gap=M288
k141_2439	Seison-GA2-softmasked	cDNA_match	48949	50070	100	+	.	ID=TRINITY_GG_273_c10_g1_i1.path1;Name=TRINITY_GG_273_c10_g1_i1;Dir=antisense;Target=TRINITY_GG_273_c10_g1_i1 1 1122;Gap=M1122
k141_2439	Seison-GA2-softmasked	cDNA_match	50118	54242	97	+	.	ID=TRINITY_GG_273_c10_g1_i1.path1;Name=TRINITY_GG_273_c10_g1_i1;Dir=antisense;Target=TRINITY_GG_273_c10_g1_i1 1123 5145;Gap=M460 D55 M2863 D47 M700
k141_2439	Seison-GA2-softmasked	cDNA_match	19614	20598	90	+	.	ID=TRINITY_GG_273_c15_g1_i1.path1;Name=TRINITY_GG_273_c15_g1_i1;Dir=antisense;Target=TRINITY_GG_273_c15_g1_i1 1 890;Gap=M575 D52 M136 D43 M179
k141_2439	Seison-GA2-softmasked	cDNA_match	20644	22361	97	+	.	ID=TRINITY_GG_273_c15_g1_i1.path1;Name=TRINITY_GG_273_c15_g1_i1;Dir=antisense;Target=TRINITY_GG_273_c15_g1_i1 891 2564;Gap=M182 D44 M1492
k141_2439	Seison-GA2-softmasked	cDNA_match	70333	70737	75	+	.	ID=TRINITY_GG_273_c18_g1_i1.path1;Name=TRINITY_GG_273_c18_g1_i1;Dir=indeterminate;Target=TRINITY_GG_273_c18_g1_i1 1 307;Gap=M100 D43 M86 D55 M121
k141_2439	Seison-GA2-softmasked	cDNA_match	45638	48268	96	+	.	ID=TRINITY_GG_273_c16_g1_i1.path1;Name=TRINITY_GG_273_c16_g1_i1;Dir=indeterminate;Target=TRINITY_GG_273_c16_g1_i1 1 2529;Gap=M970 D53 M135 D49 M1424
k141_2439	Seison-GA2-softmasked	cDNA_match	80257	80807	92	+	.	ID=TRINITY_GG_273_c19_g1_i1.path1;Name=TRINITY_GG_273_c19_g1_i1;Dir=indeterminate;Target=TRINITY_GG_273_c19_g1_i1 1 507;Gap=M252 D44 M255
k141_2439	Seison-GA2-softmasked	cDNA_match	31071	31329	100	+	.	ID=TRINITY_GG_273_c21_g1_i1.path1;Name=TRINITY_GG_273_c21_g1_i1;Dir=indeterminate;Target=TRINITY_GG_273_c21_g1_i1 1 259;Gap=M259
k141_2439	Seison-GA2-softmasked	cDNA_match	75395	75929	99	+	.	ID=TRINITY_GG_273_c22_g1_i1.path1;Name=TRINITY_GG_273_c22_g1_i1;Dir=indeterminate;Target=TRINITY_GG_273_c22_g1_i1 1 535;Gap=M535
k141_2439	Seison-GA2-softmasked	cDNA_match	34123	34532	99	+	.	ID=TRINITY_GG_273_c23_g1_i1.path1;Name=TRINITY_GG_273_c23_g1_i1;Dir=indeterminate;Target=TRINITY_GG_273_c23_g1_i1 1 410;Gap=M410
k141_2439	Seison-GA2-softmasked	cDNA_match	56991	57370	100	+	.	ID=TRINITY_GG_273_c24_g1_i1.path1;Name=TRINITY_GG_273_c24_g1_i1;Dir=indeterminate;Target=TRINITY_GG_273_c24_g1_i1 1 380;Gap=M380
k141_2439	Seison-GA2-softmasked	cDNA_match	99850	100081	100	+	.	ID=TRINITY_GG_273_c25_g1_i1.path1;Name=TRINITY_GG_273_c25_g1_i1;Dir=indeterminate;Target=TRINITY_GG_273_c25_g1_i1 1 232;Gap=M232
k141_2439	Seison-GA2-softmasked	cDNA_match	60095	60354	100	+	.	ID=TRINITY_GG_273_c26_g1_i1.path1;Name=TRINITY_GG_273_c26_g1_i1;Dir=indeterminate;Target=TRINITY_GG_273_c26_g1_i1 1 260;Gap=M260
k141_2439	Seison-GA2-softmasked	cDNA_match	84673	84924	100	+	.	ID=TRINITY_GG_273_c27_g1_i1.path1;Name=TRINITY_GG_273_c27_g1_i1;Dir=indeterminate;Target=TRINITY_GG_273_c27_g1_i1 1 252;Gap=M252
k141_2439	Seison-GA2-softmasked	cDNA_match	101088	101386	100	+	.	ID=TRINITY_GG_273_c20_g1_i1.path1;Name=TRINITY_GG_273_c20_g1_i1;Dir=indeterminate;Target=TRINITY_GG_273_c20_g1_i1 14 312;Gap=M299
k141_2439	Seison-GA2-softmasked	cDNA_match	28967	29359	99	+	.	ID=TRINITY_GG_273_c28_g1_i1.path1;Name=TRINITY_GG_273_c28_g1_i1;Dir=indeterminate;Target=TRINITY_GG_273_c28_g1_i1 3 395;Gap=M393
k141_2439	Seison-GA2-softmasked	cDNA_match	91471	91717	81	+	.	ID=TRINITY_GG_273_c30_g1_i1.path1;Name=TRINITY_GG_273_c30_g1_i1;Dir=indeterminate;Target=TRINITY_GG_273_c30_g1_i1 1 201;Gap=M112 D46 M89
k141_2439	Seison-GA2-softmasked	cDNA_match	28387	28659	100	+	.	ID=TRINITY_GG_273_c31_g1_i1.path1;Name=TRINITY_GG_273_c31_g1_i1;Dir=indeterminate;Target=TRINITY_GG_273_c31_g1_i1 1 273;Gap=M273
k141_2439	Seison-GA2-softmasked	cDNA_match	10277	10591	100	+	.	ID=TRINITY_GG_273_c29_g1_i1.path1;Name=TRINITY_GG_273_c29_g1_i1;Dir=indeterminate;Target=TRINITY_GG_273_c29_g1_i1 1 315;Gap=M315
k141_2439	Seison-GA2-softmasked	cDNA_match	40553	40755	99	+	.	ID=TRINITY_GG_273_c34_g1_i1.path1;Name=TRINITY_GG_273_c34_g1_i1;Dir=indeterminate;Target=TRINITY_GG_273_c34_g1_i1 1 203;Gap=M203
k141_4319	Seison-GA2-softmasked	cDNA_match	22085	22419	99	+	.	ID=TRINITY_GG_275_c1_g1_i1.path1;Name=TRINITY_GG_275_c1_g1_i1;Dir=indeterminate;Target=TRINITY_GG_275_c1_g1_i1 1 335;Gap=M335
k141_2439	Seison-GA2-softmasked	cDNA_match	113890	114486	99	+	.	ID=TRINITY_GG_274_c0_g1_i1.path1;Name=TRINITY_GG_274_c0_g1_i1;Dir=indeterminate;Target=TRINITY_GG_274_c0_g1_i1 1 597;Gap=M597
k141_4319	Seison-GA2-softmasked	cDNA_match	24242	25002	100	+	.	ID=TRINITY_GG_276_c0_g1_i1.path1;Name=TRINITY_GG_276_c0_g1_i1;Dir=indeterminate;Target=TRINITY_GG_276_c0_g1_i1 1 761;Gap=M761
k141_2439	Seison-GA2-softmasked	cDNA_match	12162	12476	84	+	.	ID=TRINITY_GG_273_c32_g1_i1.path1;Name=TRINITY_GG_273_c32_g1_i1;Dir=indeterminate;Target=TRINITY_GG_273_c32_g1_i1 1 266;Gap=M112 D49 M154
k141_4319	Seison-GA2-softmasked	cDNA_match	19526	21335	100	+	.	ID=TRINITY_GG_275_c0_g1_i1.path1;Name=TRINITY_GG_275_c0_g1_i1;Dir=antisense;Target=TRINITY_GG_275_c0_g1_i1 3 1812;Gap=M1810
k141_4319	Seison-GA2-softmasked	cDNA_match	21539	22056	100	+	.	ID=TRINITY_GG_275_c0_g1_i1.path1;Name=TRINITY_GG_275_c0_g1_i1;Dir=antisense;Target=TRINITY_GG_275_c0_g1_i1 1813 2330;Gap=M518
k141_4319	Seison-GA2-softmasked	cDNA_match	532	1031	91	+	.	ID=TRINITY_GG_277_c0_g1_i1.path1;Name=TRINITY_GG_277_c0_g1_i1;Dir=indeterminate;Target=TRINITY_GG_277_c0_g1_i1 1 458;Gap=M321 D42 M137
k141_4319	Seison-GA2-softmasked	cDNA_match	32401	32833	100	+	.	ID=TRINITY_GG_278_c0_g1_i1.path1;Name=TRINITY_GG_278_c0_g1_i1;Dir=indeterminate;Target=TRINITY_GG_278_c0_g1_i1 1 433;Gap=M433
k141_4319	Seison-GA2-softmasked	cDNA_match	532	1397	89	+	.	ID=TRINITY_GG_277_c0_g1_i2.path1;Name=TRINITY_GG_277_c0_g1_i2;Dir=indeterminate;Target=TRINITY_GG_277_c0_g1_i2 1 777;Gap=M321 D42 M67 D47 M389
k141_4319	Seison-GA2-softmasked	cDNA_match	532	1397	84	+	.	ID=TRINITY_GG_277_c0_g1_i3.path1;Name=TRINITY_GG_277_c0_g1_i3;Dir=indeterminate;Target=TRINITY_GG_277_c0_g1_i3 1 733;Gap=M321 D42 M67 D47 M86 D44 M259
k141_4319	Seison-GA2-softmasked	cDNA_match	25938	28637	94	+	.	ID=TRINITY_GG_279_c0_g1_i12.path1;Name=TRINITY_GG_279_c0_g1_i12;Dir=indeterminate;Target=TRINITY_GG_279_c0_g1_i12 1 2560;Gap=M102 D87 M598 D53 M1860
k141_4319	Seison-GA2-softmasked	cDNA_match	25938	28637	94	+	.	ID=TRINITY_GG_279_c0_g1_i19.path1;Name=TRINITY_GG_279_c0_g1_i19;Dir=indeterminate;Target=TRINITY_GG_279_c0_g1_i19 1 2560;Gap=M375 D44 M150 D43 M175 D53 M1860
k141_4319	Seison-GA2-softmasked	cDNA_match	25938	28637	93	+	.	ID=TRINITY_GG_279_c0_g1_i22.path1;Name=TRINITY_GG_279_c0_g1_i22;Dir=indeterminate;Target=TRINITY_GG_279_c0_g1_i22 1 2526;Gap=M102 D87 M186 D44 M150 D43 M2088
k141_4319	Seison-GA2-softmasked	cDNA_match	25938	28637	96	+	.	ID=TRINITY_GG_279_c0_g1_i14.path1;Name=TRINITY_GG_279_c0_g1_i14;Dir=indeterminate;Target=TRINITY_GG_279_c0_g1_i14 1 2603;Gap=M375 D44 M368 D53 M1860
k141_111	Seison-GA2-softmasked	cDNA_match	280	954	91	+	.	ID=TRINITY_GG_280_c0_g1_i3.path1;Name=TRINITY_GG_280_c0_g1_i3;Dir=indeterminate;Target=TRINITY_GG_280_c0_g1_i3 18 636;Gap=M356 D56 M263
k141_4319	Seison-GA2-softmasked	cDNA_match	25938	28637	93	+	.	ID=TRINITY_GG_279_c0_g1_i17.path1;Name=TRINITY_GG_279_c0_g1_i17;Dir=indeterminate;Target=TRINITY_GG_279_c0_g1_i17 1 2517;Gap=M102 D87 M380 D43 M175 D53 M1860
k141_4319	Seison-GA2-softmasked	cDNA_match	25938	28637	93	+	.	ID=TRINITY_GG_279_c0_g1_i20.path1;Name=TRINITY_GG_279_c0_g1_i20;Dir=indeterminate;Target=TRINITY_GG_279_c0_g1_i20 1 2516;Gap=M102 D87 M186 D44 M368 D53 M1860
k141_111	Seison-GA2-softmasked	cDNA_match	280	888	90	+	.	ID=TRINITY_GG_280_c0_g1_i1.path1;Name=TRINITY_GG_280_c0_g1_i1;Dir=antisense;Target=TRINITY_GG_280_c0_g1_i1 18 570;Gap=M356 D56 M197
k141_111	Seison-GA2-softmasked	cDNA_match	944	1295	68	+	.	ID=TRINITY_GG_280_c0_g1_i1.path1;Name=TRINITY_GG_280_c0_g1_i1;Dir=antisense;Target=TRINITY_GG_280_c0_g1_i1 571 811;Gap=M114 D59 M63 D52 M64
k141_111	Seison-GA2-softmasked	cDNA_match	280	888	90	+	.	ID=TRINITY_GG_280_c0_g1_i2.path1;Name=TRINITY_GG_280_c0_g1_i2;Dir=antisense;Target=TRINITY_GG_280_c0_g1_i2 18 570;Gap=M356 D56 M197
k141_111	Seison-GA2-softmasked	cDNA_match	944	1128	99	+	.	ID=TRINITY_GG_280_c0_g1_i2.path1;Name=TRINITY_GG_280_c0_g1_i2;Dir=antisense;Target=TRINITY_GG_280_c0_g1_i2 571 755;Gap=M185
k141_3047	Seison-GA2-softmasked	cDNA_match	36948	38279	91	+	.	ID=TRINITY_GG_281_c0_g1_i4.path1;Name=TRINITY_GG_281_c0_g1_i4;Dir=indeterminate;Target=TRINITY_GG_281_c0_g1_i4 1 1317;Gap=M263 D57 M933 I9 M6 I3 M25 I6 M25 I9 M8 I15 M15
k141_3047	Seison-GA2-softmasked	cDNA_match	36948	38279	95	+	.	ID=TRINITY_GG_281_c0_g1_i60.path1;Name=TRINITY_GG_281_c0_g1_i60;Dir=indeterminate;Target=TRINITY_GG_281_c0_g1_i60 1 1374;Gap=M1253 I9 M6 I3 M25 I6 M25 I9 M8 I15 M15
k141_3047	Seison-GA2-softmasked	cDNA_match	138153	140780	96	+	.	ID=TRINITY_GG_281_c1_g1_i1.path1;Name=TRINITY_GG_281_c1_g1_i1;Dir=indeterminate;Target=TRINITY_GG_281_c1_g1_i1 4 2526;Gap=M511 D44 M1133 D61 M879
k141_3047	Seison-GA2-softmasked	cDNA_match	138153	140316	95	+	.	ID=TRINITY_GG_281_c1_g1_i2.path1;Name=TRINITY_GG_281_c1_g1_i2;Dir=antisense;Target=TRINITY_GG_281_c1_g1_i2 4 2062;Gap=M511 D44 M1133 D61 M415
k141_3047	Seison-GA2-softmasked	cDNA_match	140663	140780	100	+	.	ID=TRINITY_GG_281_c1_g1_i2.path1;Name=TRINITY_GG_281_c1_g1_i2;Dir=antisense;Target=TRINITY_GG_281_c1_g1_i2 2063 2180;Gap=M118
k141_3047	Seison-GA2-softmasked	cDNA_match	84971	85995	84	+	.	ID=TRINITY_GG_281_c2_g1_i8.path1;Name=TRINITY_GG_281_c2_g1_i8;Dir=indeterminate;Target=TRINITY_GG_281_c2_g1_i8 1 868;Gap=M121 D52 M29 D51 M273 D54 M445
k141_3047	Seison-GA2-softmasked	cDNA_match	84971	85995	89	+	.	ID=TRINITY_GG_281_c2_g1_i6.path1;Name=TRINITY_GG_281_c2_g1_i6;Dir=indeterminate;Target=TRINITY_GG_281_c2_g1_i6 1 919;Gap=M121 D52 M353 D54 M445
k141_3047	Seison-GA2-softmasked	cDNA_match	83812	85172	93	+	.	ID=TRINITY_GG_281_c2_g1_i9.path1;Name=TRINITY_GG_281_c2_g1_i9;Dir=antisense;Target=TRINITY_GG_281_c2_g1_i9 1 1267;Gap=M1159 D42 M79 D52 M29
k141_3047	Seison-GA2-softmasked	cDNA_match	85380	85995	91	+	.	ID=TRINITY_GG_281_c2_g1_i9.path1;Name=TRINITY_GG_281_c2_g1_i9;Dir=antisense;Target=TRINITY_GG_281_c2_g1_i9 1268 1829;Gap=M117 D54 M445
k141_3047	Seison-GA2-softmasked	cDNA_match	83812	85172	96	+	.	ID=TRINITY_GG_281_c2_g1_i2.path1;Name=TRINITY_GG_281_c2_g1_i2;Dir=indeterminate;Target=TRINITY_GG_281_c2_g1_i2 1 1309;Gap=M1280 D52 M29
k141_3047	Seison-GA2-softmasked	cDNA_match	83812	85172	93	+	.	ID=TRINITY_GG_281_c2_g1_i7.path1;Name=TRINITY_GG_281_c2_g1_i7;Dir=antisense;Target=TRINITY_GG_281_c2_g1_i7 1 1267;Gap=M1159 D42 M79 D52 M29
k141_3047	Seison-GA2-softmasked	cDNA_match	85380	85995	83	+	.	ID=TRINITY_GG_281_c2_g1_i7.path1;Name=TRINITY_GG_281_c2_g1_i7;Dir=antisense;Target=TRINITY_GG_281_c2_g1_i7 1268 1783;Gap=M117 D54 M95 D46 M304
k141_3047	Seison-GA2-softmasked	cDNA_match	81526	82682	94	+	.	ID=TRINITY_GG_281_c3_g1_i1.path1;Name=TRINITY_GG_281_c3_g1_i1;Dir=indeterminate;Target=TRINITY_GG_281_c3_g1_i1 1 1091;Gap=M396 D66 M695
k141_3047	Seison-GA2-softmasked	cDNA_match	76792	78408	100	+	.	ID=TRINITY_GG_281_c4_g1_i1.path1;Name=TRINITY_GG_281_c4_g1_i1;Dir=antisense;Target=TRINITY_GG_281_c4_g1_i1 5 1621;Gap=M1617
k141_3047	Seison-GA2-softmasked	cDNA_match	78455	78483	100	+	.	ID=TRINITY_GG_281_c4_g1_i1.path1;Name=TRINITY_GG_281_c4_g1_i1;Dir=antisense;Target=TRINITY_GG_281_c4_g1_i1 1622 1650;Gap=M29
k141_3047	Seison-GA2-softmasked	cDNA_match	78662	78780	100	+	.	ID=TRINITY_GG_281_c4_g1_i1.path1;Name=TRINITY_GG_281_c4_g1_i1;Dir=antisense;Target=TRINITY_GG_281_c4_g1_i1 1651 1769;Gap=M119
k141_3047	Seison-GA2-softmasked	cDNA_match	76792	78408	97	+	.	ID=TRINITY_GG_281_c4_g1_i3.path1;Name=TRINITY_GG_281_c4_g1_i3;Dir=antisense;Target=TRINITY_GG_281_c4_g1_i3 5 1573;Gap=M172 D48 M1397
k141_3047	Seison-GA2-softmasked	cDNA_match	78455	78483	100	+	.	ID=TRINITY_GG_281_c4_g1_i3.path1;Name=TRINITY_GG_281_c4_g1_i3;Dir=antisense;Target=TRINITY_GG_281_c4_g1_i3 1574 1602;Gap=M29
k141_3047	Seison-GA2-softmasked	cDNA_match	78662	78780	100	+	.	ID=TRINITY_GG_281_c4_g1_i3.path1;Name=TRINITY_GG_281_c4_g1_i3;Dir=antisense;Target=TRINITY_GG_281_c4_g1_i3 1603 1721;Gap=M119
k141_3047	Seison-GA2-softmasked	cDNA_match	76792	78780	95	+	.	ID=TRINITY_GG_281_c4_g1_i4.path1;Name=TRINITY_GG_281_c4_g1_i4;Dir=indeterminate;Target=TRINITY_GG_281_c4_g1_i4 5 1899;Gap=M172 D48 M1393 D46 M330
k141_3047	Seison-GA2-softmasked	cDNA_match	22390	22831	76	+	.	ID=TRINITY_GG_281_c5_g1_i1.path1;Name=TRINITY_GG_281_c5_g1_i1;Dir=antisense;Target=TRINITY_GG_281_c5_g1_i1 6 342;Gap=M113 D54 M93 D51 M131
k141_3047	Seison-GA2-softmasked	cDNA_match	22923	23130	100	+	.	ID=TRINITY_GG_281_c5_g1_i1.path1;Name=TRINITY_GG_281_c5_g1_i1;Dir=antisense;Target=TRINITY_GG_281_c5_g1_i1 343 550;Gap=M208
k141_3047	Seison-GA2-softmasked	cDNA_match	82700	83754	89	+	.	ID=TRINITY_GG_281_c7_g1_i7.path1;Name=TRINITY_GG_281_c7_g1_i7;Dir=indeterminate;Target=TRINITY_GG_281_c7_g1_i7 1 947;Gap=M309 D66 M537 D42 M101
k141_3047	Seison-GA2-softmasked	cDNA_match	100997	101577	100	+	.	ID=TRINITY_GG_281_c6_g1_i1.path1;Name=TRINITY_GG_281_c6_g1_i1;Dir=antisense;Target=TRINITY_GG_281_c6_g1_i1 3 583;Gap=M581
k141_3047	Seison-GA2-softmasked	cDNA_match	101723	102412	100	+	.	ID=TRINITY_GG_281_c6_g1_i1.path1;Name=TRINITY_GG_281_c6_g1_i1;Dir=antisense;Target=TRINITY_GG_281_c6_g1_i1 584 1273;Gap=M690
k141_3047	Seison-GA2-softmasked	cDNA_match	82700	83754	96	+	.	ID=TRINITY_GG_281_c7_g1_i10.path1;Name=TRINITY_GG_281_c7_g1_i10;Dir=indeterminate;Target=TRINITY_GG_281_c7_g1_i10 1 1013;Gap=M912 D42 M101
k141_3047	Seison-GA2-softmasked	cDNA_match	82700	83754	93	+	.	ID=TRINITY_GG_281_c7_g1_i5.path1;Name=TRINITY_GG_281_c7_g1_i5;Dir=indeterminate;Target=TRINITY_GG_281_c7_g1_i5 1 989;Gap=M309 D66 M680
k141_3047	Seison-GA2-softmasked	cDNA_match	105464	105974	89	+	.	ID=TRINITY_GG_281_c8_g1_i1.path1;Name=TRINITY_GG_281_c8_g1_i1;Dir=indeterminate;Target=TRINITY_GG_281_c8_g1_i1 1 458;Gap=M274 D53 M184
k141_3047	Seison-GA2-softmasked	cDNA_match	105464	106925	85	+	.	ID=TRINITY_GG_281_c8_g1_i2.path1;Name=TRINITY_GG_281_c8_g1_i2;Dir=antisense;Target=TRINITY_GG_281_c8_g1_i2 1 1249;Gap=M274 D53 M151 D68 M153 D43 M543 D49 M128
k141_3047	Seison-GA2-softmasked	cDNA_match	106972	108042	83	+	.	ID=TRINITY_GG_281_c8_g1_i2.path1;Name=TRINITY_GG_281_c8_g1_i2;Dir=antisense;Target=TRINITY_GG_281_c8_g1_i2 1250 2142;Gap=M116 D83 M111 D44 M615 D51 M51
k141_3047	Seison-GA2-softmasked	cDNA_match	110289	111248	100	+	.	ID=TRINITY_GG_281_c9_g1_i2.path1;Name=TRINITY_GG_281_c9_g1_i2;Dir=indeterminate;Target=TRINITY_GG_281_c9_g1_i2 9 968;Gap=M960
k141_3047	Seison-GA2-softmasked	cDNA_match	110289	111248	95	+	.	ID=TRINITY_GG_281_c9_g1_i1.path1;Name=TRINITY_GG_281_c9_g1_i1;Dir=indeterminate;Target=TRINITY_GG_281_c9_g1_i1 9 920;Gap=M185 D48 M727
k141_3047	Seison-GA2-softmasked	cDNA_match	51489	52529	91	+	.	ID=TRINITY_GG_281_c11_g1_i2.path1;Name=TRINITY_GG_281_c11_g1_i2;Dir=indeterminate;Target=TRINITY_GG_281_c11_g1_i2 2 950;Gap=M372 D47 M164 D45 M413
k141_3047	Seison-GA2-softmasked	cDNA_match	136055	137797	86	+	.	ID=TRINITY_GG_281_c10_g1_i1.path1;Name=TRINITY_GG_281_c10_g1_i1;Dir=indeterminate;Target=TRINITY_GG_281_c10_g1_i1 2 1507;Gap=M491 D41 M181 D47 M169 D46 M189 D57 M159 D46 M317
k141_3047	Seison-GA2-softmasked	cDNA_match	51489	52529	87	+	.	ID=TRINITY_GG_281_c11_g1_i5.path1;Name=TRINITY_GG_281_c11_g1_i5;Dir=indeterminate;Target=TRINITY_GG_281_c11_g1_i5 2 909;Gap=M372 D47 M164 D45 M134 D41 M238
k141_3047	Seison-GA2-softmasked	cDNA_match	51489	52529	91	+	.	ID=TRINITY_GG_281_c11_g1_i4.path1;Name=TRINITY_GG_281_c11_g1_i4;Dir=indeterminate;Target=TRINITY_GG_281_c11_g1_i4 2 954;Gap=M372 D47 M343 D41 M238
k141_3047	Seison-GA2-softmasked	cDNA_match	60873	61215	98	+	.	ID=TRINITY_GG_281_c13_g1_i1.path1;Name=TRINITY_GG_281_c13_g1_i1;Dir=indeterminate;Target=TRINITY_GG_281_c13_g1_i1 1 343;Gap=M343
k141_3047	Seison-GA2-softmasked	cDNA_match	60190	60704	100	+	.	ID=TRINITY_GG_281_c13_g2_i1.path1;Name=TRINITY_GG_281_c13_g2_i1;Dir=indeterminate;Target=TRINITY_GG_281_c13_g2_i1 1 515;Gap=M515
k141_3047	Seison-GA2-softmasked	cDNA_match	129900	130206	82	+	.	ID=TRINITY_GG_281_c12_g1_i1.path1;Name=TRINITY_GG_281_c12_g1_i1;Dir=antisense;Target=TRINITY_GG_281_c12_g1_i1 3 255;Gap=M164 D54 M89
k141_3047	Seison-GA2-softmasked	cDNA_match	130252	131076	71	+	.	ID=TRINITY_GG_281_c12_g1_i1.path1;Name=TRINITY_GG_281_c12_g1_i1;Dir=antisense;Target=TRINITY_GG_281_c12_g1_i1 256 841;Gap=M80 D48 M82 D49 M105 D44 M91 D48 M58 D50 M170
k141_3047	Seison-GA2-softmasked	cDNA_match	35462	36462	100	+	.	ID=TRINITY_GG_281_c14_g1_i2.path1;Name=TRINITY_GG_281_c14_g1_i2;Dir=indeterminate;Target=TRINITY_GG_281_c14_g1_i2 2 1002;Gap=M1001
k141_3047	Seison-GA2-softmasked	cDNA_match	35462	36462	98	+	.	ID=TRINITY_GG_281_c14_g1_i1.path1;Name=TRINITY_GG_281_c14_g1_i1;Dir=indeterminate;Target=TRINITY_GG_281_c14_g1_i1 2 986;Gap=M111 D16 M874
k141_3047	Seison-GA2-softmasked	cDNA_match	56960	59889	100	+	.	ID=TRINITY_GG_281_c15_g1_i1.path1;Name=TRINITY_GG_281_c15_g1_i1;Dir=indeterminate;Target=TRINITY_GG_281_c15_g1_i1 2 2931;Gap=M2930
k141_3047	Seison-GA2-softmasked	cDNA_match	59869	60175	100	+	.	ID=TRINITY_GG_281_c15_g2_i1.path1;Name=TRINITY_GG_281_c15_g2_i1;Dir=indeterminate;Target=TRINITY_GG_281_c15_g2_i1 1 307;Gap=M307
k141_3047	Seison-GA2-softmasked	cDNA_match	42537	45238	94	+	.	ID=TRINITY_GG_281_c16_g1_i1.path1;Name=TRINITY_GG_281_c16_g1_i1;Dir=indeterminate;Target=TRINITY_GG_281_c16_g1_i1 1 2551;Gap=M228 D52 M121 D50 M169 D49 M2033
k141_3047	Seison-GA2-softmasked	cDNA_match	42537	45238	96	+	.	ID=TRINITY_GG_281_c16_g1_i2.path1;Name=TRINITY_GG_281_c16_g1_i2;Dir=indeterminate;Target=TRINITY_GG_281_c16_g1_i2 1 2600;Gap=M228 D52 M121 D50 M2251
k141_3047	Seison-GA2-softmasked	cDNA_match	50152	50999	92	+	.	ID=TRINITY_GG_281_c17_g1_i1.path1;Name=TRINITY_GG_281_c17_g1_i1;Dir=antisense;Target=TRINITY_GG_281_c17_g1_i1 1 788;Gap=M614 D60 M174
k141_3047	Seison-GA2-softmasked	cDNA_match	51080	51462	87	+	.	ID=TRINITY_GG_281_c17_g1_i1.path1;Name=TRINITY_GG_281_c17_g1_i1;Dir=antisense;Target=TRINITY_GG_281_c17_g1_i1 789 1124;Gap=M133 D47 M203
k141_3047	Seison-GA2-softmasked	cDNA_match	86617	89311	98	+	.	ID=TRINITY_GG_281_c18_g1_i1.path1;Name=TRINITY_GG_281_c18_g1_i1;Dir=indeterminate;Target=TRINITY_GG_281_c18_g1_i1 9 2658;Gap=M422 D48 M1415 I3 M810
k141_3047	Seison-GA2-softmasked	cDNA_match	38944	39083	100	+	.	ID=TRINITY_GG_281_c19_g1_i2.path1;Name=TRINITY_GG_281_c19_g1_i2;Dir=antisense;Target=TRINITY_GG_281_c19_g1_i2 1 140;Gap=M140
k141_3047	Seison-GA2-softmasked	cDNA_match	39128	39731	77	+	.	ID=TRINITY_GG_281_c19_g1_i2.path1;Name=TRINITY_GG_281_c19_g1_i2;Dir=antisense;Target=TRINITY_GG_281_c19_g1_i2 141 609;Gap=M144 D49 M65 D46 M105 D40 M155
k141_3047	Seison-GA2-softmasked	cDNA_match	39775	40467	79	+	.	ID=TRINITY_GG_281_c19_g1_i2.path1;Name=TRINITY_GG_281_c19_g1_i2;Dir=antisense;Target=TRINITY_GG_281_c19_g1_i2 610 1160;Gap=M121 D49 M189 D44 M148 D49 M93
k141_3047	Seison-GA2-softmasked	cDNA_match	40515	40670	99	+	.	ID=TRINITY_GG_281_c19_g1_i2.path1;Name=TRINITY_GG_281_c19_g1_i2;Dir=antisense;Target=TRINITY_GG_281_c19_g1_i2 1161 1315;Gap=M113 D1 M42
k141_3047	Seison-GA2-softmasked	cDNA_match	40778	42249	97	+	.	ID=TRINITY_GG_281_c19_g1_i2.path1;Name=TRINITY_GG_281_c19_g1_i2;Dir=antisense;Target=TRINITY_GG_281_c19_g1_i2 1316 2747;Gap=M114 D40 M1318
k141_3047	Seison-GA2-softmasked	cDNA_match	56066	56977	100	+	.	ID=TRINITY_GG_281_c20_g1_i1.path1;Name=TRINITY_GG_281_c20_g1_i1;Dir=indeterminate;Target=TRINITY_GG_281_c20_g1_i1 2 913;Gap=M912
k141_3047	Seison-GA2-softmasked	cDNA_match	96145	96225	98	+	.	ID=TRINITY_GG_281_c21_g1_i1.path1;Name=TRINITY_GG_281_c21_g1_i1;Dir=antisense;Target=TRINITY_GG_281_c21_g1_i1 5 85;Gap=M81
k141_3047	Seison-GA2-softmasked	cDNA_match	96958	97284	99	+	.	ID=TRINITY_GG_281_c21_g1_i1.path1;Name=TRINITY_GG_281_c21_g1_i1;Dir=antisense;Target=TRINITY_GG_281_c21_g1_i1 86 412;Gap=M327
k141_3047	Seison-GA2-softmasked	cDNA_match	94825	96099	83	+	.	ID=TRINITY_GG_281_c21_g2_i1.path1;Name=TRINITY_GG_281_c21_g2_i1;Dir=indeterminate;Target=TRINITY_GG_281_c21_g2_i1 1 1060;Gap=M444 D66 M146 D57 M169 D40 M97 D52 M204
k141_3047	Seison-GA2-softmasked	cDNA_match	38944	39083	100	+	.	ID=TRINITY_GG_281_c19_g1_i1.path1;Name=TRINITY_GG_281_c19_g1_i1;Dir=antisense;Target=TRINITY_GG_281_c19_g1_i1 1 140;Gap=M140
k141_3047	Seison-GA2-softmasked	cDNA_match	39128	39731	77	+	.	ID=TRINITY_GG_281_c19_g1_i1.path1;Name=TRINITY_GG_281_c19_g1_i1;Dir=antisense;Target=TRINITY_GG_281_c19_g1_i1 141 609;Gap=M144 D49 M65 D46 M105 D40 M155
k141_3047	Seison-GA2-softmasked	cDNA_match	39775	40467	79	+	.	ID=TRINITY_GG_281_c19_g1_i1.path1;Name=TRINITY_GG_281_c19_g1_i1;Dir=antisense;Target=TRINITY_GG_281_c19_g1_i1 610 1160;Gap=M121 D49 M189 D44 M148 D49 M93
k141_3047	Seison-GA2-softmasked	cDNA_match	40515	40670	100	+	.	ID=TRINITY_GG_281_c19_g1_i1.path1;Name=TRINITY_GG_281_c19_g1_i1;Dir=antisense;Target=TRINITY_GG_281_c19_g1_i1 1161 1316;Gap=M156
k141_3047	Seison-GA2-softmasked	cDNA_match	40778	42249	97	+	.	ID=TRINITY_GG_281_c19_g1_i1.path1;Name=TRINITY_GG_281_c19_g1_i1;Dir=antisense;Target=TRINITY_GG_281_c19_g1_i1 1317 2748;Gap=M114 D40 M1318
k141_3047	Seison-GA2-softmasked	cDNA_match	118700	119142	89	+	.	ID=TRINITY_GG_281_c22_g1_i1.path1;Name=TRINITY_GG_281_c22_g1_i1;Dir=indeterminate;Target=TRINITY_GG_281_c22_g1_i1 1 399;Gap=M219 D44 M180
k141_3047	Seison-GA2-softmasked	cDNA_match	14266	14497	100	+	.	ID=TRINITY_GG_281_c23_g1_i1.path1;Name=TRINITY_GG_281_c23_g1_i1;Dir=indeterminate;Target=TRINITY_GG_281_c23_g1_i1 1 232;Gap=M232
k141_3047	Seison-GA2-softmasked	cDNA_match	14483	14782	100	+	.	ID=TRINITY_GG_281_c23_g2_i1.path1;Name=TRINITY_GG_281_c23_g2_i1;Dir=indeterminate;Target=TRINITY_GG_281_c23_g2_i1 1 300;Gap=M300
k141_3047	Seison-GA2-softmasked	cDNA_match	20144	20742	84	+	.	ID=TRINITY_GG_281_c25_g1_i1.path1;Name=TRINITY_GG_281_c25_g1_i1;Dir=indeterminate;Target=TRINITY_GG_281_c25_g1_i1 1 506;Gap=M306 D46 M133 D47 M67
k141_3047	Seison-GA2-softmasked	cDNA_match	54771	56053	96	+	.	ID=TRINITY_GG_281_c26_g1_i1.path1;Name=TRINITY_GG_281_c26_g1_i1;Dir=indeterminate;Target=TRINITY_GG_281_c26_g1_i1 1 1239;Gap=M339 D44 M900
k141_3047	Seison-GA2-softmasked	cDNA_match	102413	102958	85	+	.	ID=TRINITY_GG_281_c24_g1_i1.path1;Name=TRINITY_GG_281_c24_g1_i1;Dir=antisense;Target=TRINITY_GG_281_c24_g1_i1 1 468;Gap=M322 D78 M146
k141_3047	Seison-GA2-softmasked	cDNA_match	103002	104981	75	+	.	ID=TRINITY_GG_281_c24_g1_i1.path1;Name=TRINITY_GG_281_c24_g1_i1;Dir=antisense;Target=TRINITY_GG_281_c24_g1_i1 469 1955;Gap=M112 D54 M40 D41 M44 D45 M100 D47 M95 D44 M126 D57 M125 D49 M382 D63 M102 D45 M135 D48 M226
k141_3047	Seison-GA2-softmasked	cDNA_match	30005	30300	77	+	.	ID=TRINITY_GG_281_c27_g1_i1.path1;Name=TRINITY_GG_281_c27_g1_i1;Dir=sense;Target=TRINITY_GG_281_c27_g1_i1 1 230;Gap=M122 D66 M108
k141_3047	Seison-GA2-softmasked	cDNA_match	31196	31247	100	+	.	ID=TRINITY_GG_281_c27_g1_i1.path1;Name=TRINITY_GG_281_c27_g1_i1;Dir=sense;Target=TRINITY_GG_281_c27_g1_i1 231 282;Gap=M52
k141_3047	Seison-GA2-softmasked	cDNA_match	116853	117543	100	+	.	ID=TRINITY_GG_281_c28_g1_i1.path1;Name=TRINITY_GG_281_c28_g1_i1;Dir=indeterminate;Target=TRINITY_GG_281_c28_g1_i1 1 691;Gap=M691
k141_3047	Seison-GA2-softmasked	cDNA_match	14891	15790	100	+	.	ID=TRINITY_GG_281_c29_g1_i1.path1;Name=TRINITY_GG_281_c29_g1_i1;Dir=indeterminate;Target=TRINITY_GG_281_c29_g1_i1 1 900;Gap=M900
k141_3047	Seison-GA2-softmasked	cDNA_match	131330	131944	99	+	.	ID=TRINITY_GG_281_c30_g1_i1.path1;Name=TRINITY_GG_281_c30_g1_i1;Dir=indeterminate;Target=TRINITY_GG_281_c30_g1_i1 1 614;Gap=M73 D1 M541
k141_3047	Seison-GA2-softmasked	cDNA_match	117538	118220	100	+	.	ID=TRINITY_GG_281_c31_g1_i1.path1;Name=TRINITY_GG_281_c31_g1_i1;Dir=indeterminate;Target=TRINITY_GG_281_c31_g1_i1 1 683;Gap=M683
k141_3047	Seison-GA2-softmasked	cDNA_match	80030	80588	82	+	.	ID=TRINITY_GG_281_c32_g1_i1.path1;Name=TRINITY_GG_281_c32_g1_i1;Dir=indeterminate;Target=TRINITY_GG_281_c32_g1_i1 1 462;Gap=M109 D47 M201 D50 M152
k141_3047	Seison-GA2-softmasked	cDNA_match	28328	28579	100	+	.	ID=TRINITY_GG_281_c34_g1_i1.path1;Name=TRINITY_GG_281_c34_g1_i1;Dir=indeterminate;Target=TRINITY_GG_281_c34_g1_i1 1 252;Gap=M252
k141_3047	Seison-GA2-softmasked	cDNA_match	28721	29625	88	+	.	ID=TRINITY_GG_281_c33_g1_i1.path1;Name=TRINITY_GG_281_c33_g1_i1;Dir=indeterminate;Target=TRINITY_GG_281_c33_g1_i1 8 810;Gap=M82 D48 M236 D54 M485
k141_3047	Seison-GA2-softmasked	cDNA_match	30308	31011	99	+	.	ID=TRINITY_GG_281_c35_g1_i1.path1;Name=TRINITY_GG_281_c35_g1_i1;Dir=indeterminate;Target=TRINITY_GG_281_c35_g1_i1 1 704;Gap=M704
k141_3047	Seison-GA2-softmasked	cDNA_match	47987	48396	90	+	.	ID=TRINITY_GG_281_c36_g1_i1.path1;Name=TRINITY_GG_281_c36_g1_i1;Dir=indeterminate;Target=TRINITY_GG_281_c36_g1_i1 1 369;Gap=M205 D41 M164
k141_3047	Seison-GA2-softmasked	cDNA_match	80593	80811	100	+	.	ID=TRINITY_GG_281_c38_g1_i1.path1;Name=TRINITY_GG_281_c38_g1_i1;Dir=indeterminate;Target=TRINITY_GG_281_c38_g1_i1 1 219;Gap=M219
k141_3047	Seison-GA2-softmasked	cDNA_match	118281	118695	99	+	.	ID=TRINITY_GG_281_c37_g1_i1.path1;Name=TRINITY_GG_281_c37_g1_i1;Dir=indeterminate;Target=TRINITY_GG_281_c37_g1_i1 1 415;Gap=M415
k141_3047	Seison-GA2-softmasked	cDNA_match	116281	116547	100	+	.	ID=TRINITY_GG_281_c40_g1_i1.path1;Name=TRINITY_GG_281_c40_g1_i1;Dir=indeterminate;Target=TRINITY_GG_281_c40_g1_i1 1 267;Gap=M267
k141_3047	Seison-GA2-softmasked	cDNA_match	99855	100049	99	+	.	ID=TRINITY_GG_281_c41_g1_i1.path1;Name=TRINITY_GG_281_c41_g1_i1;Dir=indeterminate;Target=TRINITY_GG_281_c41_g1_i1 1 195;Gap=M195
k141_3047	Seison-GA2-softmasked	cDNA_match	29622	29978	85	+	.	ID=TRINITY_GG_281_c39_g1_i1.path1;Name=TRINITY_GG_281_c39_g1_i1;Dir=indeterminate;Target=TRINITY_GG_281_c39_g1_i1 1 306;Gap=M274 D51 M32
k141_3047	Seison-GA2-softmasked	cDNA_match	97404	97644	99	+	.	ID=TRINITY_GG_281_c42_g1_i1.path1;Name=TRINITY_GG_281_c42_g1_i1;Dir=indeterminate;Target=TRINITY_GG_281_c42_g1_i1 1 241;Gap=M241
k141_3047	Seison-GA2-softmasked	cDNA_match	116537	116761	100	+	.	ID=TRINITY_GG_281_c44_g1_i1.path1;Name=TRINITY_GG_281_c44_g1_i1;Dir=indeterminate;Target=TRINITY_GG_281_c44_g1_i1 1 225;Gap=M225
k141_3047	Seison-GA2-softmasked	cDNA_match	1518	1822	99	+	.	ID=TRINITY_GG_282_c0_g1_i1.path1;Name=TRINITY_GG_282_c0_g1_i1;Dir=indeterminate;Target=TRINITY_GG_282_c0_g1_i1 1 305;Gap=M305
k141_5291	Seison-GA2-softmasked	cDNA_match	3056	4664	100	+	.	ID=TRINITY_GG_283_c0_g1_i2.path1;Name=TRINITY_GG_283_c0_g1_i2;Dir=indeterminate;Target=TRINITY_GG_283_c0_g1_i2 3 1611;Gap=M1609
k141_5291	Seison-GA2-softmasked	cDNA_match	102	3039	99	+	.	ID=TRINITY_GG_283_c0_g1_i2.path2;Name=TRINITY_GG_283_c0_g1_i2;Dir=indeterminate;Target=TRINITY_GG_283_c0_g1_i2 1612 4549;Gap=M2938
k141_5291	Seison-GA2-softmasked	cDNA_match	3056	4664	100	+	.	ID=TRINITY_GG_283_c0_g1_i1.path1;Name=TRINITY_GG_283_c0_g1_i1;Dir=indeterminate;Target=TRINITY_GG_283_c0_g1_i1 3 1611;Gap=M1609
k141_5291	Seison-GA2-softmasked	cDNA_match	102	469	100	+	.	ID=TRINITY_GG_283_c0_g1_i1.path2;Name=TRINITY_GG_283_c0_g1_i1;Dir=indeterminate;Target=TRINITY_GG_283_c0_g1_i1 1612 1979;Gap=M368
k141_5291	Seison-GA2-softmasked	cDNA_match	513	3039	99	+	.	ID=TRINITY_GG_283_c0_g1_i1.path2;Name=TRINITY_GG_283_c0_g1_i1;Dir=indeterminate;Target=TRINITY_GG_283_c0_g1_i1 2011 4537;Gap=M2527
k141_690	Seison-GA2-softmasked	cDNA_match	1054	1104	96	+	.	ID=TRINITY_GG_284_c0_g1_i2.path1;Name=TRINITY_GG_284_c0_g1_i2;Dir=indeterminate;Target=TRINITY_GG_284_c0_g1_i2 1 51;Gap=M51
k141_3844	Seison-GA2-softmasked	cDNA_match	198	778	90	+	.	ID=TRINITY_GG_284_c0_g1_i2.path2;Name=TRINITY_GG_284_c0_g1_i2;Dir=indeterminate;Target=TRINITY_GG_284_c0_g1_i2 52 595;Gap=M92 I5 M192 D42 M255
k141_690	Seison-GA2-softmasked	cDNA_match	1054	1104	96	+	.	ID=TRINITY_GG_284_c0_g1_i1.path1;Name=TRINITY_GG_284_c0_g1_i1;Dir=indeterminate;Target=TRINITY_GG_284_c0_g1_i1 1 51;Gap=M51
k141_3844	Seison-GA2-softmasked	cDNA_match	198	841	91	+	.	ID=TRINITY_GG_284_c0_g1_i1.path2;Name=TRINITY_GG_284_c0_g1_i1;Dir=indeterminate;Target=TRINITY_GG_284_c0_g1_i1 52 658;Gap=M92 I5 M192 D42 M318
k141_690	Seison-GA2-softmasked	cDNA_match	1232	1387	100	+	.	ID=TRINITY_GG_284_c1_g1_i1.path1;Name=TRINITY_GG_284_c1_g1_i1;Dir=indeterminate;Target=TRINITY_GG_284_c1_g1_i1 1 156;Gap=M156
k141_1021	Seison-GA2-softmasked	cDNA_match	92917	92985	89	+	.	ID=TRINITY_GG_284_c1_g1_i1.path2;Name=TRINITY_GG_284_c1_g1_i1;Dir=indeterminate;Target=TRINITY_GG_284_c1_g1_i1 1 69;Gap=M69
k141_1021	Seison-GA2-softmasked	cDNA_match	92997	93117	94	+	.	ID=TRINITY_GG_284_c1_g1_i1.path2;Name=TRINITY_GG_284_c1_g1_i1;Dir=indeterminate;Target=TRINITY_GG_284_c1_g1_i1 71 187;Gap=M112 D4 M5
k141_5283	Seison-GA2-softmasked	cDNA_match	818	1382	97	+	.	ID=TRINITY_GG_285_c0_g1_i2.path1;Name=TRINITY_GG_285_c0_g1_i2;Dir=indeterminate;Target=TRINITY_GG_285_c0_g1_i2 45 609;Gap=M565
k141_5283	Seison-GA2-softmasked	cDNA_match	818	1415	99	+	.	ID=TRINITY_GG_285_c0_g1_i4.path1;Name=TRINITY_GG_285_c0_g1_i4;Dir=indeterminate;Target=TRINITY_GG_285_c0_g1_i4 45 642;Gap=M598
k141_5283	Seison-GA2-softmasked	cDNA_match	27	1013	99	+	.	ID=TRINITY_GG_285_c0_g1_i4.path2;Name=TRINITY_GG_285_c0_g1_i4;Dir=indeterminate;Target=TRINITY_GG_285_c0_g1_i4 643 1629;Gap=M987
k141_2395	Seison-GA2-softmasked	cDNA_match	14003	15336	92	+	.	ID=TRINITY_GG_286_c0_g1_i1.path1;Name=TRINITY_GG_286_c0_g1_i1;Dir=indeterminate;Target=TRINITY_GG_286_c0_g1_i1 1 1228;Gap=M524 D65 M190 D41 M514
k141_2395	Seison-GA2-softmasked	cDNA_match	14003	15336	85	+	.	ID=TRINITY_GG_286_c0_g1_i3.path1;Name=TRINITY_GG_286_c0_g1_i3;Dir=indeterminate;Target=TRINITY_GG_286_c0_g1_i3 1 1146;Gap=M524 D65 M190 D41 M105 D82 M327
k141_2395	Seison-GA2-softmasked	cDNA_match	1149	1407	100	+	.	ID=TRINITY_GG_287_c0_g1_i1.path1;Name=TRINITY_GG_287_c0_g1_i1;Dir=indeterminate;Target=TRINITY_GG_287_c0_g1_i1 1 259;Gap=M259
k141_2395	Seison-GA2-softmasked	cDNA_match	35592	35796	88	+	.	ID=TRINITY_GG_288_c0_g1_i1.path1;Name=TRINITY_GG_288_c0_g1_i1;Dir=indeterminate;Target=TRINITY_GG_288_c0_g1_i1 81 273;Gap=M138 D12 M55
k141_2395	Seison-GA2-softmasked	cDNA_match	35481	38238	100	+	.	ID=TRINITY_GG_288_c0_g1_i2.path1;Name=TRINITY_GG_288_c0_g1_i2;Dir=antisense;Target=TRINITY_GG_288_c0_g1_i2 1 2758;Gap=M2758
k141_2395	Seison-GA2-softmasked	cDNA_match	38290	40009	99	+	.	ID=TRINITY_GG_288_c0_g1_i2.path1;Name=TRINITY_GG_288_c0_g1_i2;Dir=antisense;Target=TRINITY_GG_288_c0_g1_i2 2759 4478;Gap=M1720
k141_2395	Seison-GA2-softmasked	cDNA_match	30439	32609	97	+	.	ID=TRINITY_GG_288_c2_g1_i2.path1;Name=TRINITY_GG_288_c2_g1_i2;Dir=indeterminate;Target=TRINITY_GG_288_c2_g1_i2 1 2113;Gap=M1706 D58 M407
k141_2395	Seison-GA2-softmasked	cDNA_match	53534	56605	95	+	.	ID=TRINITY_GG_288_c1_g1_i1.path1;Name=TRINITY_GG_288_c1_g1_i1;Dir=indeterminate;Target=TRINITY_GG_288_c1_g1_i1 1 2945;Gap=M464 D58 M208 D69 M2273
k141_2395	Seison-GA2-softmasked	cDNA_match	34962	35383	100	+	.	ID=TRINITY_GG_288_c3_g1_i1.path1;Name=TRINITY_GG_288_c3_g1_i1;Dir=indeterminate;Target=TRINITY_GG_288_c3_g1_i1 1 422;Gap=M422
k141_2395	Seison-GA2-softmasked	cDNA_match	52358	53387	95	+	.	ID=TRINITY_GG_288_c4_g1_i2.path1;Name=TRINITY_GG_288_c4_g1_i2;Dir=indeterminate;Target=TRINITY_GG_288_c4_g1_i2 3 983;Gap=M746 D49 M235
k141_2395	Seison-GA2-softmasked	cDNA_match	52358	53387	99	+	.	ID=TRINITY_GG_288_c4_g1_i1.path1;Name=TRINITY_GG_288_c4_g1_i1;Dir=indeterminate;Target=TRINITY_GG_288_c4_g1_i1 3 1032;Gap=M1030
k141_2395	Seison-GA2-softmasked	cDNA_match	47838	50692	94	+	.	ID=TRINITY_GG_288_c5_g1_i2.path1;Name=TRINITY_GG_288_c5_g1_i2;Dir=indeterminate;Target=TRINITY_GG_288_c5_g1_i2 3 2705;Gap=M442 D59 M144 D46 M1782 D47 M335
k141_3047	Seison-GA2-softmasked	cDNA_match	36948	38400	85	+	.	ID=TRINITY_GG_281_c0_g1_i67.path1;Name=TRINITY_GG_281_c0_g1_i67;Dir=indeterminate;Target=TRINITY_GG_281_c0_g1_i67 1 1633;Gap=M1315 D3 M50 I183 M85
k141_3047	Seison-GA2-softmasked	cDNA_match	38402	38941	99	+	.	ID=TRINITY_GG_281_c0_g1_i67.path1;Name=TRINITY_GG_281_c0_g1_i67;Dir=indeterminate;Target=TRINITY_GG_281_c0_g1_i67 1701 2240;Gap=M540
k141_2395	Seison-GA2-softmasked	cDNA_match	41719	42466	90	+	.	ID=TRINITY_GG_288_c6_g1_i2.path1;Name=TRINITY_GG_288_c6_g1_i2;Dir=indeterminate;Target=TRINITY_GG_288_c6_g1_i2 1 679;Gap=M557 D69 M122
k141_2395	Seison-GA2-softmasked	cDNA_match	42259	42466	99	+	.	ID=TRINITY_GG_288_c6_g1_i1.path1;Name=TRINITY_GG_288_c6_g1_i1;Dir=indeterminate;Target=TRINITY_GG_288_c6_g1_i1 3 210;Gap=M208
k141_2395	Seison-GA2-softmasked	cDNA_match	47838	50486	94	+	.	ID=TRINITY_GG_288_c5_g1_i1.path1;Name=TRINITY_GG_288_c5_g1_i1;Dir=antisense;Target=TRINITY_GG_288_c5_g1_i1 3 2499;Gap=M442 D59 M144 D46 M1782 D47 M129
k141_2395	Seison-GA2-softmasked	cDNA_match	50530	50692	100	+	.	ID=TRINITY_GG_288_c5_g1_i1.path1;Name=TRINITY_GG_288_c5_g1_i1;Dir=antisense;Target=TRINITY_GG_288_c5_g1_i1 2500 2662;Gap=M163
k141_2395	Seison-GA2-softmasked	cDNA_match	41011	41663	100	+	.	ID=TRINITY_GG_288_c7_g1_i1.path1;Name=TRINITY_GG_288_c7_g1_i1;Dir=indeterminate;Target=TRINITY_GG_288_c7_g1_i1 1 653;Gap=M653
k141_2395	Seison-GA2-softmasked	cDNA_match	30554	32609	97	+	.	ID=TRINITY_GG_288_c2_g1_i1.path1;Name=TRINITY_GG_288_c2_g1_i1;Dir=indeterminate;Target=TRINITY_GG_288_c2_g1_i1 78 2075;Gap=M1591 D58 M407
k141_3047	Seison-GA2-softmasked	cDNA_match	36948	38400	82	+	.	ID=TRINITY_GG_281_c0_g1_i8.path1;Name=TRINITY_GG_281_c0_g1_i8;Dir=indeterminate;Target=TRINITY_GG_281_c0_g1_i8 1 1576;Gap=M263 D57 M995 D3 M50 I183 M85
k141_3047	Seison-GA2-softmasked	cDNA_match	38402	38941	99	+	.	ID=TRINITY_GG_281_c0_g1_i8.path1;Name=TRINITY_GG_281_c0_g1_i8;Dir=indeterminate;Target=TRINITY_GG_281_c0_g1_i8 1644 2183;Gap=M540
k141_2395	Seison-GA2-softmasked	cDNA_match	45090	45623	100	+	.	ID=TRINITY_GG_288_c8_g1_i1.path1;Name=TRINITY_GG_288_c8_g1_i1;Dir=indeterminate;Target=TRINITY_GG_288_c8_g1_i1 7 540;Gap=M534
k141_2395	Seison-GA2-softmasked	cDNA_match	41719	43211	92	+	.	ID=TRINITY_GG_288_c6_g1_i3.path1;Name=TRINITY_GG_288_c6_g1_i3;Dir=indeterminate;Target=TRINITY_GG_288_c6_g1_i3 1 1379;Gap=M557 D69 M77 D45 M745
k141_2395	Seison-GA2-softmasked	cDNA_match	43837	44093	98	+	.	ID=TRINITY_GG_288_c11_g1_i1.path1;Name=TRINITY_GG_288_c11_g1_i1;Dir=indeterminate;Target=TRINITY_GG_288_c11_g1_i1 1 254;Gap=M141 D3 M113
k141_2395	Seison-GA2-softmasked	cDNA_match	44110	44450	85	+	.	ID=TRINITY_GG_288_c12_g1_i1.path1;Name=TRINITY_GG_288_c12_g1_i1;Dir=indeterminate;Target=TRINITY_GG_288_c12_g1_i1 1 291;Gap=M242 D50 M49
k141_2395	Seison-GA2-softmasked	cDNA_match	33767	34761	94	+	.	ID=TRINITY_GG_288_c10_g1_i1.path1;Name=TRINITY_GG_288_c10_g1_i1;Dir=indeterminate;Target=TRINITY_GG_288_c10_g1_i1 1 940;Gap=M859 D55 M81
k141_2395	Seison-GA2-softmasked	cDNA_match	45944	46837	89	+	.	ID=TRINITY_GG_288_c9_g1_i1.path1;Name=TRINITY_GG_288_c9_g1_i1;Dir=antisense;Target=TRINITY_GG_288_c9_g1_i1 1 802;Gap=M547 D43 M91 D49 M164
k141_2395	Seison-GA2-softmasked	cDNA_match	46972	47440	88	+	.	ID=TRINITY_GG_288_c9_g1_i1.path1;Name=TRINITY_GG_288_c9_g1_i1;Dir=antisense;Target=TRINITY_GG_288_c9_g1_i1 803 1219;Gap=M12 D52 M405
k141_2395	Seison-GA2-softmasked	cDNA_match	15784	16158	100	+	.	ID=TRINITY_GG_291_c0_g1_i1.path1;Name=TRINITY_GG_291_c0_g1_i1;Dir=indeterminate;Target=TRINITY_GG_291_c0_g1_i1 1 375;Gap=M375
k141_2395	Seison-GA2-softmasked	cDNA_match	11602	12886	90	+	.	ID=TRINITY_GG_289_c0_g1_i1.path1;Name=TRINITY_GG_289_c0_g1_i1;Dir=indeterminate;Target=TRINITY_GG_289_c0_g1_i1 1 1159;Gap=M256 D40 M370 D42 M224 D44 M309
k141_2395	Seison-GA2-softmasked	cDNA_match	16696	17294	99	+	.	ID=TRINITY_GG_292_c0_g1_i1.path1;Name=TRINITY_GG_292_c0_g1_i1;Dir=indeterminate;Target=TRINITY_GG_292_c0_g1_i1 1 599;Gap=M61 D1 M22 I1 M515
k141_2395	Seison-GA2-softmasked	cDNA_match	6491	8384	94	+	.	ID=TRINITY_GG_290_c0_g1_i1.path1;Name=TRINITY_GG_290_c0_g1_i1;Dir=indeterminate;Target=TRINITY_GG_290_c0_g1_i1 1 1792;Gap=M333 D47 M120 D55 M1339
k141_2395	Seison-GA2-softmasked	cDNA_match	20354	20661	84	+	.	ID=TRINITY_GG_293_c0_g1_i3.path1;Name=TRINITY_GG_293_c0_g1_i3;Dir=indeterminate;Target=TRINITY_GG_293_c0_g1_i3 1 260;Gap=M193 D48 M67
k141_2395	Seison-GA2-softmasked	cDNA_match	11602	12840	89	+	.	ID=TRINITY_GG_289_c0_g1_i2.path1;Name=TRINITY_GG_289_c0_g1_i2;Dir=antisense;Target=TRINITY_GG_289_c0_g1_i2 1 1113;Gap=M256 D40 M370 D42 M224 D44 M263
k141_2395	Seison-GA2-softmasked	cDNA_match	12891	13823	83	+	.	ID=TRINITY_GG_289_c0_g1_i2.path1;Name=TRINITY_GG_289_c0_g1_i2;Dir=antisense;Target=TRINITY_GG_289_c0_g1_i2 1114 1891;Gap=M114 D44 M143 D60 M122 D51 M399
k141_2395	Seison-GA2-softmasked	cDNA_match	26229	27184	80	+	.	ID=TRINITY_GG_294_c0_g1_i1.path1;Name=TRINITY_GG_294_c0_g1_i1;Dir=indeterminate;Target=TRINITY_GG_294_c0_g1_i1 1 769;Gap=M63 D46 M166 D45 M141 D48 M168 D48 M231
k141_2395	Seison-GA2-softmasked	cDNA_match	18500	19343	99	+	.	ID=TRINITY_GG_293_c0_g1_i2.path1;Name=TRINITY_GG_293_c0_g1_i2;Dir=antisense;Target=TRINITY_GG_293_c0_g1_i2 1 841;Gap=M610 D3 M231
k141_2395	Seison-GA2-softmasked	cDNA_match	19448	20661	80	+	.	ID=TRINITY_GG_293_c0_g1_i2.path1;Name=TRINITY_GG_293_c0_g1_i2;Dir=antisense;Target=TRINITY_GG_293_c0_g1_i2 842 1823;Gap=M383 D42 M85 D52 M219 D38 M83 D52 M146 D48 M66
k141_2395	Seison-GA2-softmasked	cDNA_match	18500	20661	89	+	.	ID=TRINITY_GG_293_c0_g1_i4.path1;Name=TRINITY_GG_293_c0_g1_i4;Dir=indeterminate;Target=TRINITY_GG_293_c0_g1_i4 1 1927;Gap=M610 D3 M718 D42 M85 D52 M219 D38 M83 D52 M146 D48 M66
k141_2395	Seison-GA2-softmasked	cDNA_match	27169	27954	99	+	.	ID=TRINITY_GG_294_c1_g1_i1.path1;Name=TRINITY_GG_294_c1_g1_i1;Dir=indeterminate;Target=TRINITY_GG_294_c1_g1_i1 1 786;Gap=M786
k141_2395	Seison-GA2-softmasked	cDNA_match	76065	77278	100	+	.	ID=TRINITY_GG_295_c0_g1_i2.path1;Name=TRINITY_GG_295_c0_g1_i2;Dir=indeterminate;Target=TRINITY_GG_295_c0_g1_i2 1 1214;Gap=M1214
k141_2395	Seison-GA2-softmasked	cDNA_match	74267	74568	99	+	.	ID=TRINITY_GG_295_c1_g1_i2.path1;Name=TRINITY_GG_295_c1_g1_i2;Dir=indeterminate;Target=TRINITY_GG_295_c1_g1_i2 1 302;Gap=M302
k141_2395	Seison-GA2-softmasked	cDNA_match	73541	73831	79	+	.	ID=TRINITY_GG_295_c1_g1_i1.path1;Name=TRINITY_GG_295_c1_g1_i1;Dir=antisense;Target=TRINITY_GG_295_c1_g1_i1 1 232;Gap=M134 D59 M98
k141_2395	Seison-GA2-softmasked	cDNA_match	73883	74568	82	+	.	ID=TRINITY_GG_295_c1_g1_i1.path1;Name=TRINITY_GG_295_c1_g1_i1;Dir=antisense;Target=TRINITY_GG_295_c1_g1_i1 233 799;Gap=M241 D52 M91 D67 M235
k141_2395	Seison-GA2-softmasked	cDNA_match	76065	77278	95	+	.	ID=TRINITY_GG_295_c0_g1_i1.path1;Name=TRINITY_GG_295_c0_g1_i1;Dir=indeterminate;Target=TRINITY_GG_295_c0_g1_i1 1 1164;Gap=M178 D50 M986
k141_2395	Seison-GA2-softmasked	cDNA_match	75341	75712	83	+	.	ID=TRINITY_GG_295_c2_g1_i1.path1;Name=TRINITY_GG_295_c2_g1_i1;Dir=indeterminate;Target=TRINITY_GG_295_c2_g1_i1 1 310;Gap=M30 D62 M280
k141_2395	Seison-GA2-softmasked	cDNA_match	64862	65212	100	+	.	ID=TRINITY_GG_295_c3_g1_i1.path1;Name=TRINITY_GG_295_c3_g1_i1;Dir=indeterminate;Target=TRINITY_GG_295_c3_g1_i1 1 351;Gap=M351
k141_2395	Seison-GA2-softmasked	cDNA_match	74617	75345	100	+	.	ID=TRINITY_GG_295_c5_g1_i1.path1;Name=TRINITY_GG_295_c5_g1_i1;Dir=indeterminate;Target=TRINITY_GG_295_c5_g1_i1 1 729;Gap=M729
k141_2395	Seison-GA2-softmasked	cDNA_match	80164	80452	100	+	.	ID=TRINITY_GG_295_c4_g1_i1.path1;Name=TRINITY_GG_295_c4_g1_i1;Dir=indeterminate;Target=TRINITY_GG_295_c4_g1_i1 20 308;Gap=M289
k141_2395	Seison-GA2-softmasked	cDNA_match	72810	73044	100	+	.	ID=TRINITY_GG_295_c6_g1_i1.path1;Name=TRINITY_GG_295_c6_g1_i1;Dir=indeterminate;Target=TRINITY_GG_295_c6_g1_i1 26 260;Gap=M235
k141_2395	Seison-GA2-softmasked	cDNA_match	64524	64783	99	+	.	ID=TRINITY_GG_295_c7_g1_i1.path1;Name=TRINITY_GG_295_c7_g1_i1;Dir=indeterminate;Target=TRINITY_GG_295_c7_g1_i1 1 262;Gap=M123 I2 M137
k141_2261	Seison-GA2-softmasked	cDNA_match	3261	3713	100	+	.	ID=TRINITY_GG_296_c0_g1_i1.path1;Name=TRINITY_GG_296_c0_g1_i1;Dir=indeterminate;Target=TRINITY_GG_296_c0_g1_i1 1 453;Gap=M453
k141_2261	Seison-GA2-softmasked	cDNA_match	2233	3258	94	+	.	ID=TRINITY_GG_296_c0_g1_i2.path1;Name=TRINITY_GG_296_c0_g1_i2;Dir=antisense;Target=TRINITY_GG_296_c0_g1_i2 1 973;Gap=M164 D53 M809
k141_2261	Seison-GA2-softmasked	cDNA_match	3490	3713	100	+	.	ID=TRINITY_GG_296_c0_g1_i2.path1;Name=TRINITY_GG_296_c0_g1_i2;Dir=antisense;Target=TRINITY_GG_296_c0_g1_i2 974 1197;Gap=M224
k141_2261	Seison-GA2-softmasked	cDNA_match	14795	15151	100	+	.	ID=TRINITY_GG_298_c0_g1_i1.path1;Name=TRINITY_GG_298_c0_g1_i1;Dir=indeterminate;Target=TRINITY_GG_298_c0_g1_i1 1 357;Gap=M357
k141_2261	Seison-GA2-softmasked	cDNA_match	3728	4690	94	+	.	ID=TRINITY_GG_296_c0_g2_i1.path1;Name=TRINITY_GG_296_c0_g2_i1;Dir=indeterminate;Target=TRINITY_GG_296_c0_g2_i1 1 908;Gap=M329 D55 M579
k141_2261	Seison-GA2-softmasked	cDNA_match	5399	5887	100	+	.	ID=TRINITY_GG_299_c0_g1_i1.path1;Name=TRINITY_GG_299_c0_g1_i1;Dir=indeterminate;Target=TRINITY_GG_299_c0_g1_i1 1 489;Gap=M489
k141_2261	Seison-GA2-softmasked	cDNA_match	1775	2048	100	+	.	ID=TRINITY_GG_300_c0_g1_i1.path1;Name=TRINITY_GG_300_c0_g1_i1;Dir=indeterminate;Target=TRINITY_GG_300_c0_g1_i1 1 274;Gap=M274
k141_1921	Seison-GA2-softmasked	cDNA_match	54	377	100	+	.	ID=TRINITY_GG_302_c0_g1_i1.path1;Name=TRINITY_GG_302_c0_g1_i1;Dir=indeterminate;Target=TRINITY_GG_302_c0_g1_i1 1 324;Gap=M324
k141_2261	Seison-GA2-softmasked	cDNA_match	8314	10070	81	+	.	ID=TRINITY_GG_297_c0_g1_i1.path1;Name=TRINITY_GG_297_c0_g1_i1;Dir=antisense;Target=TRINITY_GG_297_c0_g1_i1 1 1439;Gap=M333 D53 M246 D52 M306 D47 M134 D49 M118 D53 M160 D64 M142
k141_2261	Seison-GA2-softmasked	cDNA_match	10115	10586	75	+	.	ID=TRINITY_GG_297_c0_g1_i1.path1;Name=TRINITY_GG_297_c0_g1_i1;Dir=antisense;Target=TRINITY_GG_297_c0_g1_i1 1440 1797;Gap=M118 D55 M150 D59 M90
k141_2577	Seison-GA2-softmasked	cDNA_match	121	307	99	+	.	ID=TRINITY_GG_303_c0_g1_i1.path1;Name=TRINITY_GG_303_c0_g1_i1;Dir=indeterminate;Target=TRINITY_GG_303_c0_g1_i1 36 222;Gap=M187
k141_2577	Seison-GA2-softmasked	cDNA_match	667	870	100	+	.	ID=TRINITY_GG_303_c1_g1_i1.path1;Name=TRINITY_GG_303_c1_g1_i1;Dir=indeterminate;Target=TRINITY_GG_303_c1_g1_i1 2 205;Gap=M204
k141_2261	Seison-GA2-softmasked	cDNA_match	10675	12510	97	+	.	ID=TRINITY_GG_301_c0_g1_i1.path1;Name=TRINITY_GG_301_c0_g1_i1;Dir=antisense;Target=TRINITY_GG_301_c0_g1_i1 1 1786;Gap=M1653 D50 M133
k141_2261	Seison-GA2-softmasked	cDNA_match	12797	13597	100	+	.	ID=TRINITY_GG_301_c0_g1_i1.path1;Name=TRINITY_GG_301_c0_g1_i1;Dir=antisense;Target=TRINITY_GG_301_c0_g1_i1 1787 2587;Gap=M801
k141_2395	Seison-GA2-softmasked	cDNA_match	18500	19343	99	+	.	ID=TRINITY_GG_293_c0_g1_i1.path1;Name=TRINITY_GG_293_c0_g1_i1;Dir=antisense;Target=TRINITY_GG_293_c0_g1_i1 1 841;Gap=M610 D3 M231
k141_2395	Seison-GA2-softmasked	cDNA_match	19448	19925	91	+	.	ID=TRINITY_GG_293_c0_g1_i1.path1;Name=TRINITY_GG_293_c0_g1_i1;Dir=antisense;Target=TRINITY_GG_293_c0_g1_i1 842 1277;Gap=M383 D42 M53
k141_3108	Seison-GA2-softmasked	cDNA_match	6851	8061	100	+	.	ID=TRINITY_GG_305_c0_g1_i1.path1;Name=TRINITY_GG_305_c0_g1_i1;Dir=indeterminate;Target=TRINITY_GG_305_c0_g1_i1 1 1211;Gap=M1211
k141_3108	Seison-GA2-softmasked	cDNA_match	6851	8061	99	+	.	ID=TRINITY_GG_305_c0_g1_i2.path1;Name=TRINITY_GG_305_c0_g1_i2;Dir=indeterminate;Target=TRINITY_GG_305_c0_g1_i2 1 1209;Gap=M930 D2 M279
k141_3108	Seison-GA2-softmasked	cDNA_match	3111	3386	100	+	.	ID=TRINITY_GG_306_c2_g1_i1.path1;Name=TRINITY_GG_306_c2_g1_i1;Dir=indeterminate;Target=TRINITY_GG_306_c2_g1_i1 1 276;Gap=M276
k141_3108	Seison-GA2-softmasked	cDNA_match	1453	1805	100	+	.	ID=TRINITY_GG_307_c1_g1_i1.path1;Name=TRINITY_GG_307_c1_g1_i1;Dir=indeterminate;Target=TRINITY_GG_307_c1_g1_i1 1 353;Gap=M353
k141_3108	Seison-GA2-softmasked	cDNA_match	650	1263	100	+	.	ID=TRINITY_GG_304_c0_g1_i1.path1;Name=TRINITY_GG_304_c0_g1_i1;Dir=indeterminate;Target=TRINITY_GG_304_c0_g1_i1 1 614;Gap=M614
k141_2577	Seison-GA2-softmasked	cDNA_match	121	216	100	+	.	ID=TRINITY_GG_303_c0_g1_i2.path1;Name=TRINITY_GG_303_c0_g1_i2;Dir=antisense;Target=TRINITY_GG_303_c0_g1_i2 36 131;Gap=M96
k141_2577	Seison-GA2-softmasked	cDNA_match	4379	4440	93	+	.	ID=TRINITY_GG_303_c0_g1_i2.path1;Name=TRINITY_GG_303_c0_g1_i2;Dir=antisense;Target=TRINITY_GG_303_c0_g1_i2 132 196;Gap=M47 I3 M15
k141_1200	Seison-GA2-softmasked	cDNA_match	2547	3574	100	+	.	ID=TRINITY_GG_309_c0_g1_i1.path1;Name=TRINITY_GG_309_c0_g1_i1;Dir=indeterminate;Target=TRINITY_GG_309_c0_g1_i1 5 1032;Gap=M1028
k141_1200	Seison-GA2-softmasked	cDNA_match	8632	9369	100	+	.	ID=TRINITY_GG_308_c0_g1_i1.path1;Name=TRINITY_GG_308_c0_g1_i1;Dir=indeterminate;Target=TRINITY_GG_308_c0_g1_i1 1 738;Gap=M738
k141_3108	Seison-GA2-softmasked	cDNA_match	3547	3761	100	+	.	ID=TRINITY_GG_306_c0_g1_i1.path1;Name=TRINITY_GG_306_c0_g1_i1;Dir=indeterminate;Target=TRINITY_GG_306_c0_g1_i1 57 271;Gap=M215
k141_2205	Seison-GA2-softmasked	cDNA_match	96400	96997	92	+	.	ID=TRINITY_GG_311_c0_g1_i2.path1;Name=TRINITY_GG_311_c0_g1_i2;Dir=antisense;Target=TRINITY_GG_311_c0_g1_i2 1 551;Gap=M307 D47 M244
k141_2205	Seison-GA2-softmasked	cDNA_match	97079	97669	84	+	.	ID=TRINITY_GG_311_c0_g1_i2.path1;Name=TRINITY_GG_311_c0_g1_i2;Dir=antisense;Target=TRINITY_GG_311_c0_g1_i2 552 1051;Gap=M73 D45 M149 D45 M270 D1 M8
k141_2205	Seison-GA2-softmasked	cDNA_match	96400	96997	92	+	.	ID=TRINITY_GG_311_c0_g1_i1.path1;Name=TRINITY_GG_311_c0_g1_i1;Dir=antisense;Target=TRINITY_GG_311_c0_g1_i1 1 551;Gap=M307 D47 M244
k141_2205	Seison-GA2-softmasked	cDNA_match	97079	97669	77	+	.	ID=TRINITY_GG_311_c0_g1_i1.path1;Name=TRINITY_GG_311_c0_g1_i1;Dir=antisense;Target=TRINITY_GG_311_c0_g1_i1 552 1008;Gap=M73 D45 M149 D45 M158 D43 M69 D1 M8
k141_2205	Seison-GA2-softmasked	cDNA_match	92049	94127	100	+	.	ID=TRINITY_GG_311_c1_g1_i1.path1;Name=TRINITY_GG_311_c1_g1_i1;Dir=indeterminate;Target=TRINITY_GG_311_c1_g1_i1 1 2079;Gap=M2079
k141_2205	Seison-GA2-softmasked	cDNA_match	95423	95708	100	+	.	ID=TRINITY_GG_311_c2_g1_i1.path1;Name=TRINITY_GG_311_c2_g1_i1;Dir=indeterminate;Target=TRINITY_GG_311_c2_g1_i1 1 286;Gap=M286
k141_2205	Seison-GA2-softmasked	cDNA_match	44688	48055	95	+	.	ID=TRINITY_GG_310_c0_g1_i1.path1;Name=TRINITY_GG_310_c0_g1_i1;Dir=indeterminate;Target=TRINITY_GG_310_c0_g1_i1 5 3212;Gap=M782 D66 M612 D48 M442 D49 M1357 I3 M12
k141_2205	Seison-GA2-softmasked	cDNA_match	36141	38056	99	+	.	ID=TRINITY_GG_313_c0_g1_i1.path1;Name=TRINITY_GG_313_c0_g1_i1;Dir=indeterminate;Target=TRINITY_GG_313_c0_g1_i1 1 1916;Gap=M1916
k141_2205	Seison-GA2-softmasked	cDNA_match	105966	106448	100	+	.	ID=TRINITY_GG_312_c1_g1_i1.path1;Name=TRINITY_GG_312_c1_g1_i1;Dir=indeterminate;Target=TRINITY_GG_312_c1_g1_i1 5 487;Gap=M483
k141_2205	Seison-GA2-softmasked	cDNA_match	76886	77380	80	+	.	ID=TRINITY_GG_314_c0_g2_i1.path1;Name=TRINITY_GG_314_c0_g2_i1;Dir=indeterminate;Target=TRINITY_GG_314_c0_g2_i1 1 397;Gap=M165 D52 M142 D46 M90
k141_2205	Seison-GA2-softmasked	cDNA_match	97800	98020	77	+	.	ID=TRINITY_GG_315_c0_g1_i1.path1;Name=TRINITY_GG_315_c0_g1_i1;Dir=sense;Target=TRINITY_GG_315_c0_g1_i1 3 174;Gap=M89 D49 M83
k141_2205	Seison-GA2-softmasked	cDNA_match	98189	98650	100	+	.	ID=TRINITY_GG_315_c0_g1_i1.path1;Name=TRINITY_GG_315_c0_g1_i1;Dir=sense;Target=TRINITY_GG_315_c0_g1_i1 175 636;Gap=M462
k141_2205	Seison-GA2-softmasked	cDNA_match	77372	79962	77	+	.	ID=TRINITY_GG_314_c0_g1_i1.path1;Name=TRINITY_GG_314_c0_g1_i1;Dir=antisense;Target=TRINITY_GG_314_c0_g1_i1 1 2018;Gap=M45 D53 M264 D47 M93 D46 M274 D44 M116 D52 M482 D58 M79 D45 M83 D59 M76 D50 M77 D42 M140 D40 M139 D37 M150
k141_2205	Seison-GA2-softmasked	cDNA_match	80012	80235	100	+	.	ID=TRINITY_GG_314_c0_g1_i1.path1;Name=TRINITY_GG_314_c0_g1_i1;Dir=antisense;Target=TRINITY_GG_314_c0_g1_i1 2019 2242;Gap=M224
k141_2205	Seison-GA2-softmasked	cDNA_match	77372	79962	79	+	.	ID=TRINITY_GG_314_c0_g1_i2.path1;Name=TRINITY_GG_314_c0_g1_i2;Dir=antisense;Target=TRINITY_GG_314_c0_g1_i2 1 2060;Gap=M45 D53 M264 D47 M93 D46 M274 D44 M116 D52 M482 D58 M79 D45 M83 D59 M76 D50 M259 D40 M139 D37 M150
k141_2205	Seison-GA2-softmasked	cDNA_match	80012	80235	100	+	.	ID=TRINITY_GG_314_c0_g1_i2.path1;Name=TRINITY_GG_314_c0_g1_i2;Dir=antisense;Target=TRINITY_GG_314_c0_g1_i2 2061 2284;Gap=M224
k141_2205	Seison-GA2-softmasked	cDNA_match	33364	33569	99	+	.	ID=TRINITY_GG_316_c0_g1_i1.path1;Name=TRINITY_GG_316_c0_g1_i1;Dir=indeterminate;Target=TRINITY_GG_316_c0_g1_i1 1 206;Gap=M206
k141_2205	Seison-GA2-softmasked	cDNA_match	32834	33126	100	+	.	ID=TRINITY_GG_316_c1_g1_i1.path1;Name=TRINITY_GG_316_c1_g1_i1;Dir=indeterminate;Target=TRINITY_GG_316_c1_g1_i1 1 293;Gap=M293
k141_2205	Seison-GA2-softmasked	cDNA_match	101445	105989	97	+	.	ID=TRINITY_GG_312_c0_g1_i1.path1;Name=TRINITY_GG_312_c0_g1_i1;Dir=indeterminate;Target=TRINITY_GG_312_c0_g1_i1 7 4446;Gap=M458 D55 M3842 D50 M140
k141_2205	Seison-GA2-softmasked	cDNA_match	81751	82202	100	+	.	ID=TRINITY_GG_319_c0_g1_i1.path1;Name=TRINITY_GG_319_c0_g1_i1;Dir=indeterminate;Target=TRINITY_GG_319_c0_g1_i1 1 452;Gap=M452
k141_2205	Seison-GA2-softmasked	cDNA_match	83380	85638	100	+	.	ID=TRINITY_GG_318_c0_g1_i2.path1;Name=TRINITY_GG_318_c0_g1_i2;Dir=indeterminate;Target=TRINITY_GG_318_c0_g1_i2 1 2259;Gap=M2259
k141_2205	Seison-GA2-softmasked	cDNA_match	113834	115755	90	+	.	ID=TRINITY_GG_317_c0_g1_i1.path1;Name=TRINITY_GG_317_c0_g1_i1;Dir=indeterminate;Target=TRINITY_GG_317_c0_g1_i1 2 1735;Gap=M965 D60 M501 D79 M176 D49 M92
k141_2205	Seison-GA2-softmasked	cDNA_match	118903	119117	100	+	.	ID=TRINITY_GG_320_c0_g1_i2.path1;Name=TRINITY_GG_320_c0_g1_i2;Dir=antisense;Target=TRINITY_GG_320_c0_g1_i2 1 215;Gap=M215
k141_2205	Seison-GA2-softmasked	cDNA_match	119353	119618	83	+	.	ID=TRINITY_GG_320_c0_g1_i2.path1;Name=TRINITY_GG_320_c0_g1_i2;Dir=antisense;Target=TRINITY_GG_320_c0_g1_i2 216 438;Gap=M89 D43 M134
k141_2205	Seison-GA2-softmasked	cDNA_match	119760	119866	100	+	.	ID=TRINITY_GG_320_c0_g1_i2.path1;Name=TRINITY_GG_320_c0_g1_i2;Dir=antisense;Target=TRINITY_GG_320_c0_g1_i2 439 545;Gap=M107
k141_2205	Seison-GA2-softmasked	cDNA_match	118903	119117	100	+	.	ID=TRINITY_GG_320_c0_g1_i1.path1;Name=TRINITY_GG_320_c0_g1_i1;Dir=antisense;Target=TRINITY_GG_320_c0_g1_i1 1 215;Gap=M215
k141_2205	Seison-GA2-softmasked	cDNA_match	119353	119618	83	+	.	ID=TRINITY_GG_320_c0_g1_i1.path1;Name=TRINITY_GG_320_c0_g1_i1;Dir=antisense;Target=TRINITY_GG_320_c0_g1_i1 216 438;Gap=M89 D43 M134
k141_2205	Seison-GA2-softmasked	cDNA_match	119760	119949	75	+	.	ID=TRINITY_GG_320_c0_g1_i1.path1;Name=TRINITY_GG_320_c0_g1_i1;Dir=antisense;Target=TRINITY_GG_320_c0_g1_i1 439 581;Gap=M55 D47 M88
k141_2205	Seison-GA2-softmasked	cDNA_match	83380	85638	99	+	.	ID=TRINITY_GG_318_c0_g1_i1.path1;Name=TRINITY_GG_318_c0_g1_i1;Dir=indeterminate;Target=TRINITY_GG_318_c0_g1_i1 1 2260;Gap=M1705 I1 M554
k141_2205	Seison-GA2-softmasked	cDNA_match	115759	117037	100	+	.	ID=TRINITY_GG_322_c0_g1_i2.path1;Name=TRINITY_GG_322_c0_g1_i2;Dir=indeterminate;Target=TRINITY_GG_322_c0_g1_i2 1 1279;Gap=M1279
k141_2205	Seison-GA2-softmasked	cDNA_match	117150	117355	100	+	.	ID=TRINITY_GG_322_c1_g1_i1.path1;Name=TRINITY_GG_322_c1_g1_i1;Dir=indeterminate;Target=TRINITY_GG_322_c1_g1_i1 1 206;Gap=M206
k141_2205	Seison-GA2-softmasked	cDNA_match	115759	116534	100	+	.	ID=TRINITY_GG_322_c0_g1_i1.path1;Name=TRINITY_GG_322_c0_g1_i1;Dir=antisense;Target=TRINITY_GG_322_c0_g1_i1 1 776;Gap=M776
k141_2205	Seison-GA2-softmasked	cDNA_match	117608	118108	100	+	.	ID=TRINITY_GG_322_c0_g1_i1.path1;Name=TRINITY_GG_322_c0_g1_i1;Dir=antisense;Target=TRINITY_GG_322_c0_g1_i1 777 1277;Gap=M501
k141_2205	Seison-GA2-softmasked	cDNA_match	118257	118884	93	+	.	ID=TRINITY_GG_322_c0_g1_i1.path1;Name=TRINITY_GG_322_c0_g1_i1;Dir=antisense;Target=TRINITY_GG_322_c0_g1_i1 1278 1862;Gap=M280 D43 M305
k141_2205	Seison-GA2-softmasked	cDNA_match	55947	57664	100	+	.	ID=TRINITY_GG_323_c1_g1_i1.path1;Name=TRINITY_GG_323_c1_g1_i1;Dir=indeterminate;Target=TRINITY_GG_323_c1_g1_i1 8 1725;Gap=M1718
k141_2205	Seison-GA2-softmasked	cDNA_match	54659	55949	87	+	.	ID=TRINITY_GG_323_c0_g1_i1.path1;Name=TRINITY_GG_323_c0_g1_i1;Dir=indeterminate;Target=TRINITY_GG_323_c0_g1_i1 1 1126;Gap=M559 D53 M181 D49 M244 D63 M142
k141_2205	Seison-GA2-softmasked	cDNA_match	35335	36119	99	+	.	ID=TRINITY_GG_325_c0_g1_i1.path1;Name=TRINITY_GG_325_c0_g1_i1;Dir=indeterminate;Target=TRINITY_GG_325_c0_g1_i1 1 785;Gap=M785
k141_2205	Seison-GA2-softmasked	cDNA_match	22248	22685	99	+	.	ID=TRINITY_GG_321_c0_g1_i1.path1;Name=TRINITY_GG_321_c0_g1_i1;Dir=antisense;Target=TRINITY_GG_321_c0_g1_i1 1 438;Gap=M438
k141_2205	Seison-GA2-softmasked	cDNA_match	22727	24396	80	+	.	ID=TRINITY_GG_321_c0_g1_i1.path1;Name=TRINITY_GG_321_c0_g1_i1;Dir=antisense;Target=TRINITY_GG_321_c0_g1_i1 439 1776;Gap=M78 D42 M426 D57 M106 D51 M156 D41 M103 D48 M116 D49 M193 D44 M160
k141_2205	Seison-GA2-softmasked	cDNA_match	55947	57664	96	+	.	ID=TRINITY_GG_323_c1_g1_i2.path1;Name=TRINITY_GG_323_c1_g1_i2;Dir=indeterminate;Target=TRINITY_GG_323_c1_g1_i2 8 1663;Gap=M1382 D62 M274
k141_2205	Seison-GA2-softmasked	cDNA_match	25765	26304	91	+	.	ID=TRINITY_GG_324_c0_g1_i1.path1;Name=TRINITY_GG_324_c0_g1_i1;Dir=indeterminate;Target=TRINITY_GG_324_c0_g1_i1 1 496;Gap=M255 D44 M241
k141_2205	Seison-GA2-softmasked	cDNA_match	10536	10867	100	+	.	ID=TRINITY_GG_328_c0_g1_i1.path1;Name=TRINITY_GG_328_c0_g1_i1;Dir=indeterminate;Target=TRINITY_GG_328_c0_g1_i1 1 332;Gap=M332
k141_2205	Seison-GA2-softmasked	cDNA_match	126740	127244	99	+	.	ID=TRINITY_GG_329_c0_g1_i1.path1;Name=TRINITY_GG_329_c0_g1_i1;Dir=indeterminate;Target=TRINITY_GG_329_c0_g1_i1 1 505;Gap=M505
k141_2205	Seison-GA2-softmasked	cDNA_match	127241	127513	100	+	.	ID=TRINITY_GG_329_c1_g1_i1.path1;Name=TRINITY_GG_329_c1_g1_i1;Dir=indeterminate;Target=TRINITY_GG_329_c1_g1_i1 1 273;Gap=M273
k141_2205	Seison-GA2-softmasked	cDNA_match	3482	5403	100	+	.	ID=TRINITY_GG_326_c0_g1_i1.path1;Name=TRINITY_GG_326_c0_g1_i1;Dir=indeterminate;Target=TRINITY_GG_326_c0_g1_i1 1 1922;Gap=M1922
k141_2205	Seison-GA2-softmasked	cDNA_match	38104	40106	100	+	.	ID=TRINITY_GG_327_c0_g1_i1.path1;Name=TRINITY_GG_327_c0_g1_i1;Dir=antisense;Target=TRINITY_GG_327_c0_g1_i1 1 2003;Gap=M2003
k141_2205	Seison-GA2-softmasked	cDNA_match	40160	41344	82	+	.	ID=TRINITY_GG_327_c0_g1_i1.path1;Name=TRINITY_GG_327_c0_g1_i1;Dir=antisense;Target=TRINITY_GG_327_c0_g1_i1 2004 2984;Gap=M587 D68 M104 D67 M57 D69 M233
k141_2205	Seison-GA2-softmasked	cDNA_match	126329	126744	100	+	.	ID=TRINITY_GG_329_c2_g1_i1.path1;Name=TRINITY_GG_329_c2_g1_i1;Dir=indeterminate;Target=TRINITY_GG_329_c2_g1_i1 1 416;Gap=M416
k141_2205	Seison-GA2-softmasked	cDNA_match	75785	76116	84	+	.	ID=TRINITY_GG_332_c0_g1_i1.path1;Name=TRINITY_GG_332_c0_g1_i1;Dir=indeterminate;Target=TRINITY_GG_332_c0_g1_i1 1 280;Gap=M134 D52 M146
k141_2205	Seison-GA2-softmasked	cDNA_match	127606	128478	92	+	.	ID=TRINITY_GG_330_c0_g1_i1.path1;Name=TRINITY_GG_330_c0_g1_i1;Dir=indeterminate;Target=TRINITY_GG_330_c0_g1_i1 2 812;Gap=M733 D62 M78
k141_2205	Seison-GA2-softmasked	cDNA_match	127606	128478	87	+	.	ID=TRINITY_GG_330_c0_g1_i2.path1;Name=TRINITY_GG_330_c0_g1_i2;Dir=indeterminate;Target=TRINITY_GG_330_c0_g1_i2 2 768;Gap=M483 D44 M206 D62 M78
k141_2205	Seison-GA2-softmasked	cDNA_match	128557	129493	94	+	.	ID=TRINITY_GG_331_c0_g1_i1.path1;Name=TRINITY_GG_331_c0_g1_i1;Dir=indeterminate;Target=TRINITY_GG_331_c0_g1_i1 1 881;Gap=M270 D56 M611
k141_2205	Seison-GA2-softmasked	cDNA_match	75455	75710	100	+	.	ID=TRINITY_GG_332_c1_g1_i1.path1;Name=TRINITY_GG_332_c1_g1_i1;Dir=indeterminate;Target=TRINITY_GG_332_c1_g1_i1 32 287;Gap=M256
k141_1965	Seison-GA2-softmasked	cDNA_match	29263	29808	100	+	.	ID=TRINITY_GG_335_c0_g1_i1.path1;Name=TRINITY_GG_335_c0_g1_i1;Dir=indeterminate;Target=TRINITY_GG_335_c0_g1_i1 5 550;Gap=M546
k141_1965	Seison-GA2-softmasked	cDNA_match	40772	41192	100	+	.	ID=TRINITY_GG_336_c0_g1_i1.path1;Name=TRINITY_GG_336_c0_g1_i1;Dir=indeterminate;Target=TRINITY_GG_336_c0_g1_i1 3 423;Gap=M421
k141_1965	Seison-GA2-softmasked	cDNA_match	29263	29808	91	+	.	ID=TRINITY_GG_335_c0_g1_i2.path1;Name=TRINITY_GG_335_c0_g1_i2;Dir=indeterminate;Target=TRINITY_GG_335_c0_g1_i2 5 504;Gap=M393 D46 M107
k141_1965	Seison-GA2-softmasked	cDNA_match	37520	37820	85	+	.	ID=TRINITY_GG_338_c0_g1_i1.path1;Name=TRINITY_GG_338_c0_g1_i1;Dir=indeterminate;Target=TRINITY_GG_338_c0_g1_i1 1 258;Gap=M107 D43 M151
k141_1965	Seison-GA2-softmasked	cDNA_match	3503	4212	85	+	.	ID=TRINITY_GG_337_c0_g1_i1.path1;Name=TRINITY_GG_337_c0_g1_i1;Dir=indeterminate;Target=TRINITY_GG_337_c0_g1_i1 1 610;Gap=M269 D51 M152 D49 M189
k141_1965	Seison-GA2-softmasked	cDNA_match	2247	2721	100	+	.	ID=TRINITY_GG_339_c0_g1_i1.path1;Name=TRINITY_GG_339_c0_g1_i1;Dir=indeterminate;Target=TRINITY_GG_339_c0_g1_i1 4 478;Gap=M475
k141_1965	Seison-GA2-softmasked	cDNA_match	35542	35885	100	+	.	ID=TRINITY_GG_341_c0_g1_i1.path1;Name=TRINITY_GG_341_c0_g1_i1;Dir=indeterminate;Target=TRINITY_GG_341_c0_g1_i1 1 344;Gap=M344
k141_1965	Seison-GA2-softmasked	cDNA_match	41508	42571	95	+	.	ID=TRINITY_GG_334_c0_g1_i1.path1;Name=TRINITY_GG_334_c0_g1_i1;Dir=indeterminate;Target=TRINITY_GG_334_c0_g1_i1 1 1012;Gap=M925 D52 M87
k141_1837	Seison-GA2-softmasked	cDNA_match	92	179	98	+	.	ID=TRINITY_GG_334_c0_g1_i1.path2;Name=TRINITY_GG_334_c0_g1_i1;Dir=indeterminate;Target=TRINITY_GG_334_c0_g1_i1 1013 1100;Gap=M88
k141_1965	Seison-GA2-softmasked	cDNA_match	35174	35524	99	+	.	ID=TRINITY_GG_341_c1_g1_i1.path1;Name=TRINITY_GG_341_c1_g1_i1;Dir=indeterminate;Target=TRINITY_GG_341_c1_g1_i1 1 351;Gap=M351
k141_1965	Seison-GA2-softmasked	cDNA_match	15774	16785	94	+	.	ID=TRINITY_GG_340_c0_g1_i1.path1;Name=TRINITY_GG_340_c0_g1_i1;Dir=indeterminate;Target=TRINITY_GG_340_c0_g1_i1 1 964;Gap=M607 D48 M357
k141_1965	Seison-GA2-softmasked	cDNA_match	6691	7730	92	+	.	ID=TRINITY_GG_342_c0_g1_i1.path1;Name=TRINITY_GG_342_c0_g1_i1;Dir=indeterminate;Target=TRINITY_GG_342_c0_g1_i1 1 958;Gap=M799 D82 M159
k141_1965	Seison-GA2-softmasked	cDNA_match	6691	7595	90	+	.	ID=TRINITY_GG_342_c0_g1_i3.path1;Name=TRINITY_GG_342_c0_g1_i3;Dir=antisense;Target=TRINITY_GG_342_c0_g1_i3 1 823;Gap=M799 D82 M24
k141_1965	Seison-GA2-softmasked	cDNA_match	7708	7853	100	+	.	ID=TRINITY_GG_342_c0_g1_i3.path1;Name=TRINITY_GG_342_c0_g1_i3;Dir=antisense;Target=TRINITY_GG_342_c0_g1_i3 824 969;Gap=M146
k141_2205	Seison-GA2-softmasked	cDNA_match	130591	133263	90	+	.	ID=TRINITY_GG_333_c0_g1_i1.path1;Name=TRINITY_GG_333_c0_g1_i1;Dir=indeterminate;Target=TRINITY_GG_333_c0_g1_i1 2 2430;Gap=M1446 D46 M105 D77 M170 D66 M175 D55 M533
k141_1965	Seison-GA2-softmasked	cDNA_match	6691	7595	85	+	.	ID=TRINITY_GG_342_c0_g1_i2.path1;Name=TRINITY_GG_342_c0_g1_i2;Dir=antisense;Target=TRINITY_GG_342_c0_g1_i2 1 877;Gap=M772 I54 M27 D82 M24
k141_1965	Seison-GA2-softmasked	cDNA_match	7708	7853	100	+	.	ID=TRINITY_GG_342_c0_g1_i2.path1;Name=TRINITY_GG_342_c0_g1_i2;Dir=antisense;Target=TRINITY_GG_342_c0_g1_i2 878 1023;Gap=M146
k141_1965	Seison-GA2-softmasked	cDNA_match	14879	15565	99	+	.	ID=TRINITY_GG_344_c0_g1_i1.path1;Name=TRINITY_GG_344_c0_g1_i1;Dir=indeterminate;Target=TRINITY_GG_344_c0_g1_i1 2 687;Gap=M61 D1 M625
k141_1965	Seison-GA2-softmasked	cDNA_match	14879	15565	93	+	.	ID=TRINITY_GG_344_c0_g1_i2.path1;Name=TRINITY_GG_344_c0_g1_i2;Dir=indeterminate;Target=TRINITY_GG_344_c0_g1_i2 2 644;Gap=M61 D1 M133 D43 M449
k141_1965	Seison-GA2-softmasked	cDNA_match	4284	5839	84	+	.	ID=TRINITY_GG_343_c0_g1_i1.path1;Name=TRINITY_GG_343_c0_g1_i1;Dir=indeterminate;Target=TRINITY_GG_343_c0_g1_i1 9 1328;Gap=M765 D51 M87 D60 M315 D52 M28 D73 M125
k141_1965	Seison-GA2-softmasked	cDNA_match	12302	12964	86	+	.	ID=TRINITY_GG_345_c0_g1_i3.path1;Name=TRINITY_GG_345_c0_g1_i3;Dir=antisense;Target=TRINITY_GG_345_c0_g1_i3 1 571;Gap=M483 D41 M35 D51 M53
k141_1965	Seison-GA2-softmasked	cDNA_match	13065	13910	100	+	.	ID=TRINITY_GG_345_c0_g1_i3.path1;Name=TRINITY_GG_345_c0_g1_i3;Dir=antisense;Target=TRINITY_GG_345_c0_g1_i3 572 1417;Gap=M846
k141_1965	Seison-GA2-softmasked	cDNA_match	12302	12964	74	+	.	ID=TRINITY_GG_345_c0_g1_i2.path1;Name=TRINITY_GG_345_c0_g1_i2;Dir=antisense;Target=TRINITY_GG_345_c0_g1_i2 1 495;Gap=M221 D76 M186 D41 M35 D51 M53
k141_1965	Seison-GA2-softmasked	cDNA_match	13065	13910	100	+	.	ID=TRINITY_GG_345_c0_g1_i2.path1;Name=TRINITY_GG_345_c0_g1_i2;Dir=antisense;Target=TRINITY_GG_345_c0_g1_i2 496 1341;Gap=M846
k141_1965	Seison-GA2-softmasked	cDNA_match	12302	13910	94	+	.	ID=TRINITY_GG_345_c0_g1_i5.path1;Name=TRINITY_GG_345_c0_g1_i5;Dir=indeterminate;Target=TRINITY_GG_345_c0_g1_i5 1 1517;Gap=M483 D41 M35 D51 M999
k141_1965	Seison-GA2-softmasked	cDNA_match	24622	25016	100	+	.	ID=TRINITY_GG_346_c0_g1_i1.path1;Name=TRINITY_GG_346_c0_g1_i1;Dir=indeterminate;Target=TRINITY_GG_346_c0_g1_i1 3 397;Gap=M395
k141_2742	Seison-GA2-softmasked	cDNA_match	553	898	100	+	.	ID=TRINITY_GG_348_c0_g1_i1.path1;Name=TRINITY_GG_348_c0_g1_i1;Dir=indeterminate;Target=TRINITY_GG_348_c0_g1_i1 5 350;Gap=M346
k141_1965	Seison-GA2-softmasked	cDNA_match	12302	13910	96	+	.	ID=TRINITY_GG_345_c0_g1_i9.path1;Name=TRINITY_GG_345_c0_g1_i9;Dir=indeterminate;Target=TRINITY_GG_345_c0_g1_i9 1 1558;Gap=M559 D51 M999
k141_1965	Seison-GA2-softmasked	cDNA_match	17331	17924	84	+	.	ID=TRINITY_GG_347_c0_g1_i1.path1;Name=TRINITY_GG_347_c0_g1_i1;Dir=indeterminate;Target=TRINITY_GG_347_c0_g1_i1 1 502;Gap=M215 D48 M211 D44 M76
k141_1965	Seison-GA2-softmasked	cDNA_match	12302	12964	83	+	.	ID=TRINITY_GG_345_c0_g1_i1.path1;Name=TRINITY_GG_345_c0_g1_i1;Dir=antisense;Target=TRINITY_GG_345_c0_g1_i1 1 552;Gap=M464 D60 M35 D51 M53
k141_1965	Seison-GA2-softmasked	cDNA_match	13065	13910	100	+	.	ID=TRINITY_GG_345_c0_g1_i1.path1;Name=TRINITY_GG_345_c0_g1_i1;Dir=antisense;Target=TRINITY_GG_345_c0_g1_i1 553 1398;Gap=M846
k141_4154	Seison-GA2-softmasked	cDNA_match	6785	7491	80	+	.	ID=TRINITY_GG_349_c0_g1_i1.path1;Name=TRINITY_GG_349_c0_g1_i1;Dir=indeterminate;Target=TRINITY_GG_349_c0_g1_i1 1 566;Gap=M176 D46 M188 D50 M130 D45 M72
k141_4154	Seison-GA2-softmasked	cDNA_match	14406	14811	100	+	.	ID=TRINITY_GG_352_c0_g1_i1.path1;Name=TRINITY_GG_352_c0_g1_i1;Dir=indeterminate;Target=TRINITY_GG_352_c0_g1_i1 3 408;Gap=M406
k141_4154	Seison-GA2-softmasked	cDNA_match	4839	5366	91	+	.	ID=TRINITY_GG_351_c0_g1_i1.path1;Name=TRINITY_GG_351_c0_g1_i1;Dir=indeterminate;Target=TRINITY_GG_351_c0_g1_i1 1 484;Gap=M446 D44 M38
k141_4154	Seison-GA2-softmasked	cDNA_match	5626	6695	78	+	.	ID=TRINITY_GG_350_c0_g1_i1.path1;Name=TRINITY_GG_350_c0_g1_i1;Dir=indeterminate;Target=TRINITY_GG_350_c0_g1_i1 1 840;Gap=M150 D60 M185 D52 M164 D43 M173 D75 M168
k141_3332	Seison-GA2-softmasked	cDNA_match	5970	6220	100	+	.	ID=TRINITY_GG_353_c0_g1_i16.path1;Name=TRINITY_GG_353_c0_g1_i16;Dir=indeterminate;Target=TRINITY_GG_353_c0_g1_i16 2 252;Gap=M251
k141_3332	Seison-GA2-softmasked	cDNA_match	7291	7941	91	+	.	ID=TRINITY_GG_353_c0_g1_i20.path1;Name=TRINITY_GG_353_c0_g1_i20;Dir=indeterminate;Target=TRINITY_GG_353_c0_g1_i20 41 639;Gap=M349 D52 M250
k141_3332	Seison-GA2-softmasked	cDNA_match	32	787	86	+	.	ID=TRINITY_GG_353_c0_g1_i8.path1;Name=TRINITY_GG_353_c0_g1_i8;Dir=antisense;Target=TRINITY_GG_353_c0_g1_i8 1 666;Gap=M177 D42 M237 D48 M252
k141_3332	Seison-GA2-softmasked	cDNA_match	1105	1344	100	+	.	ID=TRINITY_GG_353_c0_g1_i8.path1;Name=TRINITY_GG_353_c0_g1_i8;Dir=antisense;Target=TRINITY_GG_353_c0_g1_i8 667 906;Gap=M240
k141_3332	Seison-GA2-softmasked	cDNA_match	3791	5768	84	+	.	ID=TRINITY_GG_353_c0_g1_i8.path1;Name=TRINITY_GG_353_c0_g1_i8;Dir=antisense;Target=TRINITY_GG_353_c0_g1_i8 907 2577;Gap=M117 D44 M123 D61 M935 D51 M145 D47 M114 D51 M130 D53 M107
k141_3332	Seison-GA2-softmasked	cDNA_match	6231	7941	91	+	.	ID=TRINITY_GG_353_c0_g1_i8.path1;Name=TRINITY_GG_353_c0_g1_i8;Dir=antisense;Target=TRINITY_GG_353_c0_g1_i8 2578 4148;Gap=M114 D44 M134 D44 M1073 D52 M250
k141_3332	Seison-GA2-softmasked	cDNA_match	1	787	88	+	.	ID=TRINITY_GG_353_c0_g1_i2.path1;Name=TRINITY_GG_353_c0_g1_i2;Dir=antisense;Target=TRINITY_GG_353_c0_g1_i2 313 1009;Gap=M208 D42 M237 D48 M252
k141_3332	Seison-GA2-softmasked	cDNA_match	1105	2008	100	+	.	ID=TRINITY_GG_353_c0_g1_i2.path1;Name=TRINITY_GG_353_c0_g1_i2;Dir=antisense;Target=TRINITY_GG_353_c0_g1_i2 1010 1913;Gap=M904
k141_3332	Seison-GA2-softmasked	cDNA_match	8055	8299	99	+	.	ID=TRINITY_GG_353_c1_g1_i1.path1;Name=TRINITY_GG_353_c1_g1_i1;Dir=indeterminate;Target=TRINITY_GG_353_c1_g1_i1 1 245;Gap=M245
k141_3332	Seison-GA2-softmasked	cDNA_match	19982	20574	99	+	.	ID=TRINITY_GG_354_c0_g1_i1.path1;Name=TRINITY_GG_354_c0_g1_i1;Dir=indeterminate;Target=TRINITY_GG_354_c0_g1_i1 1 593;Gap=M593
k141_3816	Seison-GA2-softmasked	cDNA_match	2947	3047	100	-	.	ID=TRINITY_GG_353_c0_g1_i14.path1;Name=TRINITY_GG_353_c0_g1_i14;Dir=indeterminate;Target=TRINITY_GG_353_c0_g1_i14 1 101;Gap=M101
k141_3332	Seison-GA2-softmasked	cDNA_match	2023	3634	82	+	.	ID=TRINITY_GG_353_c0_g1_i14.path2;Name=TRINITY_GG_353_c0_g1_i14;Dir=antisense;Target=TRINITY_GG_353_c0_g1_i14 102 1430;Gap=M120 D46 M372 D45 M120 D45 M114 D46 M240 D47 M243 D54 M120
k141_3332	Seison-GA2-softmasked	cDNA_match	3791	5768	84	+	.	ID=TRINITY_GG_353_c0_g1_i14.path2;Name=TRINITY_GG_353_c0_g1_i14;Dir=antisense;Target=TRINITY_GG_353_c0_g1_i14 1431 3101;Gap=M117 D44 M123 D61 M935 D51 M145 D47 M114 D51 M130 D53 M107
k141_3332	Seison-GA2-softmasked	cDNA_match	5825	7941	85	+	.	ID=TRINITY_GG_353_c0_g1_i14.path2;Name=TRINITY_GG_353_c0_g1_i14;Dir=antisense;Target=TRINITY_GG_353_c0_g1_i14 3102 4915;Gap=M132 D65 M111 D98 M114 D44 M134 D44 M1073 D52 M250
k141_3816	Seison-GA2-softmasked	cDNA_match	2966	3024	100	-	.	ID=TRINITY_GG_355_c0_g1_i2.path1;Name=TRINITY_GG_355_c0_g1_i2;Dir=indeterminate;Target=TRINITY_GG_355_c0_g1_i2 1 59;Gap=M59
k141_3332	Seison-GA2-softmasked	cDNA_match	2866	2884	84	+	.	ID=TRINITY_GG_355_c0_g1_i2.path2;Name=TRINITY_GG_355_c0_g1_i2;Dir=antisense;Target=TRINITY_GG_355_c0_g1_i2 60 78;Gap=M19
k141_3332	Seison-GA2-softmasked	cDNA_match	12371	13161	93	+	.	ID=TRINITY_GG_355_c0_g1_i2.path2;Name=TRINITY_GG_355_c0_g1_i2;Dir=antisense;Target=TRINITY_GG_355_c0_g1_i2 79 820;Gap=M140 D49 M602
k141_3332	Seison-GA2-softmasked	cDNA_match	11528	13161	96	+	.	ID=TRINITY_GG_355_c0_g1_i1.path1;Name=TRINITY_GG_355_c0_g1_i1;Dir=indeterminate;Target=TRINITY_GG_355_c0_g1_i1 1 1584;Gap=M64 D1 M63 I2 M29 D2 M824 D49 M602
k141_3332	Seison-GA2-softmasked	cDNA_match	10244	10360	100	+	.	ID=TRINITY_GG_355_c0_g2_i2.path1;Name=TRINITY_GG_355_c0_g2_i2;Dir=antisense;Target=TRINITY_GG_355_c0_g2_i2 1 117;Gap=M117
k141_3332	Seison-GA2-softmasked	cDNA_match	10495	11527	80	+	.	ID=TRINITY_GG_355_c0_g2_i2.path1;Name=TRINITY_GG_355_c0_g2_i2;Dir=antisense;Target=TRINITY_GG_355_c0_g2_i2 118 945;Gap=M98 D51 M151 D49 M167 D54 M62 D51 M350
k141_3332	Seison-GA2-softmasked	cDNA_match	19402	19925	100	+	.	ID=TRINITY_GG_356_c0_g1_i1.path1;Name=TRINITY_GG_356_c0_g1_i1;Dir=indeterminate;Target=TRINITY_GG_356_c0_g1_i1 1 524;Gap=M524
k141_4479	Seison-GA2-softmasked	cDNA_match	1532	1897	95	-	.	ID=TRINITY_GG_357_c0_g1_i1.path1;Name=TRINITY_GG_357_c0_g1_i1;Dir=indeterminate;Target=TRINITY_GG_357_c0_g1_i1 1 366;Gap=M366
k141_5292	Seison-GA2-softmasked	cDNA_match	1101	1456	99	+	.	ID=TRINITY_GG_358_c0_g1_i1.path1;Name=TRINITY_GG_358_c0_g1_i1;Dir=indeterminate;Target=TRINITY_GG_358_c0_g1_i1 1 355;Gap=M306 D1 M49
k141_3816	Seison-GA2-softmasked	cDNA_match	2966	3024	100	-	.	ID=TRINITY_GG_355_c0_g2_i1.path1;Name=TRINITY_GG_355_c0_g2_i1;Dir=indeterminate;Target=TRINITY_GG_355_c0_g2_i1 1 59;Gap=M59
k141_3332	Seison-GA2-softmasked	cDNA_match	2866	2884	84	+	.	ID=TRINITY_GG_355_c0_g2_i1.path2;Name=TRINITY_GG_355_c0_g2_i1;Dir=antisense;Target=TRINITY_GG_355_c0_g2_i1 60 78;Gap=M19
k141_3332	Seison-GA2-softmasked	cDNA_match	10495	11527	80	+	.	ID=TRINITY_GG_355_c0_g2_i1.path2;Name=TRINITY_GG_355_c0_g2_i1;Dir=antisense;Target=TRINITY_GG_355_c0_g2_i1 79 906;Gap=M98 D51 M151 D49 M167 D54 M62 D51 M350
k141_3163	Seison-GA2-softmasked	cDNA_match	9727	10246	86	+	.	ID=TRINITY_GG_359_c0_g1_i1.path1;Name=TRINITY_GG_359_c0_g1_i1;Dir=indeterminate;Target=TRINITY_GG_359_c0_g1_i1 1 449;Gap=M358 D71 M91
k141_3332	Seison-GA2-softmasked	cDNA_match	1	787	88	+	.	ID=TRINITY_GG_353_c0_g1_i17.path1;Name=TRINITY_GG_353_c0_g1_i17;Dir=antisense;Target=TRINITY_GG_353_c0_g1_i17 313 1009;Gap=M208 D42 M237 D48 M252
k141_3332	Seison-GA2-softmasked	cDNA_match	1105	1344	100	+	.	ID=TRINITY_GG_353_c0_g1_i17.path1;Name=TRINITY_GG_353_c0_g1_i17;Dir=antisense;Target=TRINITY_GG_353_c0_g1_i17 1010 1249;Gap=M240
k141_3332	Seison-GA2-softmasked	cDNA_match	3791	5768	84	+	.	ID=TRINITY_GG_353_c0_g1_i17.path1;Name=TRINITY_GG_353_c0_g1_i17;Dir=antisense;Target=TRINITY_GG_353_c0_g1_i17 1250 2920;Gap=M117 D44 M123 D61 M935 D51 M145 D47 M114 D51 M130 D53 M107
k141_3332	Seison-GA2-softmasked	cDNA_match	6231	7941	91	+	.	ID=TRINITY_GG_353_c0_g1_i17.path1;Name=TRINITY_GG_353_c0_g1_i17;Dir=antisense;Target=TRINITY_GG_353_c0_g1_i17 2921 4491;Gap=M114 D44 M134 D44 M1073 D52 M250
k141_3332	Seison-GA2-softmasked	cDNA_match	251	787	91	+	.	ID=TRINITY_GG_353_c0_g1_i13.path1;Name=TRINITY_GG_353_c0_g1_i13;Dir=antisense;Target=TRINITY_GG_353_c0_g1_i13 411 899;Gap=M237 D48 M252
k141_3332	Seison-GA2-softmasked	cDNA_match	2023	5768	84	+	.	ID=TRINITY_GG_353_c0_g1_i13.path1;Name=TRINITY_GG_353_c0_g1_i13;Dir=antisense;Target=TRINITY_GG_353_c0_g1_i13 900 4055;Gap=M120 D46 M372 D45 M120 D45 M114 D46 M240 D47 M243 D54 M393 D44 M123 D61 M935 D51 M145 D47 M114 D51 M130 D53 M107
k141_3332	Seison-GA2-softmasked	cDNA_match	6231	7941	91	+	.	ID=TRINITY_GG_353_c0_g1_i13.path1;Name=TRINITY_GG_353_c0_g1_i13;Dir=antisense;Target=TRINITY_GG_353_c0_g1_i13 4056 5626;Gap=M114 D44 M134 D44 M1073 D52 M250
k141_3163	Seison-GA2-softmasked	cDNA_match	12297	12749	90	+	.	ID=TRINITY_GG_359_c1_g1_i3.path1;Name=TRINITY_GG_359_c1_g1_i3;Dir=antisense;Target=TRINITY_GG_359_c1_g1_i3 1 408;Gap=M149 D45 M259
k141_3163	Seison-GA2-softmasked	cDNA_match	12797	13609	79	+	.	ID=TRINITY_GG_359_c1_g1_i3.path1;Name=TRINITY_GG_359_c1_g1_i3;Dir=antisense;Target=TRINITY_GG_359_c1_g1_i3 409 1056;Gap=M179 D66 M259 D46 M171 D53 M39
k141_3163	Seison-GA2-softmasked	cDNA_match	13659	13733	100	+	.	ID=TRINITY_GG_359_c1_g1_i3.path1;Name=TRINITY_GG_359_c1_g1_i3;Dir=antisense;Target=TRINITY_GG_359_c1_g1_i3 1057 1131;Gap=M75
k141_3163	Seison-GA2-softmasked	cDNA_match	11941	12749	72	+	.	ID=TRINITY_GG_359_c1_g1_i2.path1;Name=TRINITY_GG_359_c1_g1_i2;Dir=antisense;Target=TRINITY_GG_359_c1_g1_i2 1 588;Gap=M106 D86 M118 D46 M75 D44 M30 D45 M259
k141_3163	Seison-GA2-softmasked	cDNA_match	12797	13609	79	+	.	ID=TRINITY_GG_359_c1_g1_i2.path1;Name=TRINITY_GG_359_c1_g1_i2;Dir=antisense;Target=TRINITY_GG_359_c1_g1_i2 589 1236;Gap=M179 D66 M259 D46 M171 D53 M39
k141_3163	Seison-GA2-softmasked	cDNA_match	13659	13733	100	+	.	ID=TRINITY_GG_359_c1_g1_i2.path1;Name=TRINITY_GG_359_c1_g1_i2;Dir=antisense;Target=TRINITY_GG_359_c1_g1_i2 1237 1311;Gap=M75
k141_3163	Seison-GA2-softmasked	cDNA_match	11121	11597	77	+	.	ID=TRINITY_GG_359_c3_g1_i1.path1;Name=TRINITY_GG_359_c3_g1_i1;Dir=indeterminate;Target=TRINITY_GG_359_c3_g1_i1 3 372;Gap=M184 D61 M72 D46 M114
k141_3163	Seison-GA2-softmasked	cDNA_match	8582	9140	75	+	.	ID=TRINITY_GG_360_c0_g1_i1.path1;Name=TRINITY_GG_360_c0_g1_i1;Dir=indeterminate;Target=TRINITY_GG_360_c0_g1_i1 1 423;Gap=M226 D94 M72 D42 M125
k141_3163	Seison-GA2-softmasked	cDNA_match	15145	15561	88	+	.	ID=TRINITY_GG_362_c0_g1_i8.path1;Name=TRINITY_GG_362_c0_g1_i8;Dir=indeterminate;Target=TRINITY_GG_362_c0_g1_i8 1 372;Gap=M85 D45 M287
k141_3163	Seison-GA2-softmasked	cDNA_match	11941	12749	78	+	.	ID=TRINITY_GG_359_c1_g1_i1.path1;Name=TRINITY_GG_359_c1_g1_i1;Dir=antisense;Target=TRINITY_GG_359_c1_g1_i1 1 634;Gap=M106 D86 M239 D44 M30 D45 M259
k141_3163	Seison-GA2-softmasked	cDNA_match	12797	13609	79	+	.	ID=TRINITY_GG_359_c1_g1_i1.path1;Name=TRINITY_GG_359_c1_g1_i1;Dir=antisense;Target=TRINITY_GG_359_c1_g1_i1 635 1282;Gap=M179 D66 M259 D46 M171 D53 M39
k141_3163	Seison-GA2-softmasked	cDNA_match	13659	13733	100	+	.	ID=TRINITY_GG_359_c1_g1_i1.path1;Name=TRINITY_GG_359_c1_g1_i1;Dir=antisense;Target=TRINITY_GG_359_c1_g1_i1 1283 1357;Gap=M75
k141_3163	Seison-GA2-softmasked	cDNA_match	6558	7203	90	+	.	ID=TRINITY_GG_361_c1_g1_i1.path1;Name=TRINITY_GG_361_c1_g1_i1;Dir=indeterminate;Target=TRINITY_GG_361_c1_g1_i1 1 586;Gap=M493 D60 M93
k141_3163	Seison-GA2-softmasked	cDNA_match	15145	15561	99	+	.	ID=TRINITY_GG_362_c0_g1_i21.path1;Name=TRINITY_GG_362_c0_g1_i21;Dir=indeterminate;Target=TRINITY_GG_362_c0_g1_i21 1 417;Gap=M417
k141_3163	Seison-GA2-softmasked	cDNA_match	13856	16105	85	+	.	ID=TRINITY_GG_362_c0_g1_i10.path1;Name=TRINITY_GG_362_c0_g1_i10;Dir=indeterminate;Target=TRINITY_GG_362_c0_g1_i10 1 1935;Gap=M450 D51 M358 D55 M131 D48 M422 D43 M89 D68 M91 D50 M394
k141_3163	Seison-GA2-softmasked	cDNA_match	1346	6519	95	+	.	ID=TRINITY_GG_361_c0_g1_i1.path1;Name=TRINITY_GG_361_c0_g1_i1;Dir=indeterminate;Target=TRINITY_GG_361_c0_g1_i1 2 4959;Gap=M473 D46 M828 D55 M185 D59 M189 D56 M3283
k141_3163	Seison-GA2-softmasked	cDNA_match	13856	16105	83	+	.	ID=TRINITY_GG_362_c0_g1_i2.path1;Name=TRINITY_GG_362_c0_g1_i2;Dir=indeterminate;Target=TRINITY_GG_362_c0_g1_i2 1 1887;Gap=M450 D51 M358 D55 M324 D51 M85 D45 M96 D43 M89 D68 M91 D50 M394
k141_3163	Seison-GA2-softmasked	cDNA_match	13856	16105	81	+	.	ID=TRINITY_GG_362_c0_g1_i6.path1;Name=TRINITY_GG_362_c0_g1_i6;Dir=indeterminate;Target=TRINITY_GG_362_c0_g1_i6 1 1839;Gap=M450 D51 M358 D55 M131 D48 M145 D51 M85 D45 M96 D43 M89 D68 M91 D50 M394
k141_3492	Seison-GA2-softmasked	cDNA_match	2482	3386	95	+	.	ID=TRINITY_GG_363_c1_g1_i1.path1;Name=TRINITY_GG_363_c1_g1_i1;Dir=indeterminate;Target=TRINITY_GG_363_c1_g1_i1 1 861;Gap=M578 D44 M283
k141_3492	Seison-GA2-softmasked	cDNA_match	4275	5269	75	+	.	ID=TRINITY_GG_363_c0_g1_i1.path1;Name=TRINITY_GG_363_c0_g1_i1;Dir=indeterminate;Target=TRINITY_GG_363_c0_g1_i1 1 755;Gap=M250 D46 M148 D47 M50 D50 M72 D48 M130 D49 M105
k141_3492	Seison-GA2-softmasked	cDNA_match	3531	4287	100	+	.	ID=TRINITY_GG_363_c2_g1_i1.path1;Name=TRINITY_GG_363_c2_g1_i1;Dir=indeterminate;Target=TRINITY_GG_363_c2_g1_i1 1 757;Gap=M757
k141_1583	Seison-GA2-softmasked	cDNA_match	847	1223	99	+	.	ID=TRINITY_GG_364_c0_g1_i1.path1;Name=TRINITY_GG_364_c0_g1_i1;Dir=indeterminate;Target=TRINITY_GG_364_c0_g1_i1 4 380;Gap=M377
k141_4173	Seison-GA2-softmasked	cDNA_match	4715	5219	98	+	.	ID=TRINITY_GG_365_c0_g1_i1.path1;Name=TRINITY_GG_365_c0_g1_i1;Dir=indeterminate;Target=TRINITY_GG_365_c0_g1_i1 2 500;Gap=M82 D6 M417
k141_4173	Seison-GA2-softmasked	cDNA_match	5516	5847	100	+	.	ID=TRINITY_GG_366_c0_g1_i1.path1;Name=TRINITY_GG_366_c0_g1_i1;Dir=indeterminate;Target=TRINITY_GG_366_c0_g1_i1 1 332;Gap=M332
k141_4173	Seison-GA2-softmasked	cDNA_match	3830	4452	100	+	.	ID=TRINITY_GG_367_c0_g1_i1.path1;Name=TRINITY_GG_367_c0_g1_i1;Dir=indeterminate;Target=TRINITY_GG_367_c0_g1_i1 1 623;Gap=M623
k141_4480	Seison-GA2-softmasked	cDNA_match	17354	17689	99	+	.	ID=TRINITY_GG_368_c0_g1_i1.path1;Name=TRINITY_GG_368_c0_g1_i1;Dir=indeterminate;Target=TRINITY_GG_368_c0_g1_i1 1 336;Gap=M336
k141_3163	Seison-GA2-softmasked	cDNA_match	13856	16105	84	+	.	ID=TRINITY_GG_362_c0_g1_i11.path1;Name=TRINITY_GG_362_c0_g1_i11;Dir=indeterminate;Target=TRINITY_GG_362_c0_g1_i11 1 1894;Gap=M450 D51 M544 D48 M145 D51 M85 D45 M96 D43 M89 D68 M91 D50 M394
k141_4480	Seison-GA2-softmasked	cDNA_match	2093	2771	86	+	.	ID=TRINITY_GG_369_c0_g1_i1.path1;Name=TRINITY_GG_369_c0_g1_i1;Dir=indeterminate;Target=TRINITY_GG_369_c0_g1_i1 1 591;Gap=M81 D47 M101 D41 M409
k141_4480	Seison-GA2-softmasked	cDNA_match	16244	16715	80	+	.	ID=TRINITY_GG_371_c0_g1_i1.path1;Name=TRINITY_GG_371_c0_g1_i1;Dir=indeterminate;Target=TRINITY_GG_371_c0_g1_i1 1 380;Gap=M121 D46 M87 D46 M172
k141_4480	Seison-GA2-softmasked	cDNA_match	14548	15323	78	+	.	ID=TRINITY_GG_370_c0_g1_i1.path1;Name=TRINITY_GG_370_c0_g1_i1;Dir=indeterminate;Target=TRINITY_GG_370_c0_g1_i1 1 611;Gap=M315 D47 M108 D48 M87 D70 M101
k141_4480	Seison-GA2-softmasked	cDNA_match	9757	12374	100	+	.	ID=TRINITY_GG_372_c0_g1_i1.path1;Name=TRINITY_GG_372_c0_g1_i1;Dir=indeterminate;Target=TRINITY_GG_372_c0_g1_i1 1 2618;Gap=M2618
k141_1781	Seison-GA2-softmasked	cDNA_match	33312	35042	94	+	.	ID=TRINITY_GG_373_c0_g1_i1.path1;Name=TRINITY_GG_373_c0_g1_i1;Dir=indeterminate;Target=TRINITY_GG_373_c0_g1_i1 1 1635;Gap=M376 D49 M71 D47 M1188
k141_4480	Seison-GA2-softmasked	cDNA_match	12373	14383	80	+	.	ID=TRINITY_GG_372_c1_g1_i1.path1;Name=TRINITY_GG_372_c1_g1_i1;Dir=indeterminate;Target=TRINITY_GG_372_c1_g1_i1 1 1627;Gap=M298 D48 M76 D48 M164 D56 M263 D48 M104 D47 M237 D44 M168 D48 M127 D45 M190
k141_4480	Seison-GA2-softmasked	cDNA_match	12373	14383	83	+	.	ID=TRINITY_GG_372_c1_g1_i2.path1;Name=TRINITY_GG_372_c1_g1_i2;Dir=indeterminate;Target=TRINITY_GG_372_c1_g1_i2 1 1675;Gap=M422 D48 M164 D56 M263 D48 M104 D47 M237 D44 M168 D48 M127 D45 M190
k141_1781	Seison-GA2-softmasked	cDNA_match	11239	12191	100	+	.	ID=TRINITY_GG_374_c0_g1_i3.path1;Name=TRINITY_GG_374_c0_g1_i3;Dir=antisense;Target=TRINITY_GG_374_c0_g1_i3 1 953;Gap=M953
k141_1781	Seison-GA2-softmasked	cDNA_match	12450	13205	87	+	.	ID=TRINITY_GG_374_c0_g1_i3.path1;Name=TRINITY_GG_374_c0_g1_i3;Dir=antisense;Target=TRINITY_GG_374_c0_g1_i3 954 1613;Gap=M370 D50 M110 D46 M180
k141_1781	Seison-GA2-softmasked	cDNA_match	12634	13205	74	+	.	ID=TRINITY_GG_374_c0_g1_i2.path1;Name=TRINITY_GG_374_c0_g1_i2;Dir=indeterminate;Target=TRINITY_GG_374_c0_g1_i2 1 480;Gap=M63 I3 M123 D50 M110 D46 M63 D1 M2 D3 M33 I3 M5 I4 M22 D2 M49
k141_1781	Seison-GA2-softmasked	cDNA_match	11239	12191	98	+	.	ID=TRINITY_GG_374_c0_g1_i1.path1;Name=TRINITY_GG_374_c0_g1_i1;Dir=antisense;Target=TRINITY_GG_374_c0_g1_i1 1 939;Gap=M387 D14 M552
k141_1781	Seison-GA2-softmasked	cDNA_match	12450	13205	87	+	.	ID=TRINITY_GG_374_c0_g1_i1.path1;Name=TRINITY_GG_374_c0_g1_i1;Dir=antisense;Target=TRINITY_GG_374_c0_g1_i1 940 1599;Gap=M370 D50 M110 D46 M180
k141_1781	Seison-GA2-softmasked	cDNA_match	3267	3837	99	+	.	ID=TRINITY_GG_374_c2_g1_i1.path1;Name=TRINITY_GG_374_c2_g1_i1;Dir=indeterminate;Target=TRINITY_GG_374_c2_g1_i1 1 569;Gap=M246 D2 M323
k141_1781	Seison-GA2-softmasked	cDNA_match	4586	4943	99	+	.	ID=TRINITY_GG_374_c3_g1_i1.path1;Name=TRINITY_GG_374_c3_g1_i1;Dir=indeterminate;Target=TRINITY_GG_374_c3_g1_i1 1 358;Gap=M358
k141_1781	Seison-GA2-softmasked	cDNA_match	7166	7407	100	+	.	ID=TRINITY_GG_374_c4_g1_i1.path1;Name=TRINITY_GG_374_c4_g1_i1;Dir=indeterminate;Target=TRINITY_GG_374_c4_g1_i1 1 242;Gap=M242
k141_1781	Seison-GA2-softmasked	cDNA_match	6873	6896	100	+	.	ID=TRINITY_GG_374_c5_g1_i1.path1;Name=TRINITY_GG_374_c5_g1_i1;Dir=antisense;Target=TRINITY_GG_374_c5_g1_i1 1 24;Gap=M24
k141_1781	Seison-GA2-softmasked	cDNA_match	8684	8877	100	+	.	ID=TRINITY_GG_374_c5_g1_i1.path1;Name=TRINITY_GG_374_c5_g1_i1;Dir=antisense;Target=TRINITY_GG_374_c5_g1_i1 25 218;Gap=M194
k141_1781	Seison-GA2-softmasked	cDNA_match	638	2129	88	+	.	ID=TRINITY_GG_374_c1_g1_i4.path1;Name=TRINITY_GG_374_c1_g1_i4;Dir=antisense;Target=TRINITY_GG_374_c1_g1_i4 1 1313;Gap=M859 D54 M234 D51 M123 D74 M97
k141_1781	Seison-GA2-softmasked	cDNA_match	2186	3289	90	+	.	ID=TRINITY_GG_374_c1_g1_i4.path1;Name=TRINITY_GG_374_c1_g1_i4;Dir=antisense;Target=TRINITY_GG_374_c1_g1_i4 1314 2309;Gap=M270 D47 M561 D61 M165
k141_1781	Seison-GA2-softmasked	cDNA_match	4920	6407	90	+	.	ID=TRINITY_GG_374_c1_g1_i4.path1;Name=TRINITY_GG_374_c1_g1_i4;Dir=antisense;Target=TRINITY_GG_374_c1_g1_i4 2310 3651;Gap=M163 D47 M117 D46 M721 D53 M341
k141_1781	Seison-GA2-softmasked	cDNA_match	10052	10405	100	+	.	ID=TRINITY_GG_374_c6_g1_i1.path1;Name=TRINITY_GG_374_c6_g1_i1;Dir=indeterminate;Target=TRINITY_GG_374_c6_g1_i1 1 354;Gap=M354
k141_1781	Seison-GA2-softmasked	cDNA_match	638	2129	88	+	.	ID=TRINITY_GG_374_c1_g1_i2.path1;Name=TRINITY_GG_374_c1_g1_i2;Dir=antisense;Target=TRINITY_GG_374_c1_g1_i2 1 1313;Gap=M859 D54 M234 D51 M123 D74 M97
k141_1781	Seison-GA2-softmasked	cDNA_match	2186	3289	90	+	.	ID=TRINITY_GG_374_c1_g1_i2.path1;Name=TRINITY_GG_374_c1_g1_i2;Dir=antisense;Target=TRINITY_GG_374_c1_g1_i2 1314 2309;Gap=M270 D47 M561 D61 M165
k141_1781	Seison-GA2-softmasked	cDNA_match	4920	6239	88	+	.	ID=TRINITY_GG_374_c1_g1_i2.path1;Name=TRINITY_GG_374_c1_g1_i2;Dir=antisense;Target=TRINITY_GG_374_c1_g1_i2 2310 3483;Gap=M163 D47 M117 D46 M721 D53 M173
k141_1781	Seison-GA2-softmasked	cDNA_match	6385	6568	73	+	.	ID=TRINITY_GG_374_c1_g1_i2.path1;Name=TRINITY_GG_374_c1_g1_i2;Dir=antisense;Target=TRINITY_GG_374_c1_g1_i2 3484 3619;Gap=M85 D48 M51
k141_1781	Seison-GA2-softmasked	cDNA_match	6610	6898	100	+	.	ID=TRINITY_GG_374_c1_g1_i2.path1;Name=TRINITY_GG_374_c1_g1_i2;Dir=antisense;Target=TRINITY_GG_374_c1_g1_i2 3620 3908;Gap=M289
k141_1781	Seison-GA2-softmasked	cDNA_match	7605	7829	95	+	.	ID=TRINITY_GG_374_c7_g1_i1.path1;Name=TRINITY_GG_374_c7_g1_i1;Dir=indeterminate;Target=TRINITY_GG_374_c7_g1_i1 1 215;Gap=M83 D10 M132
k141_1781	Seison-GA2-softmasked	cDNA_match	3882	4191	99	+	.	ID=TRINITY_GG_374_c8_g1_i1.path1;Name=TRINITY_GG_374_c8_g1_i1;Dir=indeterminate;Target=TRINITY_GG_374_c8_g1_i1 1 312;Gap=M274 I2 M36
k141_1781	Seison-GA2-softmasked	cDNA_match	49233	49623	100	+	.	ID=TRINITY_GG_375_c0_g1_i1.path1;Name=TRINITY_GG_375_c0_g1_i1;Dir=indeterminate;Target=TRINITY_GG_375_c0_g1_i1 1 391;Gap=M391
k141_1781	Seison-GA2-softmasked	cDNA_match	638	2129	88	+	.	ID=TRINITY_GG_374_c1_g1_i1.path1;Name=TRINITY_GG_374_c1_g1_i1;Dir=antisense;Target=TRINITY_GG_374_c1_g1_i1 1 1313;Gap=M859 D54 M234 D51 M123 D74 M97
k141_1781	Seison-GA2-softmasked	cDNA_match	2186	3289	95	+	.	ID=TRINITY_GG_374_c1_g1_i1.path1;Name=TRINITY_GG_374_c1_g1_i1;Dir=antisense;Target=TRINITY_GG_374_c1_g1_i1 1314 2370;Gap=M270 D47 M787
k141_1781	Seison-GA2-softmasked	cDNA_match	4920	6239	88	+	.	ID=TRINITY_GG_374_c1_g1_i1.path1;Name=TRINITY_GG_374_c1_g1_i1;Dir=antisense;Target=TRINITY_GG_374_c1_g1_i1 2371 3544;Gap=M163 D47 M117 D46 M721 D53 M173
k141_1781	Seison-GA2-softmasked	cDNA_match	6385	6568	73	+	.	ID=TRINITY_GG_374_c1_g1_i1.path1;Name=TRINITY_GG_374_c1_g1_i1;Dir=antisense;Target=TRINITY_GG_374_c1_g1_i1 3545 3680;Gap=M85 D48 M51
k141_1781	Seison-GA2-softmasked	cDNA_match	6610	6898	100	+	.	ID=TRINITY_GG_374_c1_g1_i1.path1;Name=TRINITY_GG_374_c1_g1_i1;Dir=antisense;Target=TRINITY_GG_374_c1_g1_i1 3681 3969;Gap=M289
k141_1781	Seison-GA2-softmasked	cDNA_match	41299	42231	77	+	.	ID=TRINITY_GG_376_c1_g1_i1.path1;Name=TRINITY_GG_376_c1_g1_i1;Dir=indeterminate;Target=TRINITY_GG_376_c1_g1_i1 1 723;Gap=M111 D46 M127 D40 M122 D44 M63 D80 M300
k141_1781	Seison-GA2-softmasked	cDNA_match	43199	44451	83	+	.	ID=TRINITY_GG_376_c0_g1_i1.path1;Name=TRINITY_GG_376_c0_g1_i1;Dir=indeterminate;Target=TRINITY_GG_376_c0_g1_i1 1 1052;Gap=M505 D54 M427 D49 M85 D98 M35
k141_1781	Seison-GA2-softmasked	cDNA_match	23479	23939	100	+	.	ID=TRINITY_GG_377_c0_g1_i2.path1;Name=TRINITY_GG_377_c0_g1_i2;Dir=antisense;Target=TRINITY_GG_377_c0_g1_i2 1 461;Gap=M461
k141_1781	Seison-GA2-softmasked	cDNA_match	23991	24600	84	+	.	ID=TRINITY_GG_377_c0_g1_i2.path1;Name=TRINITY_GG_377_c0_g1_i2;Dir=antisense;Target=TRINITY_GG_377_c0_g1_i2 462 974;Gap=M273 D97 M240
k141_1781	Seison-GA2-softmasked	cDNA_match	21639	23070	91	+	.	ID=TRINITY_GG_377_c0_g1_i3.path1;Name=TRINITY_GG_377_c0_g1_i3;Dir=antisense;Target=TRINITY_GG_377_c0_g1_i3 1 1310;Gap=M826 D73 M320 D49 M164
k141_1781	Seison-GA2-softmasked	cDNA_match	23608	23939	100	+	.	ID=TRINITY_GG_377_c0_g1_i3.path1;Name=TRINITY_GG_377_c0_g1_i3;Dir=antisense;Target=TRINITY_GG_377_c0_g1_i3 1311 1642;Gap=M332
k141_1781	Seison-GA2-softmasked	cDNA_match	23991	24330	100	+	.	ID=TRINITY_GG_377_c0_g1_i3.path1;Name=TRINITY_GG_377_c0_g1_i3;Dir=antisense;Target=TRINITY_GG_377_c0_g1_i3 1643 1982;Gap=M340
k141_1781	Seison-GA2-softmasked	cDNA_match	21639	23070	91	+	.	ID=TRINITY_GG_377_c0_g1_i1.path1;Name=TRINITY_GG_377_c0_g1_i1;Dir=antisense;Target=TRINITY_GG_377_c0_g1_i1 1 1310;Gap=M826 D73 M320 D49 M164
k141_1781	Seison-GA2-softmasked	cDNA_match	23608	23939	100	+	.	ID=TRINITY_GG_377_c0_g1_i1.path1;Name=TRINITY_GG_377_c0_g1_i1;Dir=antisense;Target=TRINITY_GG_377_c0_g1_i1 1311 1642;Gap=M332
k141_1781	Seison-GA2-softmasked	cDNA_match	23991	24600	84	+	.	ID=TRINITY_GG_377_c0_g1_i1.path1;Name=TRINITY_GG_377_c0_g1_i1;Dir=antisense;Target=TRINITY_GG_377_c0_g1_i1 1643 2155;Gap=M273 D97 M240
k141_1781	Seison-GA2-softmasked	cDNA_match	32225	32643	90	+	.	ID=TRINITY_GG_378_c0_g1_i3.path1;Name=TRINITY_GG_378_c0_g1_i3;Dir=indeterminate;Target=TRINITY_GG_378_c0_g1_i3 2 415;Gap=M275 D5 M13 D2 M6 D1 M6 I4 M23 D2 M8 D1 M61 I2 M16
k141_1781	Seison-GA2-softmasked	cDNA_match	29704	30963	96	+	.	ID=TRINITY_GG_378_c0_g1_i4.path1;Name=TRINITY_GG_378_c0_g1_i4;Dir=antisense;Target=TRINITY_GG_378_c0_g1_i4 1 1211;Gap=M874 D49 M337
k141_1781	Seison-GA2-softmasked	cDNA_match	31012	32643	85	+	.	ID=TRINITY_GG_378_c0_g1_i4.path1;Name=TRINITY_GG_378_c0_g1_i4;Dir=antisense;Target=TRINITY_GG_378_c0_g1_i4 1212 2609;Gap=M140 D52 M152 D82 M468 D59 M123 D43 M497 I2 M16
k141_1781	Seison-GA2-softmasked	cDNA_match	29704	30963	96	+	.	ID=TRINITY_GG_378_c0_g1_i2.path1;Name=TRINITY_GG_378_c0_g1_i2;Dir=antisense;Target=TRINITY_GG_378_c0_g1_i2 1 1211;Gap=M874 D49 M337
k141_1781	Seison-GA2-softmasked	cDNA_match	31012	31355	84	+	.	ID=TRINITY_GG_378_c0_g1_i2.path1;Name=TRINITY_GG_378_c0_g1_i2;Dir=antisense;Target=TRINITY_GG_378_c0_g1_i2 1212 1503;Gap=M140 D52 M152
k141_1781	Seison-GA2-softmasked	cDNA_match	31770	32643	87	+	.	ID=TRINITY_GG_378_c0_g1_i2.path1;Name=TRINITY_GG_378_c0_g1_i2;Dir=antisense;Target=TRINITY_GG_378_c0_g1_i2 1504 2277;Gap=M136 D59 M123 D43 M497 I2 M16
k141_1781	Seison-GA2-softmasked	cDNA_match	35263	35794	71	+	.	ID=TRINITY_GG_379_c0_g1_i4.path1;Name=TRINITY_GG_379_c0_g1_i4;Dir=antisense;Target=TRINITY_GG_379_c0_g1_i4 1 381;Gap=M217 D60 M78 D91 M86
k141_1781	Seison-GA2-softmasked	cDNA_match	35839	36750	78	+	.	ID=TRINITY_GG_379_c0_g1_i4.path1;Name=TRINITY_GG_379_c0_g1_i4;Dir=antisense;Target=TRINITY_GG_379_c0_g1_i4 382 1094;Gap=M290 D60 M79 D76 M88 D63 M256
k141_1781	Seison-GA2-softmasked	cDNA_match	35263	35899	93	+	.	ID=TRINITY_GG_379_c0_g1_i13.path1;Name=TRINITY_GG_379_c0_g1_i13;Dir=indeterminate;Target=TRINITY_GG_379_c0_g1_i13 1 593;Gap=M534 D44 M59
k141_1781	Seison-GA2-softmasked	cDNA_match	29704	30963	96	+	.	ID=TRINITY_GG_378_c0_g1_i1.path1;Name=TRINITY_GG_378_c0_g1_i1;Dir=antisense;Target=TRINITY_GG_378_c0_g1_i1 1 1211;Gap=M874 D49 M337
k141_1781	Seison-GA2-softmasked	cDNA_match	31012	31355	84	+	.	ID=TRINITY_GG_378_c0_g1_i1.path1;Name=TRINITY_GG_378_c0_g1_i1;Dir=antisense;Target=TRINITY_GG_378_c0_g1_i1 1212 1503;Gap=M140 D52 M152
k141_1781	Seison-GA2-softmasked	cDNA_match	31539	31556	100	+	.	ID=TRINITY_GG_378_c0_g1_i1.path1;Name=TRINITY_GG_378_c0_g1_i1;Dir=antisense;Target=TRINITY_GG_378_c0_g1_i1 1504 1521;Gap=M18
k141_1781	Seison-GA2-softmasked	cDNA_match	31770	32643	87	+	.	ID=TRINITY_GG_378_c0_g1_i1.path1;Name=TRINITY_GG_378_c0_g1_i1;Dir=antisense;Target=TRINITY_GG_378_c0_g1_i1 1522 2295;Gap=M136 D59 M123 D43 M497 I2 M16
k141_1781	Seison-GA2-softmasked	cDNA_match	35263	35794	88	+	.	ID=TRINITY_GG_379_c0_g1_i3.path1;Name=TRINITY_GG_379_c0_g1_i3;Dir=antisense;Target=TRINITY_GG_379_c0_g1_i3 1 472;Gap=M217 D60 M255
k141_1781	Seison-GA2-softmasked	cDNA_match	35839	36750	72	+	.	ID=TRINITY_GG_379_c0_g1_i3.path1;Name=TRINITY_GG_379_c0_g1_i3;Dir=antisense;Target=TRINITY_GG_379_c0_g1_i3 473 1134;Gap=M61 D51 M178 D60 M79 D76 M88 D63 M256
k141_1781	Seison-GA2-softmasked	cDNA_match	35263	35794	71	+	.	ID=TRINITY_GG_379_c0_g1_i11.path1;Name=TRINITY_GG_379_c0_g1_i11;Dir=antisense;Target=TRINITY_GG_379_c0_g1_i11 1 381;Gap=M217 D60 M78 D91 M86
k141_1781	Seison-GA2-softmasked	cDNA_match	35839	36750	72	+	.	ID=TRINITY_GG_379_c0_g1_i11.path1;Name=TRINITY_GG_379_c0_g1_i11;Dir=antisense;Target=TRINITY_GG_379_c0_g1_i11 382 1043;Gap=M61 D51 M178 D60 M79 D76 M88 D63 M256
k141_1781	Seison-GA2-softmasked	cDNA_match	46068	46971	76	+	.	ID=TRINITY_GG_380_c0_g2_i1.path1;Name=TRINITY_GG_380_c0_g2_i1;Dir=indeterminate;Target=TRINITY_GG_380_c0_g2_i1 1 696;Gap=M293 D47 M70 D56 M155 D51 M93 D54 M85
k141_1781	Seison-GA2-softmasked	cDNA_match	35263	35794	71	+	.	ID=TRINITY_GG_379_c0_g1_i10.path1;Name=TRINITY_GG_379_c0_g1_i10;Dir=antisense;Target=TRINITY_GG_379_c0_g1_i10 1 381;Gap=M217 D60 M78 D91 M86
k141_1781	Seison-GA2-softmasked	cDNA_match	35839	36750	87	+	.	ID=TRINITY_GG_379_c0_g1_i10.path1;Name=TRINITY_GG_379_c0_g1_i10;Dir=antisense;Target=TRINITY_GG_379_c0_g1_i10 382 1182;Gap=M61 D51 M178 D60 M562
k141_1781	Seison-GA2-softmasked	cDNA_match	44941	45990	71	+	.	ID=TRINITY_GG_380_c0_g1_i1.path1;Name=TRINITY_GG_380_c0_g1_i1;Dir=indeterminate;Target=TRINITY_GG_380_c0_g1_i1 1 749;Gap=M110 D49 M166 D42 M65 D62 M65 D51 M118 D49 M99 D48 M126
k141_3323	Seison-GA2-softmasked	cDNA_match	8391	8882	91	+	.	ID=TRINITY_GG_382_c0_g1_i3.path1;Name=TRINITY_GG_382_c0_g1_i3;Dir=indeterminate;Target=TRINITY_GG_382_c0_g1_i3 1 449;Gap=M191 D43 M258
k141_1781	Seison-GA2-softmasked	cDNA_match	13922	14754	100	+	.	ID=TRINITY_GG_381_c0_g1_i1.path1;Name=TRINITY_GG_381_c0_g1_i1;Dir=antisense;Target=TRINITY_GG_381_c0_g1_i1 1 833;Gap=M833
k141_1781	Seison-GA2-softmasked	cDNA_match	14798	14923	100	+	.	ID=TRINITY_GG_381_c0_g1_i1.path1;Name=TRINITY_GG_381_c0_g1_i1;Dir=antisense;Target=TRINITY_GG_381_c0_g1_i1 834 959;Gap=M126
k141_1781	Seison-GA2-softmasked	cDNA_match	14989	15471	100	+	.	ID=TRINITY_GG_381_c0_g1_i1.path1;Name=TRINITY_GG_381_c0_g1_i1;Dir=antisense;Target=TRINITY_GG_381_c0_g1_i1 960 1442;Gap=M483
k141_3323	Seison-GA2-softmasked	cDNA_match	10917	11188	99	+	.	ID=TRINITY_GG_383_c0_g1_i4.path1;Name=TRINITY_GG_383_c0_g1_i4;Dir=indeterminate;Target=TRINITY_GG_383_c0_g1_i4 1 272;Gap=M272
k141_1781	Seison-GA2-softmasked	cDNA_match	13922	14754	100	+	.	ID=TRINITY_GG_381_c0_g1_i2.path1;Name=TRINITY_GG_381_c0_g1_i2;Dir=antisense;Target=TRINITY_GG_381_c0_g1_i2 1 833;Gap=M833
k141_1781	Seison-GA2-softmasked	cDNA_match	14798	14923	100	+	.	ID=TRINITY_GG_381_c0_g1_i2.path1;Name=TRINITY_GG_381_c0_g1_i2;Dir=antisense;Target=TRINITY_GG_381_c0_g1_i2 834 959;Gap=M126
k141_1781	Seison-GA2-softmasked	cDNA_match	14989	15943	85	+	.	ID=TRINITY_GG_381_c0_g1_i2.path1;Name=TRINITY_GG_381_c0_g1_i2;Dir=antisense;Target=TRINITY_GG_381_c0_g1_i2 960 1773;Gap=M416 D44 M91 D51 M134 D46 M173
k141_3323	Seison-GA2-softmasked	cDNA_match	7343	8582	80	+	.	ID=TRINITY_GG_382_c0_g1_i1.path1;Name=TRINITY_GG_382_c0_g1_i1;Dir=antisense;Target=TRINITY_GG_382_c0_g1_i1 4 995;Gap=M284 D49 M93 D46 M132 D49 M193 D58 M166 D46 M124
k141_3323	Seison-GA2-softmasked	cDNA_match	8626	9038	87	+	.	ID=TRINITY_GG_382_c0_g1_i1.path1;Name=TRINITY_GG_382_c0_g1_i1;Dir=antisense;Target=TRINITY_GG_382_c0_g1_i1 996 1355;Gap=M224 D53 M136
k141_3323	Seison-GA2-softmasked	cDNA_match	9226	10832	91	+	.	ID=TRINITY_GG_383_c0_g1_i2.path1;Name=TRINITY_GG_383_c0_g1_i2;Dir=antisense;Target=TRINITY_GG_383_c0_g1_i2 2 1464;Gap=M1075 D53 M218 D45 M92 D46 M78
k141_3323	Seison-GA2-softmasked	cDNA_match	10886	11287	89	+	.	ID=TRINITY_GG_383_c0_g1_i2.path1;Name=TRINITY_GG_383_c0_g1_i2;Dir=antisense;Target=TRINITY_GG_383_c0_g1_i2 1465 1822;Gap=M78 D44 M280
k141_3323	Seison-GA2-softmasked	cDNA_match	17085	17679	100	+	.	ID=TRINITY_GG_385_c0_g1_i1.path1;Name=TRINITY_GG_385_c0_g1_i1;Dir=indeterminate;Target=TRINITY_GG_385_c0_g1_i1 1 595;Gap=M595
k141_3323	Seison-GA2-softmasked	cDNA_match	9226	10832	91	+	.	ID=TRINITY_GG_383_c0_g1_i3.path1;Name=TRINITY_GG_383_c0_g1_i3;Dir=antisense;Target=TRINITY_GG_383_c0_g1_i3 2 1464;Gap=M1075 D53 M218 D45 M92 D46 M78
k141_3323	Seison-GA2-softmasked	cDNA_match	10886	11962	80	+	.	ID=TRINITY_GG_383_c0_g1_i3.path1;Name=TRINITY_GG_383_c0_g1_i3;Dir=antisense;Target=TRINITY_GG_383_c0_g1_i3 1465 2327;Gap=M78 D44 M181 D76 M361 D45 M53 D49 M190
k141_1575	Seison-GA2-softmasked	cDNA_match	47044	47284	94	-	.	ID=TRINITY_GG_384_c0_g1_i1.path1;Name=TRINITY_GG_384_c0_g1_i1;Dir=indeterminate;Target=TRINITY_GG_384_c0_g1_i1 1 241;Gap=M241
k141_3323	Seison-GA2-softmasked	cDNA_match	9226	10832	91	+	.	ID=TRINITY_GG_383_c0_g1_i1.path1;Name=TRINITY_GG_383_c0_g1_i1;Dir=antisense;Target=TRINITY_GG_383_c0_g1_i1 2 1464;Gap=M1075 D53 M218 D45 M92 D46 M78
k141_3323	Seison-GA2-softmasked	cDNA_match	10886	11962	84	+	.	ID=TRINITY_GG_383_c0_g1_i1.path1;Name=TRINITY_GG_383_c0_g1_i1;Dir=antisense;Target=TRINITY_GG_383_c0_g1_i1 1465 2372;Gap=M78 D44 M181 D76 M459 D49 M190
k141_1049	Seison-GA2-softmasked	cDNA_match	33174	33596	99	+	.	ID=TRINITY_GG_387_c0_g1_i1.path1;Name=TRINITY_GG_387_c0_g1_i1;Dir=indeterminate;Target=TRINITY_GG_387_c0_g1_i1 3 425;Gap=M423
k141_1049	Seison-GA2-softmasked	cDNA_match	14600	15890	100	+	.	ID=TRINITY_GG_388_c0_g1_i1.path1;Name=TRINITY_GG_388_c0_g1_i1;Dir=antisense;Target=TRINITY_GG_388_c0_g1_i1 2 1292;Gap=M1291
k141_1049	Seison-GA2-softmasked	cDNA_match	16168	16229	100	+	.	ID=TRINITY_GG_388_c0_g1_i1.path1;Name=TRINITY_GG_388_c0_g1_i1;Dir=antisense;Target=TRINITY_GG_388_c0_g1_i1 1293 1354;Gap=M62
k141_1049	Seison-GA2-softmasked	cDNA_match	14600	16229	97	+	.	ID=TRINITY_GG_388_c0_g1_i2.path1;Name=TRINITY_GG_388_c0_g1_i2;Dir=indeterminate;Target=TRINITY_GG_388_c0_g1_i2 2 1587;Gap=M1291 D44 M295
k141_1049	Seison-GA2-softmasked	cDNA_match	2801	3870	95	+	.	ID=TRINITY_GG_389_c0_g1_i1.path1;Name=TRINITY_GG_389_c0_g1_i1;Dir=indeterminate;Target=TRINITY_GG_389_c0_g1_i1 2 1023;Gap=M195 D48 M827
k141_1049	Seison-GA2-softmasked	cDNA_match	4028	4329	100	+	.	ID=TRINITY_GG_389_c1_g1_i1.path1;Name=TRINITY_GG_389_c1_g1_i1;Dir=indeterminate;Target=TRINITY_GG_389_c1_g1_i1 4 305;Gap=M302
k141_1049	Seison-GA2-softmasked	cDNA_match	16206	20445	100	+	.	ID=TRINITY_GG_388_c1_g1_i1.path1;Name=TRINITY_GG_388_c1_g1_i1;Dir=indeterminate;Target=TRINITY_GG_388_c1_g1_i1 1 4240;Gap=M4240
k141_268	Seison-GA2-softmasked	cDNA_match	21965	22268	81	-	.	ID=TRINITY_GG_390_c0_g1_i1.path1;Name=TRINITY_GG_390_c0_g1_i1;Dir=indeterminate;Target=TRINITY_GG_390_c0_g1_i1 8 267;Gap=M180 D44 M80
k141_1049	Seison-GA2-softmasked	cDNA_match	21420	22032	92	+	.	ID=TRINITY_GG_386_c0_g1_i1.path1;Name=TRINITY_GG_386_c0_g1_i1;Dir=antisense;Target=TRINITY_GG_386_c0_g1_i1 3 569;Gap=M281 D46 M286
k141_1049	Seison-GA2-softmasked	cDNA_match	22357	28603	98	+	.	ID=TRINITY_GG_386_c0_g1_i1.path1;Name=TRINITY_GG_386_c0_g1_i1;Dir=antisense;Target=TRINITY_GG_386_c0_g1_i1 570 6746;Gap=M909 D70 M5268
k141_1049	Seison-GA2-softmasked	cDNA_match	21420	22032	92	+	.	ID=TRINITY_GG_386_c0_g1_i2.path1;Name=TRINITY_GG_386_c0_g1_i2;Dir=antisense;Target=TRINITY_GG_386_c0_g1_i2 3 569;Gap=M281 D46 M286
k141_1049	Seison-GA2-softmasked	cDNA_match	22357	28603	100	+	.	ID=TRINITY_GG_386_c0_g1_i2.path1;Name=TRINITY_GG_386_c0_g1_i2;Dir=antisense;Target=TRINITY_GG_386_c0_g1_i2 570 6816;Gap=M6247
k141_1049	Seison-GA2-softmasked	cDNA_match	12855	14274	80	+	.	ID=TRINITY_GG_391_c0_g1_i3.path1;Name=TRINITY_GG_391_c0_g1_i3;Dir=antisense;Target=TRINITY_GG_391_c0_g1_i3 1 1140;Gap=M393 D47 M274 D44 M97 D50 M69 D48 M66 D43 M136 D48 M105
k141_1049	Seison-GA2-softmasked	cDNA_match	14327	14419	100	+	.	ID=TRINITY_GG_391_c0_g1_i3.path1;Name=TRINITY_GG_391_c0_g1_i3;Dir=antisense;Target=TRINITY_GG_391_c0_g1_i3 1141 1233;Gap=M93
k141_1049	Seison-GA2-softmasked	cDNA_match	12855	14274	75	+	.	ID=TRINITY_GG_391_c0_g1_i4.path1;Name=TRINITY_GG_391_c0_g1_i4;Dir=antisense;Target=TRINITY_GG_391_c0_g1_i4 1 1072;Gap=M393 D47 M129 D68 M77 D44 M97 D50 M69 D48 M66 D43 M136 D48 M105
k141_1049	Seison-GA2-softmasked	cDNA_match	14327	14419	100	+	.	ID=TRINITY_GG_391_c0_g1_i4.path1;Name=TRINITY_GG_391_c0_g1_i4;Dir=antisense;Target=TRINITY_GG_391_c0_g1_i4 1073 1165;Gap=M93
k141_1049	Seison-GA2-softmasked	cDNA_match	34691	36404	81	+	.	ID=TRINITY_GG_390_c0_g2_i1.path1;Name=TRINITY_GG_390_c0_g2_i1;Dir=indeterminate;Target=TRINITY_GG_390_c0_g2_i1 1 1402;Gap=M433 D49 M274 D45 M284 D54 M215 D74 M64 D45 M104 D45 M28
k141_1049	Seison-GA2-softmasked	cDNA_match	6048	7908	96	+	.	ID=TRINITY_GG_392_c0_g1_i1.path1;Name=TRINITY_GG_392_c0_g1_i1;Dir=antisense;Target=TRINITY_GG_392_c0_g1_i1 1 1796;Gap=M166 D65 M1630
k141_1049	Seison-GA2-softmasked	cDNA_match	8364	8956	90	+	.	ID=TRINITY_GG_392_c0_g1_i1.path1;Name=TRINITY_GG_392_c0_g1_i1;Dir=antisense;Target=TRINITY_GG_392_c0_g1_i1 1797 2332;Gap=M292 D57 M244
k141_1049	Seison-GA2-softmasked	cDNA_match	6048	7908	96	+	.	ID=TRINITY_GG_392_c0_g1_i3.path1;Name=TRINITY_GG_392_c0_g1_i3;Dir=antisense;Target=TRINITY_GG_392_c0_g1_i3 1 1796;Gap=M166 D65 M1630
k141_1049	Seison-GA2-softmasked	cDNA_match	8364	8473	100	+	.	ID=TRINITY_GG_392_c0_g1_i3.path1;Name=TRINITY_GG_392_c0_g1_i3;Dir=antisense;Target=TRINITY_GG_392_c0_g1_i3 1797 1906;Gap=M110
k141_1049	Seison-GA2-softmasked	cDNA_match	8611	8956	83	+	.	ID=TRINITY_GG_392_c0_g1_i3.path1;Name=TRINITY_GG_392_c0_g1_i3;Dir=antisense;Target=TRINITY_GG_392_c0_g1_i3 1907 2195;Gap=M45 D57 M244
k141_1049	Seison-GA2-softmasked	cDNA_match	34210	34540	100	+	.	ID=TRINITY_GG_394_c0_g1_i3.path1;Name=TRINITY_GG_394_c0_g1_i3;Dir=indeterminate;Target=TRINITY_GG_394_c0_g1_i3 1 331;Gap=M331
k141_1049	Seison-GA2-softmasked	cDNA_match	34210	34646	90	+	.	ID=TRINITY_GG_394_c0_g1_i4.path1;Name=TRINITY_GG_394_c0_g1_i4;Dir=indeterminate;Target=TRINITY_GG_394_c0_g1_i4 1 397;Gap=M272 D40 M125
k141_1049	Seison-GA2-softmasked	cDNA_match	34275	34540	97	+	.	ID=TRINITY_GG_394_c0_g1_i2.path1;Name=TRINITY_GG_394_c0_g1_i2;Dir=indeterminate;Target=TRINITY_GG_394_c0_g1_i2 13 277;Gap=M74 D1 M191
k141_1049	Seison-GA2-softmasked	cDNA_match	12855	13945	76	+	.	ID=TRINITY_GG_391_c0_g1_i1.path1;Name=TRINITY_GG_391_c0_g1_i1;Dir=indeterminate;Target=TRINITY_GG_391_c0_g1_i1 1 834;Gap=M393 D47 M129 D68 M77 D44 M97 D50 M69 D48 M69
k141_1049	Seison-GA2-softmasked	cDNA_match	13754	14274	72	+	.	ID=TRINITY_GG_391_c0_g1_i1.path2;Name=TRINITY_GG_391_c0_g1_i1;Dir=antisense;Target=TRINITY_GG_391_c0_g1_i1 835 1216;Gap=M75 D48 M66 D43 M136 D48 M105
k141_1049	Seison-GA2-softmasked	cDNA_match	14327	14419	100	+	.	ID=TRINITY_GG_391_c0_g1_i1.path2;Name=TRINITY_GG_391_c0_g1_i1;Dir=antisense;Target=TRINITY_GG_391_c0_g1_i1 1217 1309;Gap=M93
k141_1049	Seison-GA2-softmasked	cDNA_match	6048	7908	96	+	.	ID=TRINITY_GG_392_c0_g1_i2.path1;Name=TRINITY_GG_392_c0_g1_i2;Dir=antisense;Target=TRINITY_GG_392_c0_g1_i2 1 1796;Gap=M166 D65 M1630
k141_1049	Seison-GA2-softmasked	cDNA_match	8080	8225	99	+	.	ID=TRINITY_GG_392_c0_g1_i2.path1;Name=TRINITY_GG_392_c0_g1_i2;Dir=antisense;Target=TRINITY_GG_392_c0_g1_i2 1797 1942;Gap=M146
k141_2654	Seison-GA2-softmasked	cDNA_match	399	508	98	+	.	ID=TRINITY_GG_393_c0_g1_i1.path1;Name=TRINITY_GG_393_c0_g1_i1;Dir=indeterminate;Target=TRINITY_GG_393_c0_g1_i1 1 110;Gap=M110
k141_1049	Seison-GA2-softmasked	cDNA_match	14	642	100	+	.	ID=TRINITY_GG_393_c0_g1_i1.path2;Name=TRINITY_GG_393_c0_g1_i1;Dir=indeterminate;Target=TRINITY_GG_393_c0_g1_i1 111 739;Gap=M629
k141_732	Seison-GA2-softmasked	cDNA_match	7435	8262	99	+	.	ID=TRINITY_GG_395_c1_g1_i1.path1;Name=TRINITY_GG_395_c1_g1_i1;Dir=indeterminate;Target=TRINITY_GG_395_c1_g1_i1 1 828;Gap=M828
k141_732	Seison-GA2-softmasked	cDNA_match	8246	8834	100	+	.	ID=TRINITY_GG_395_c2_g1_i1.path1;Name=TRINITY_GG_395_c2_g1_i1;Dir=indeterminate;Target=TRINITY_GG_395_c2_g1_i1 3 591;Gap=M589
k141_1049	Seison-GA2-softmasked	cDNA_match	34279	34411	95	+	.	ID=TRINITY_GG_394_c0_g1_i1.path1;Name=TRINITY_GG_394_c0_g1_i1;Dir=indeterminate;Target=TRINITY_GG_394_c0_g1_i1 17 148;Gap=M70 D1 M62
k141_1049	Seison-GA2-softmasked	cDNA_match	34445	34646	80	+	.	ID=TRINITY_GG_394_c0_g1_i1.path1;Name=TRINITY_GG_394_c0_g1_i1;Dir=indeterminate;Target=TRINITY_GG_394_c0_g1_i1 162 323;Gap=M37 D40 M125
k141_732	Seison-GA2-softmasked	cDNA_match	7435	8262	92	+	.	ID=TRINITY_GG_395_c1_g1_i2.path1;Name=TRINITY_GG_395_c1_g1_i2;Dir=indeterminate;Target=TRINITY_GG_395_c1_g1_i2 1 766;Gap=M540 D62 M226
k141_732	Seison-GA2-softmasked	cDNA_match	6940	7305	100	+	.	ID=TRINITY_GG_395_c3_g1_i1.path1;Name=TRINITY_GG_395_c3_g1_i1;Dir=indeterminate;Target=TRINITY_GG_395_c3_g1_i1 1 366;Gap=M366
k141_732	Seison-GA2-softmasked	cDNA_match	9685	10224	100	+	.	ID=TRINITY_GG_395_c4_g1_i1.path1;Name=TRINITY_GG_395_c4_g1_i1;Dir=indeterminate;Target=TRINITY_GG_395_c4_g1_i1 1 540;Gap=M540
k141_732	Seison-GA2-softmasked	cDNA_match	6534	6768	100	+	.	ID=TRINITY_GG_395_c5_g1_i1.path1;Name=TRINITY_GG_395_c5_g1_i1;Dir=indeterminate;Target=TRINITY_GG_395_c5_g1_i1 2 236;Gap=M235
k141_732	Seison-GA2-softmasked	cDNA_match	9178	9682	99	+	.	ID=TRINITY_GG_395_c6_g1_i1.path1;Name=TRINITY_GG_395_c6_g1_i1;Dir=indeterminate;Target=TRINITY_GG_395_c6_g1_i1 1 505;Gap=M505
k141_732	Seison-GA2-softmasked	cDNA_match	11676	11965	100	+	.	ID=TRINITY_GG_395_c7_g1_i1.path1;Name=TRINITY_GG_395_c7_g1_i1;Dir=indeterminate;Target=TRINITY_GG_395_c7_g1_i1 1 290;Gap=M290
k141_732	Seison-GA2-softmasked	cDNA_match	8828	9112	99	+	.	ID=TRINITY_GG_395_c8_g1_i1.path1;Name=TRINITY_GG_395_c8_g1_i1;Dir=indeterminate;Target=TRINITY_GG_395_c8_g1_i1 1 285;Gap=M285
k141_732	Seison-GA2-softmasked	cDNA_match	17290	17562	100	+	.	ID=TRINITY_GG_396_c0_g1_i1.path1;Name=TRINITY_GG_396_c0_g1_i1;Dir=indeterminate;Target=TRINITY_GG_396_c0_g1_i1 1 273;Gap=M273
k141_732	Seison-GA2-softmasked	cDNA_match	16935	17290	87	+	.	ID=TRINITY_GG_396_c1_g1_i1.path1;Name=TRINITY_GG_396_c1_g1_i1;Dir=indeterminate;Target=TRINITY_GG_396_c1_g1_i1 1 312;Gap=M126 D44 M186
k141_732	Seison-GA2-softmasked	cDNA_match	15799	16170	97	+	.	ID=TRINITY_GG_397_c0_g1_i2.path1;Name=TRINITY_GG_397_c0_g1_i2;Dir=indeterminate;Target=TRINITY_GG_397_c0_g1_i2 1 375;Gap=M356 I3 M16
k141_732	Seison-GA2-softmasked	cDNA_match	16127	16329	100	+	.	ID=TRINITY_GG_397_c1_g1_i1.path1;Name=TRINITY_GG_397_c1_g1_i1;Dir=indeterminate;Target=TRINITY_GG_397_c1_g1_i1 1 203;Gap=M203
k141_732	Seison-GA2-softmasked	cDNA_match	15213	15283	92	+	.	ID=TRINITY_GG_397_c0_g1_i1.path1;Name=TRINITY_GG_397_c0_g1_i1;Dir=antisense;Target=TRINITY_GG_397_c0_g1_i1 1 71;Gap=M71
k141_732	Seison-GA2-softmasked	cDNA_match	15953	16170	95	+	.	ID=TRINITY_GG_397_c0_g1_i1.path1;Name=TRINITY_GG_397_c0_g1_i1;Dir=antisense;Target=TRINITY_GG_397_c0_g1_i1 72 292;Gap=M202 I3 M16
k141_1326	Seison-GA2-softmasked	cDNA_match	8020	8464	100	+	.	ID=TRINITY_GG_398_c0_g1_i1.path1;Name=TRINITY_GG_398_c0_g1_i1;Dir=indeterminate;Target=TRINITY_GG_398_c0_g1_i1 1 445;Gap=M445
k141_732	Seison-GA2-softmasked	cDNA_match	1666	2635	100	+	.	ID=TRINITY_GG_395_c0_g1_i1.path1;Name=TRINITY_GG_395_c0_g1_i1;Dir=antisense;Target=TRINITY_GG_395_c0_g1_i1 1 970;Gap=M970
k141_732	Seison-GA2-softmasked	cDNA_match	2689	3815	91	+	.	ID=TRINITY_GG_395_c0_g1_i1.path1;Name=TRINITY_GG_395_c0_g1_i1;Dir=antisense;Target=TRINITY_GG_395_c0_g1_i1 971 1999;Gap=M219 D52 M381 D46 M429
k141_732	Seison-GA2-softmasked	cDNA_match	3873	6540	99	+	.	ID=TRINITY_GG_395_c0_g1_i1.path1;Name=TRINITY_GG_395_c0_g1_i1;Dir=antisense;Target=TRINITY_GG_395_c0_g1_i1 2000 4667;Gap=M2668
k141_1326	Seison-GA2-softmasked	cDNA_match	3952	4563	100	+	.	ID=TRINITY_GG_399_c0_g1_i1.path1;Name=TRINITY_GG_399_c0_g1_i1;Dir=antisense;Target=TRINITY_GG_399_c0_g1_i1 1 612;Gap=M612
k141_1326	Seison-GA2-softmasked	cDNA_match	4970	5381	87	+	.	ID=TRINITY_GG_399_c0_g1_i1.path1;Name=TRINITY_GG_399_c0_g1_i1;Dir=antisense;Target=TRINITY_GG_399_c0_g1_i1 613 973;Gap=M117 D51 M244
k141_1326	Seison-GA2-softmasked	cDNA_match	6742	7338	83	+	.	ID=TRINITY_GG_399_c0_g1_i1.path1;Name=TRINITY_GG_399_c0_g1_i1;Dir=antisense;Target=TRINITY_GG_399_c0_g1_i1 974 1474;Gap=M155 D46 M174 D50 M172
k141_1326	Seison-GA2-softmasked	cDNA_match	3952	7338	97	+	.	ID=TRINITY_GG_399_c0_g1_i3.path1;Name=TRINITY_GG_399_c0_g1_i3;Dir=indeterminate;Target=TRINITY_GG_399_c0_g1_i3 1 3286;Gap=M1135 D51 M1979 D50 M172
k141_1326	Seison-GA2-softmasked	cDNA_match	3952	7338	95	+	.	ID=TRINITY_GG_399_c0_g1_i2.path1;Name=TRINITY_GG_399_c0_g1_i2;Dir=indeterminate;Target=TRINITY_GG_399_c0_g1_i2 1 3240;Gap=M1135 D51 M1759 D46 M174 D50 M172
k141_1326	Seison-GA2-softmasked	cDNA_match	4970	5381	87	+	.	ID=TRINITY_GG_399_c0_g1_i4.path1;Name=TRINITY_GG_399_c0_g1_i4;Dir=antisense;Target=TRINITY_GG_399_c0_g1_i4 1 361;Gap=M117 D51 M244
k141_1326	Seison-GA2-softmasked	cDNA_match	6742	7687	75	+	.	ID=TRINITY_GG_399_c0_g1_i4.path1;Name=TRINITY_GG_399_c0_g1_i4;Dir=antisense;Target=TRINITY_GG_399_c0_g1_i4 362 1072;Gap=M155 D46 M174 D50 M105 D44 M78 D48 M126 D47 M73
k141_1326	Seison-GA2-softmasked	cDNA_match	2147	3911	99	+	.	ID=TRINITY_GG_399_c0_g2_i1.path1;Name=TRINITY_GG_399_c0_g2_i1;Dir=indeterminate;Target=TRINITY_GG_399_c0_g2_i1 4 1768;Gap=M1765
k141_443	Seison-GA2-softmasked	cDNA_match	4630	4701	100	+	.	ID=TRINITY_GG_399_c0_g2_i1.path2;Name=TRINITY_GG_399_c0_g2_i1;Dir=indeterminate;Target=TRINITY_GG_399_c0_g2_i1 1769 1840;Gap=M72
k141_4169	Seison-GA2-softmasked	cDNA_match	3683	4171	100	+	.	ID=TRINITY_GG_402_c0_g1_i1.path1;Name=TRINITY_GG_402_c0_g1_i1;Dir=indeterminate;Target=TRINITY_GG_402_c0_g1_i1 4 492;Gap=M489
k141_4169	Seison-GA2-softmasked	cDNA_match	969	1552	100	+	.	ID=TRINITY_GG_403_c0_g1_i1.path1;Name=TRINITY_GG_403_c0_g1_i1;Dir=indeterminate;Target=TRINITY_GG_403_c0_g1_i1 1 584;Gap=M584
k141_1695	Seison-GA2-softmasked	cDNA_match	614	1787	99	+	.	ID=TRINITY_GG_400_c0_g1_i1.path1;Name=TRINITY_GG_400_c0_g1_i1;Dir=indeterminate;Target=TRINITY_GG_400_c0_g1_i1 1 1174;Gap=M1174
k141_3719	Seison-GA2-softmasked	cDNA_match	64211	64317	94	-	.	ID=TRINITY_GG_400_c0_g1_i1.path2;Name=TRINITY_GG_400_c0_g1_i1;Dir=indeterminate;Target=TRINITY_GG_400_c0_g1_i1 1175 1281;Gap=M107
k141_1326	Seison-GA2-softmasked	cDNA_match	2147	3911	96	+	.	ID=TRINITY_GG_399_c0_g2_i2.path1;Name=TRINITY_GG_399_c0_g2_i2;Dir=indeterminate;Target=TRINITY_GG_399_c0_g2_i2 4 1699;Gap=M1234 D69 M462
k141_443	Seison-GA2-softmasked	cDNA_match	4630	4701	100	+	.	ID=TRINITY_GG_399_c0_g2_i2.path2;Name=TRINITY_GG_399_c0_g2_i2;Dir=indeterminate;Target=TRINITY_GG_399_c0_g2_i2 1700 1771;Gap=M72
k141_3186	Seison-GA2-softmasked	cDNA_match	26048	26730	100	+	.	ID=TRINITY_GG_404_c0_g1_i1.path1;Name=TRINITY_GG_404_c0_g1_i1;Dir=indeterminate;Target=TRINITY_GG_404_c0_g1_i1 6 688;Gap=M683
k141_4169	Seison-GA2-softmasked	cDNA_match	10	240	98	+	.	ID=TRINITY_GG_401_c0_g1_i1.path1;Name=TRINITY_GG_401_c0_g1_i1;Dir=indeterminate;Target=TRINITY_GG_401_c0_g1_i1 1 231;Gap=M231
k141_1112	Seison-GA2-softmasked	cDNA_match	367	435	100	-	.	ID=TRINITY_GG_401_c0_g1_i1.path2;Name=TRINITY_GG_401_c0_g1_i1;Dir=indeterminate;Target=TRINITY_GG_401_c0_g1_i1 232 300;Gap=M69
k141_3186	Seison-GA2-softmasked	cDNA_match	9524	11483	86	+	.	ID=TRINITY_GG_406_c0_g1_i16.path1;Name=TRINITY_GG_406_c0_g1_i16;Dir=indeterminate;Target=TRINITY_GG_406_c0_g1_i16 1 1690;Gap=M300 D50 M96 D46 M58 D45 M327 D72 M527 D57 M382
k141_3186	Seison-GA2-softmasked	cDNA_match	26755	27265	100	+	.	ID=TRINITY_GG_405_c0_g1_i1.path1;Name=TRINITY_GG_405_c0_g1_i1;Dir=antisense;Target=TRINITY_GG_405_c0_g1_i1 5 515;Gap=M511
k141_3186	Seison-GA2-softmasked	cDNA_match	27310	27476	100	+	.	ID=TRINITY_GG_405_c0_g1_i1.path1;Name=TRINITY_GG_405_c0_g1_i1;Dir=antisense;Target=TRINITY_GG_405_c0_g1_i1 516 682;Gap=M167
k141_3186	Seison-GA2-softmasked	cDNA_match	27527	29541	100	+	.	ID=TRINITY_GG_405_c0_g1_i1.path1;Name=TRINITY_GG_405_c0_g1_i1;Dir=antisense;Target=TRINITY_GG_405_c0_g1_i1 683 2697;Gap=M2015
k141_3186	Seison-GA2-softmasked	cDNA_match	9524	11149	83	+	.	ID=TRINITY_GG_406_c0_g1_i4.path1;Name=TRINITY_GG_406_c0_g1_i4;Dir=antisense;Target=TRINITY_GG_406_c0_g1_i4 1 1356;Gap=M300 D50 M96 D46 M58 D45 M327 D72 M527 D57 M48
k141_3186	Seison-GA2-softmasked	cDNA_match	12142	12214	100	+	.	ID=TRINITY_GG_406_c0_g1_i4.path1;Name=TRINITY_GG_406_c0_g1_i4;Dir=antisense;Target=TRINITY_GG_406_c0_g1_i4 1357 1429;Gap=M73
k141_3186	Seison-GA2-softmasked	cDNA_match	12258	12678	99	+	.	ID=TRINITY_GG_406_c0_g1_i4.path1;Name=TRINITY_GG_406_c0_g1_i4;Dir=antisense;Target=TRINITY_GG_406_c0_g1_i4 1430 1850;Gap=M421
k141_3186	Seison-GA2-softmasked	cDNA_match	12953	13261	99	+	.	ID=TRINITY_GG_406_c1_g1_i1.path1;Name=TRINITY_GG_406_c1_g1_i1;Dir=antisense;Target=TRINITY_GG_406_c1_g1_i1 3 311;Gap=M309
k141_3186	Seison-GA2-softmasked	cDNA_match	13306	13926	84	+	.	ID=TRINITY_GG_406_c1_g1_i1.path1;Name=TRINITY_GG_406_c1_g1_i1;Dir=antisense;Target=TRINITY_GG_406_c1_g1_i1 312 838;Gap=M196 D50 M117 D44 M214
k141_3186	Seison-GA2-softmasked	cDNA_match	9524	11149	86	+	.	ID=TRINITY_GG_406_c0_g1_i10.path1;Name=TRINITY_GG_406_c0_g1_i10;Dir=antisense;Target=TRINITY_GG_406_c0_g1_i10 1 1402;Gap=M300 D50 M200 D45 M327 D72 M527 D57 M48
k141_3186	Seison-GA2-softmasked	cDNA_match	12142	12214	100	+	.	ID=TRINITY_GG_406_c0_g1_i10.path1;Name=TRINITY_GG_406_c0_g1_i10;Dir=antisense;Target=TRINITY_GG_406_c0_g1_i10 1403 1475;Gap=M73
k141_3186	Seison-GA2-softmasked	cDNA_match	12258	12678	99	+	.	ID=TRINITY_GG_406_c0_g1_i10.path1;Name=TRINITY_GG_406_c0_g1_i10;Dir=antisense;Target=TRINITY_GG_406_c0_g1_i10 1476 1896;Gap=M421
k141_3186	Seison-GA2-softmasked	cDNA_match	12953	13261	99	+	.	ID=TRINITY_GG_406_c1_g1_i2.path1;Name=TRINITY_GG_406_c1_g1_i2;Dir=antisense;Target=TRINITY_GG_406_c1_g1_i2 3 311;Gap=M309
k141_3186	Seison-GA2-softmasked	cDNA_match	13306	13926	78	+	.	ID=TRINITY_GG_406_c1_g1_i2.path1;Name=TRINITY_GG_406_c1_g1_i2;Dir=antisense;Target=TRINITY_GG_406_c1_g1_i2 312 796;Gap=M196 D50 M117 D44 M54 D42 M118
k141_3186	Seison-GA2-softmasked	cDNA_match	8273	8624	100	+	.	ID=TRINITY_GG_406_c2_g1_i1.path1;Name=TRINITY_GG_406_c2_g1_i1;Dir=indeterminate;Target=TRINITY_GG_406_c2_g1_i1 2 353;Gap=M352
k141_3186	Seison-GA2-softmasked	cDNA_match	9524	11371	85	+	.	ID=TRINITY_GG_406_c0_g1_i12.path1;Name=TRINITY_GG_406_c0_g1_i12;Dir=antisense;Target=TRINITY_GG_406_c0_g1_i12 1 1578;Gap=M300 D50 M96 D46 M58 D45 M327 D72 M527 D57 M270
k141_3186	Seison-GA2-softmasked	cDNA_match	12142	12214	100	+	.	ID=TRINITY_GG_406_c0_g1_i12.path1;Name=TRINITY_GG_406_c0_g1_i12;Dir=antisense;Target=TRINITY_GG_406_c0_g1_i12 1579 1651;Gap=M73
k141_3186	Seison-GA2-softmasked	cDNA_match	12258	12678	99	+	.	ID=TRINITY_GG_406_c0_g1_i12.path1;Name=TRINITY_GG_406_c0_g1_i12;Dir=antisense;Target=TRINITY_GG_406_c0_g1_i12 1652 2072;Gap=M421
k141_3186	Seison-GA2-softmasked	cDNA_match	7043	7332	83	+	.	ID=TRINITY_GG_406_c3_g1_i1.path1;Name=TRINITY_GG_406_c3_g1_i1;Dir=indeterminate;Target=TRINITY_GG_406_c3_g1_i1 1 242;Gap=M153 D48 M89
k141_3186	Seison-GA2-softmasked	cDNA_match	21791	22700	100	+	.	ID=TRINITY_GG_406_c4_g1_i1.path1;Name=TRINITY_GG_406_c4_g1_i1;Dir=indeterminate;Target=TRINITY_GG_406_c4_g1_i1 1 910;Gap=M910
k141_3186	Seison-GA2-softmasked	cDNA_match	9524	11371	85	+	.	ID=TRINITY_GG_406_c0_g1_i1.path1;Name=TRINITY_GG_406_c0_g1_i1;Dir=antisense;Target=TRINITY_GG_406_c0_g1_i1 1 1578;Gap=M300 D50 M96 D46 M58 D45 M327 D72 M527 D57 M270
k141_3186	Seison-GA2-softmasked	cDNA_match	11577	12678	99	+	.	ID=TRINITY_GG_406_c0_g1_i1.path1;Name=TRINITY_GG_406_c0_g1_i1;Dir=antisense;Target=TRINITY_GG_406_c0_g1_i1 1579 2680;Gap=M1102
k141_3186	Seison-GA2-softmasked	cDNA_match	7881	8160	100	+	.	ID=TRINITY_GG_406_c6_g1_i1.path1;Name=TRINITY_GG_406_c6_g1_i1;Dir=indeterminate;Target=TRINITY_GG_406_c6_g1_i1 1 280;Gap=M280
k141_3186	Seison-GA2-softmasked	cDNA_match	14616	15023	100	+	.	ID=TRINITY_GG_406_c7_g1_i1.path1;Name=TRINITY_GG_406_c7_g1_i1;Dir=indeterminate;Target=TRINITY_GG_406_c7_g1_i1 1 408;Gap=M408
k141_3186	Seison-GA2-softmasked	cDNA_match	19335	19588	100	+	.	ID=TRINITY_GG_406_c8_g1_i1.path1;Name=TRINITY_GG_406_c8_g1_i1;Dir=indeterminate;Target=TRINITY_GG_406_c8_g1_i1 1 254;Gap=M254
k141_3186	Seison-GA2-softmasked	cDNA_match	20240	20653	87	+	.	ID=TRINITY_GG_406_c9_g1_i1.path1;Name=TRINITY_GG_406_c9_g1_i1;Dir=indeterminate;Target=TRINITY_GG_406_c9_g1_i1 1 362;Gap=M324 D52 M38
k141_2823	Seison-GA2-softmasked	cDNA_match	1828	3251	99	+	.	ID=TRINITY_GG_407_c1_g1_i1.path1;Name=TRINITY_GG_407_c1_g1_i1;Dir=indeterminate;Target=TRINITY_GG_407_c1_g1_i1 3 1426;Gap=M1424
k141_2823	Seison-GA2-softmasked	cDNA_match	4670	4915	100	+	.	ID=TRINITY_GG_407_c3_g1_i1.path1;Name=TRINITY_GG_407_c3_g1_i1;Dir=indeterminate;Target=TRINITY_GG_407_c3_g1_i1 1 246;Gap=M246
k141_2823	Seison-GA2-softmasked	cDNA_match	3243	4145	100	+	.	ID=TRINITY_GG_407_c2_g1_i1.path1;Name=TRINITY_GG_407_c2_g1_i1;Dir=indeterminate;Target=TRINITY_GG_407_c2_g1_i1 1 903;Gap=M903
k141_2823	Seison-GA2-softmasked	cDNA_match	342	1155	99	+	.	ID=TRINITY_GG_407_c4_g1_i1.path1;Name=TRINITY_GG_407_c4_g1_i1;Dir=indeterminate;Target=TRINITY_GG_407_c4_g1_i1 1 814;Gap=M814
k141_2823	Seison-GA2-softmasked	cDNA_match	5201	5716	98	+	.	ID=TRINITY_GG_407_c0_g1_i1.path1;Name=TRINITY_GG_407_c0_g1_i1;Dir=indeterminate;Target=TRINITY_GG_407_c0_g1_i1 1 516;Gap=M516
k141_1326	Seison-GA2-softmasked	cDNA_match	4507	4566	93	+	.	ID=TRINITY_GG_407_c0_g1_i1.path2;Name=TRINITY_GG_407_c0_g1_i1;Dir=indeterminate;Target=TRINITY_GG_407_c0_g1_i1 517 576;Gap=M60
k141_2823	Seison-GA2-softmasked	cDNA_match	1143	1835	99	+	.	ID=TRINITY_GG_407_c5_g1_i1.path1;Name=TRINITY_GG_407_c5_g1_i1;Dir=indeterminate;Target=TRINITY_GG_407_c5_g1_i1 1 693;Gap=M693
k141_2823	Seison-GA2-softmasked	cDNA_match	4147	4595	99	+	.	ID=TRINITY_GG_407_c6_g1_i1.path1;Name=TRINITY_GG_407_c6_g1_i1;Dir=indeterminate;Target=TRINITY_GG_407_c6_g1_i1 1 449;Gap=M449
k141_25	Seison-GA2-softmasked	cDNA_match	29448	29757	99	+	.	ID=TRINITY_GG_408_c0_g1_i1.path1;Name=TRINITY_GG_408_c0_g1_i1;Dir=indeterminate;Target=TRINITY_GG_408_c0_g1_i1 1 310;Gap=M310
k141_25	Seison-GA2-softmasked	cDNA_match	29742	29967	99	+	.	ID=TRINITY_GG_408_c1_g1_i1.path1;Name=TRINITY_GG_408_c1_g1_i1;Dir=indeterminate;Target=TRINITY_GG_408_c1_g1_i1 1 225;Gap=M12 D1 M213
k141_3186	Seison-GA2-softmasked	cDNA_match	17216	17409	100	+	.	ID=TRINITY_GG_406_c5_g1_i1.path1;Name=TRINITY_GG_406_c5_g1_i1;Dir=antisense;Target=TRINITY_GG_406_c5_g1_i1 24 217;Gap=M194
k141_3186	Seison-GA2-softmasked	cDNA_match	17662	19164	83	+	.	ID=TRINITY_GG_406_c5_g1_i1.path1;Name=TRINITY_GG_406_c5_g1_i1;Dir=antisense;Target=TRINITY_GG_406_c5_g1_i1 218 1473;Gap=M90 D51 M633 D47 M315 D49 M96 D44 M36 D56 M86
k141_25	Seison-GA2-softmasked	cDNA_match	30117	30673	87	+	.	ID=TRINITY_GG_409_c0_g1_i14.path1;Name=TRINITY_GG_409_c0_g1_i14;Dir=antisense;Target=TRINITY_GG_409_c0_g1_i14 1 485;Gap=M445 D72 M40
k141_25	Seison-GA2-softmasked	cDNA_match	30765	36188	99	+	.	ID=TRINITY_GG_409_c0_g1_i14.path1;Name=TRINITY_GG_409_c0_g1_i14;Dir=antisense;Target=TRINITY_GG_409_c0_g1_i14 486 5855;Gap=M246 D54 M5124
k141_25	Seison-GA2-softmasked	cDNA_match	30117	30673	87	+	.	ID=TRINITY_GG_409_c0_g1_i1.path1;Name=TRINITY_GG_409_c0_g1_i1;Dir=antisense;Target=TRINITY_GG_409_c0_g1_i1 1 485;Gap=M445 D72 M40
k141_25	Seison-GA2-softmasked	cDNA_match	30765	36188	97	+	.	ID=TRINITY_GG_409_c0_g1_i1.path1;Name=TRINITY_GG_409_c0_g1_i1;Dir=antisense;Target=TRINITY_GG_409_c0_g1_i1 486 5942;Gap=M246 D54 M4066 I87 M1058
k141_25	Seison-GA2-softmasked	cDNA_match	13362	13838	100	+	.	ID=TRINITY_GG_410_c0_g1_i1.path1;Name=TRINITY_GG_410_c0_g1_i1;Dir=indeterminate;Target=TRINITY_GG_410_c0_g1_i1 2 478;Gap=M477
k141_25	Seison-GA2-softmasked	cDNA_match	30117	36188	96	+	.	ID=TRINITY_GG_409_c0_g1_i2.path1;Name=TRINITY_GG_409_c0_g1_i2;Dir=antisense;Target=TRINITY_GG_409_c0_g1_i2 1 6033;Gap=M445 D72 M377 D54 M4066 I87 M1058
k141_25	Seison-GA2-softmasked	cDNA_match	7129	11433	95	+	.	ID=TRINITY_GG_411_c0_g1_i4.path1;Name=TRINITY_GG_411_c0_g1_i4;Dir=indeterminate;Target=TRINITY_GG_411_c0_g1_i4 1 4092;Gap=M2714 D44 M100 D66 M161 D57 M55 D46 M1062
k141_25	Seison-GA2-softmasked	cDNA_match	7129	11433	96	+	.	ID=TRINITY_GG_411_c0_g1_i3.path1;Name=TRINITY_GG_411_c0_g1_i3;Dir=indeterminate;Target=TRINITY_GG_411_c0_g1_i3 1 4138;Gap=M2714 D44 M100 D66 M161 D57 M1163
k141_25	Seison-GA2-softmasked	cDNA_match	25596	25891	100	+	.	ID=TRINITY_GG_412_c1_g1_i1.path1;Name=TRINITY_GG_412_c1_g1_i1;Dir=indeterminate;Target=TRINITY_GG_412_c1_g1_i1 1 296;Gap=M296
k141_25	Seison-GA2-softmasked	cDNA_match	23275	25575	99	+	.	ID=TRINITY_GG_412_c0_g1_i1.path1;Name=TRINITY_GG_412_c0_g1_i1;Dir=indeterminate;Target=TRINITY_GG_412_c0_g1_i1 1 2301;Gap=M2301
k141_25	Seison-GA2-softmasked	cDNA_match	28247	29110	99	+	.	ID=TRINITY_GG_413_c0_g1_i1.path1;Name=TRINITY_GG_413_c0_g1_i1;Dir=indeterminate;Target=TRINITY_GG_413_c0_g1_i1 1 864;Gap=M864
k141_25	Seison-GA2-softmasked	cDNA_match	37194	37635	90	+	.	ID=TRINITY_GG_414_c0_g1_i1.path1;Name=TRINITY_GG_414_c0_g1_i1;Dir=indeterminate;Target=TRINITY_GG_414_c0_g1_i1 1 400;Gap=M108 D42 M292
k141_25	Seison-GA2-softmasked	cDNA_match	26355	27995	100	+	.	ID=TRINITY_GG_416_c0_g1_i1.path1;Name=TRINITY_GG_416_c0_g1_i1;Dir=indeterminate;Target=TRINITY_GG_416_c0_g1_i1 1 1641;Gap=M1641
k141_25	Seison-GA2-softmasked	cDNA_match	2917	4766	97	+	.	ID=TRINITY_GG_415_c0_g1_i1.path1;Name=TRINITY_GG_415_c0_g1_i1;Dir=indeterminate;Target=TRINITY_GG_415_c0_g1_i1 6 1804;Gap=M377 D51 M1422
k141_25	Seison-GA2-softmasked	cDNA_match	275	1000	81	+	.	ID=TRINITY_GG_417_c0_g2_i2.path1;Name=TRINITY_GG_417_c0_g2_i2;Dir=indeterminate;Target=TRINITY_GG_417_c0_g2_i2 8 596;Gap=M128 D43 M130 D46 M190 D48 M141
k141_25	Seison-GA2-softmasked	cDNA_match	275	1000	87	+	.	ID=TRINITY_GG_417_c0_g2_i1.path1;Name=TRINITY_GG_417_c0_g2_i1;Dir=indeterminate;Target=TRINITY_GG_417_c0_g2_i1 8 639;Gap=M301 D46 M190 D48 M141
k141_25	Seison-GA2-softmasked	cDNA_match	988	2422	85	+	.	ID=TRINITY_GG_417_c0_g1_i3.path1;Name=TRINITY_GG_417_c0_g1_i3;Dir=indeterminate;Target=TRINITY_GG_417_c0_g1_i3 1 1223;Gap=M252 D47 M188 D18 M473 D48 M120 D45 M56 D54 M134
k141_25	Seison-GA2-softmasked	cDNA_match	988	2422	81	+	.	ID=TRINITY_GG_417_c0_g1_i4.path1;Name=TRINITY_GG_417_c0_g1_i4;Dir=indeterminate;Target=TRINITY_GG_417_c0_g1_i4 1 1177;Gap=M252 D47 M188 D18 M16 D46 M411 D48 M120 D45 M56 D54 M134
k141_1625	Seison-GA2-softmasked	cDNA_match	5805	6089	100	+	.	ID=TRINITY_GG_418_c0_g1_i1.path1;Name=TRINITY_GG_418_c0_g1_i1;Dir=indeterminate;Target=TRINITY_GG_418_c0_g1_i1 2 286;Gap=M285
k141_1625	Seison-GA2-softmasked	cDNA_match	7169	7380	100	+	.	ID=TRINITY_GG_419_c0_g1_i1.path1;Name=TRINITY_GG_419_c0_g1_i1;Dir=antisense;Target=TRINITY_GG_419_c0_g1_i1 1 212;Gap=M212
k141_1625	Seison-GA2-softmasked	cDNA_match	7436	7661	99	+	.	ID=TRINITY_GG_419_c0_g1_i1.path1;Name=TRINITY_GG_419_c0_g1_i1;Dir=antisense;Target=TRINITY_GG_419_c0_g1_i1 213 438;Gap=M226
k141_25	Seison-GA2-softmasked	cDNA_match	988	2422	84	+	.	ID=TRINITY_GG_417_c0_g1_i2.path1;Name=TRINITY_GG_417_c0_g1_i2;Dir=indeterminate;Target=TRINITY_GG_417_c0_g1_i2 1 1222;Gap=M252 D47 M188 D18 M16 D46 M411 D48 M221 D54 M134
k141_2649	Seison-GA2-softmasked	cDNA_match	9434	9888	97	+	.	ID=TRINITY_GG_420_c0_g1_i13.path1;Name=TRINITY_GG_420_c0_g1_i13;Dir=indeterminate;Target=TRINITY_GG_420_c0_g1_i13 1 455;Gap=M455
k141_2649	Seison-GA2-softmasked	cDNA_match	9235	10324	98	+	.	ID=TRINITY_GG_420_c0_g1_i20.path1;Name=TRINITY_GG_420_c0_g1_i20;Dir=indeterminate;Target=TRINITY_GG_420_c0_g1_i20 1 1090;Gap=M1090
k141_2649	Seison-GA2-softmasked	cDNA_match	9235	10324	96	+	.	ID=TRINITY_GG_420_c0_g1_i17.path1;Name=TRINITY_GG_420_c0_g1_i17;Dir=indeterminate;Target=TRINITY_GG_420_c0_g1_i17 1 1103;Gap=M961 I1 M2 I12 M127
k141_2649	Seison-GA2-softmasked	cDNA_match	9235	10176	97	+	.	ID=TRINITY_GG_420_c0_g1_i15.path1;Name=TRINITY_GG_420_c0_g1_i15;Dir=indeterminate;Target=TRINITY_GG_420_c0_g1_i15 1 933;Gap=M787 D9 M146
k141_2649	Seison-GA2-softmasked	cDNA_match	9235	10324	95	+	.	ID=TRINITY_GG_420_c0_g1_i6.path1;Name=TRINITY_GG_420_c0_g1_i6;Dir=indeterminate;Target=TRINITY_GG_420_c0_g1_i6 1 1115;Gap=M266 I25 M824
k141_25	Seison-GA2-softmasked	cDNA_match	30117	36188	97	+	.	ID=TRINITY_GG_409_c0_g1_i37.path1;Name=TRINITY_GG_409_c0_g1_i37;Dir=antisense;Target=TRINITY_GG_409_c0_g1_i37 1 6087;Gap=M445 D72 M4497 I87 M1058
k141_2817	Seison-GA2-softmasked	cDNA_match	60	479	100	+	.	ID=TRINITY_GG_421_c0_g1_i1.path1;Name=TRINITY_GG_421_c0_g1_i1;Dir=indeterminate;Target=TRINITY_GG_421_c0_g1_i1 1 420;Gap=M420
k141_2649	Seison-GA2-softmasked	cDNA_match	9235	10176	98	+	.	ID=TRINITY_GG_420_c0_g1_i7.path1;Name=TRINITY_GG_420_c0_g1_i7;Dir=indeterminate;Target=TRINITY_GG_420_c0_g1_i7 1 942;Gap=M942
k141_713	Seison-GA2-softmasked	cDNA_match	173169	175170	95	+	.	ID=TRINITY_GG_422_c0_g1_i1.path1;Name=TRINITY_GG_422_c0_g1_i1;Dir=indeterminate;Target=TRINITY_GG_422_c0_g1_i1 6 1915;Gap=M730 D49 M793 D43 M387
k141_25	Seison-GA2-softmasked	cDNA_match	30117	36188	97	+	.	ID=TRINITY_GG_409_c0_g1_i20.path1;Name=TRINITY_GG_409_c0_g1_i20;Dir=antisense;Target=TRINITY_GG_409_c0_g1_i20 1 6105;Gap=M894 D54 M4066 I87 M1058
k141_713	Seison-GA2-softmasked	cDNA_match	88159	88392	90	+	.	ID=TRINITY_GG_423_c1_g1_i1.path1;Name=TRINITY_GG_423_c1_g1_i1;Dir=indeterminate;Target=TRINITY_GG_423_c1_g1_i1 53 286;Gap=M234
k141_713	Seison-GA2-softmasked	cDNA_match	87900	90107	100	+	.	ID=TRINITY_GG_423_c1_g2_i1.path1;Name=TRINITY_GG_423_c1_g2_i1;Dir=antisense;Target=TRINITY_GG_423_c1_g2_i1 3 2210;Gap=M2208
k141_713	Seison-GA2-softmasked	cDNA_match	90165	92045	85	+	.	ID=TRINITY_GG_423_c1_g2_i1.path1;Name=TRINITY_GG_423_c1_g2_i1;Dir=antisense;Target=TRINITY_GG_423_c1_g2_i1 2211 3812;Gap=M219 D53 M118 D45 M427 D47 M329 D48 M154 D43 M125 D43 M230
k141_713	Seison-GA2-softmasked	cDNA_match	92098	93593	83	+	.	ID=TRINITY_GG_423_c1_g2_i1.path1;Name=TRINITY_GG_423_c1_g2_i1;Dir=antisense;Target=TRINITY_GG_423_c1_g2_i1 3813 5067;Gap=M73 D52 M125 D46 M252 D46 M118 D47 M336 D50 M351
k141_713	Seison-GA2-softmasked	cDNA_match	93664	95340	77	+	.	ID=TRINITY_GG_423_c1_g2_i1.path1;Name=TRINITY_GG_423_c1_g2_i1;Dir=antisense;Target=TRINITY_GG_423_c1_g2_i1 5068 6360;Gap=M167 D50 M145 D54 M6 D48 M153 D50 M246 D41 M132 D44 M149 D41 M132 D56 M163
k141_713	Seison-GA2-softmasked	cDNA_match	67881	69659	95	+	.	ID=TRINITY_GG_423_c0_g1_i1.path1;Name=TRINITY_GG_423_c0_g1_i1;Dir=antisense;Target=TRINITY_GG_423_c0_g1_i1 1 1695;Gap=M672 D24 M271 D60 M752
k141_713	Seison-GA2-softmasked	cDNA_match	69738	69978	100	+	.	ID=TRINITY_GG_423_c0_g1_i1.path1;Name=TRINITY_GG_423_c0_g1_i1;Dir=antisense;Target=TRINITY_GG_423_c0_g1_i1 1696 1936;Gap=M241
k141_713	Seison-GA2-softmasked	cDNA_match	70030	70457	100	+	.	ID=TRINITY_GG_423_c0_g1_i1.path1;Name=TRINITY_GG_423_c0_g1_i1;Dir=antisense;Target=TRINITY_GG_423_c0_g1_i1 1937 2364;Gap=M428
k141_713	Seison-GA2-softmasked	cDNA_match	87900	90107	100	+	.	ID=TRINITY_GG_423_c1_g2_i2.path1;Name=TRINITY_GG_423_c1_g2_i2;Dir=antisense;Target=TRINITY_GG_423_c1_g2_i2 3 2210;Gap=M2208
k141_713	Seison-GA2-softmasked	cDNA_match	90165	92045	87	+	.	ID=TRINITY_GG_423_c1_g2_i2.path1;Name=TRINITY_GG_423_c1_g2_i2;Dir=antisense;Target=TRINITY_GG_423_c1_g2_i2 2211 3859;Gap=M219 D53 M118 D45 M803 D48 M154 D43 M125 D43 M230
k141_713	Seison-GA2-softmasked	cDNA_match	92098	93593	83	+	.	ID=TRINITY_GG_423_c1_g2_i2.path1;Name=TRINITY_GG_423_c1_g2_i2;Dir=antisense;Target=TRINITY_GG_423_c1_g2_i2 3860 5114;Gap=M73 D52 M125 D46 M252 D46 M118 D47 M336 D50 M351
k141_713	Seison-GA2-softmasked	cDNA_match	93664	95340	77	+	.	ID=TRINITY_GG_423_c1_g2_i2.path1;Name=TRINITY_GG_423_c1_g2_i2;Dir=antisense;Target=TRINITY_GG_423_c1_g2_i2 5115 6407;Gap=M167 D50 M145 D54 M6 D48 M153 D50 M246 D41 M132 D44 M149 D41 M132 D56 M163
k141_713	Seison-GA2-softmasked	cDNA_match	163701	164847	94	+	.	ID=TRINITY_GG_423_c3_g1_i1.path1;Name=TRINITY_GG_423_c3_g1_i1;Dir=indeterminate;Target=TRINITY_GG_423_c3_g1_i1 1 1085;Gap=M340 D62 M745
k141_713	Seison-GA2-softmasked	cDNA_match	87900	90107	100	+	.	ID=TRINITY_GG_423_c1_g2_i3.path1;Name=TRINITY_GG_423_c1_g2_i3;Dir=antisense;Target=TRINITY_GG_423_c1_g2_i3 3 2210;Gap=M2208
k141_713	Seison-GA2-softmasked	cDNA_match	90165	92045	85	+	.	ID=TRINITY_GG_423_c1_g2_i3.path1;Name=TRINITY_GG_423_c1_g2_i3;Dir=antisense;Target=TRINITY_GG_423_c1_g2_i3 2211 3812;Gap=M219 D53 M118 D45 M427 D47 M329 D48 M154 D43 M125 D43 M230
k141_713	Seison-GA2-softmasked	cDNA_match	92098	95340	80	+	.	ID=TRINITY_GG_423_c1_g2_i3.path1;Name=TRINITY_GG_423_c1_g2_i3;Dir=antisense;Target=TRINITY_GG_423_c1_g2_i3 3813 6430;Gap=M73 D52 M125 D46 M252 D46 M118 D47 M336 D50 M588 D50 M145 D54 M6 D48 M153 D50 M246 D41 M132 D44 M149 D41 M132 D56 M163
k141_713	Seison-GA2-softmasked	cDNA_match	163701	164847	89	+	.	ID=TRINITY_GG_423_c3_g1_i4.path1;Name=TRINITY_GG_423_c3_g1_i4;Dir=indeterminate;Target=TRINITY_GG_423_c3_g1_i4 1 1026;Gap=M340 D62 M489 D59 M197
k141_713	Seison-GA2-softmasked	cDNA_match	95467	98654	99	+	.	ID=TRINITY_GG_423_c2_g1_i2.path1;Name=TRINITY_GG_423_c2_g1_i2;Dir=indeterminate;Target=TRINITY_GG_423_c2_g1_i2 4 3194;Gap=M2319 I3 M869
k141_713	Seison-GA2-softmasked	cDNA_match	30594	31054	100	+	.	ID=TRINITY_GG_423_c4_g1_i1.path1;Name=TRINITY_GG_423_c4_g1_i1;Dir=antisense;Target=TRINITY_GG_423_c4_g1_i1 1 461;Gap=M461
k141_713	Seison-GA2-softmasked	cDNA_match	31116	31252	100	+	.	ID=TRINITY_GG_423_c4_g1_i1.path1;Name=TRINITY_GG_423_c4_g1_i1;Dir=antisense;Target=TRINITY_GG_423_c4_g1_i1 462 598;Gap=M137
k141_713	Seison-GA2-softmasked	cDNA_match	31306	32146	80	+	.	ID=TRINITY_GG_423_c4_g1_i1.path1;Name=TRINITY_GG_423_c4_g1_i1;Dir=antisense;Target=TRINITY_GG_423_c4_g1_i1 599 1275;Gap=M106 D54 M57 D65 M81 D45 M433
k141_713	Seison-GA2-softmasked	cDNA_match	32510	32589	100	+	.	ID=TRINITY_GG_423_c4_g1_i1.path1;Name=TRINITY_GG_423_c4_g1_i1;Dir=antisense;Target=TRINITY_GG_423_c4_g1_i1 1276 1355;Gap=M80
k141_713	Seison-GA2-softmasked	cDNA_match	30594	31054	100	+	.	ID=TRINITY_GG_423_c4_g1_i3.path1;Name=TRINITY_GG_423_c4_g1_i3;Dir=antisense;Target=TRINITY_GG_423_c4_g1_i3 1 461;Gap=M461
k141_713	Seison-GA2-softmasked	cDNA_match	31116	31252	100	+	.	ID=TRINITY_GG_423_c4_g1_i3.path1;Name=TRINITY_GG_423_c4_g1_i3;Dir=antisense;Target=TRINITY_GG_423_c4_g1_i3 462 598;Gap=M137
k141_713	Seison-GA2-softmasked	cDNA_match	31306	32146	88	+	.	ID=TRINITY_GG_423_c4_g1_i3.path1;Name=TRINITY_GG_423_c4_g1_i3;Dir=antisense;Target=TRINITY_GG_423_c4_g1_i3 599 1340;Gap=M106 D54 M203 D45 M433
k141_713	Seison-GA2-softmasked	cDNA_match	32510	32589	100	+	.	ID=TRINITY_GG_423_c4_g1_i3.path1;Name=TRINITY_GG_423_c4_g1_i3;Dir=antisense;Target=TRINITY_GG_423_c4_g1_i3 1341 1420;Gap=M80
k141_713	Seison-GA2-softmasked	cDNA_match	165164	166082	100	+	.	ID=TRINITY_GG_423_c6_g1_i1.path1;Name=TRINITY_GG_423_c6_g1_i1;Dir=indeterminate;Target=TRINITY_GG_423_c6_g1_i1 13 931;Gap=M919
k141_713	Seison-GA2-softmasked	cDNA_match	30594	31054	100	+	.	ID=TRINITY_GG_423_c4_g1_i4.path1;Name=TRINITY_GG_423_c4_g1_i4;Dir=antisense;Target=TRINITY_GG_423_c4_g1_i4 1 461;Gap=M461
k141_713	Seison-GA2-softmasked	cDNA_match	31116	31252	100	+	.	ID=TRINITY_GG_423_c4_g1_i4.path1;Name=TRINITY_GG_423_c4_g1_i4;Dir=antisense;Target=TRINITY_GG_423_c4_g1_i4 462 598;Gap=M137
k141_713	Seison-GA2-softmasked	cDNA_match	31306	32589	87	+	.	ID=TRINITY_GG_423_c4_g1_i4.path1;Name=TRINITY_GG_423_c4_g1_i4;Dir=antisense;Target=TRINITY_GG_423_c4_g1_i4 599 1718;Gap=M106 D54 M57 D65 M81 D45 M876
k141_713	Seison-GA2-softmasked	cDNA_match	7495	8020	100	+	.	ID=TRINITY_GG_423_c7_g1_i1.path1;Name=TRINITY_GG_423_c7_g1_i1;Dir=indeterminate;Target=TRINITY_GG_423_c7_g1_i1 1 526;Gap=M526
k141_713	Seison-GA2-softmasked	cDNA_match	23248	24229	100	+	.	ID=TRINITY_GG_423_c5_g1_i2.path1;Name=TRINITY_GG_423_c5_g1_i2;Dir=antisense;Target=TRINITY_GG_423_c5_g1_i2 11 992;Gap=M982
k141_713	Seison-GA2-softmasked	cDNA_match	24434	24544	100	+	.	ID=TRINITY_GG_423_c5_g1_i2.path1;Name=TRINITY_GG_423_c5_g1_i2;Dir=antisense;Target=TRINITY_GG_423_c5_g1_i2 993 1103;Gap=M111
k141_713	Seison-GA2-softmasked	cDNA_match	24615	26061	96	+	.	ID=TRINITY_GG_423_c5_g1_i2.path1;Name=TRINITY_GG_423_c5_g1_i2;Dir=antisense;Target=TRINITY_GG_423_c5_g1_i2 1104 2504;Gap=M943 D48 M426 I2 M30
k141_713	Seison-GA2-softmasked	cDNA_match	67881	69659	95	+	.	ID=TRINITY_GG_423_c0_g1_i6.path1;Name=TRINITY_GG_423_c0_g1_i6;Dir=antisense;Target=TRINITY_GG_423_c0_g1_i6 1 1749;Gap=M712 I30 M255 D60 M752
k141_713	Seison-GA2-softmasked	cDNA_match	69738	69978	100	+	.	ID=TRINITY_GG_423_c0_g1_i6.path1;Name=TRINITY_GG_423_c0_g1_i6;Dir=antisense;Target=TRINITY_GG_423_c0_g1_i6 1750 1990;Gap=M241
k141_713	Seison-GA2-softmasked	cDNA_match	70030	70457	100	+	.	ID=TRINITY_GG_423_c0_g1_i6.path1;Name=TRINITY_GG_423_c0_g1_i6;Dir=antisense;Target=TRINITY_GG_423_c0_g1_i6 1991 2418;Gap=M428
k141_713	Seison-GA2-softmasked	cDNA_match	50646	51923	100	+	.	ID=TRINITY_GG_423_c8_g1_i1.path1;Name=TRINITY_GG_423_c8_g1_i1;Dir=indeterminate;Target=TRINITY_GG_423_c8_g1_i1 1 1278;Gap=M1278
k141_713	Seison-GA2-softmasked	cDNA_match	49594	50658	100	+	.	ID=TRINITY_GG_423_c9_g2_i1.path1;Name=TRINITY_GG_423_c9_g2_i1;Dir=indeterminate;Target=TRINITY_GG_423_c9_g2_i1 1 1065;Gap=M1065
k141_713	Seison-GA2-softmasked	cDNA_match	43852	44396	99	+	.	ID=TRINITY_GG_423_c9_g1_i1.path1;Name=TRINITY_GG_423_c9_g1_i1;Dir=indeterminate;Target=TRINITY_GG_423_c9_g1_i1 1 544;Gap=M297 D1 M247
k141_713	Seison-GA2-softmasked	cDNA_match	3657	7214	98	+	.	ID=TRINITY_GG_423_c7_g1_i3.path1;Name=TRINITY_GG_423_c7_g1_i3;Dir=antisense;Target=TRINITY_GG_423_c7_g1_i3 1 3500;Gap=M361 D58 M3139
k141_713	Seison-GA2-softmasked	cDNA_match	7614	8020	100	+	.	ID=TRINITY_GG_423_c7_g1_i3.path1;Name=TRINITY_GG_423_c7_g1_i3;Dir=antisense;Target=TRINITY_GG_423_c7_g1_i3 3501 3907;Gap=M407
k141_713	Seison-GA2-softmasked	cDNA_match	107732	108002	99	+	.	ID=TRINITY_GG_423_c10_g1_i4.path1;Name=TRINITY_GG_423_c10_g1_i4;Dir=indeterminate;Target=TRINITY_GG_423_c10_g1_i4 1 271;Gap=M271
k141_713	Seison-GA2-softmasked	cDNA_match	107732	107971	99	+	.	ID=TRINITY_GG_423_c10_g1_i3.path1;Name=TRINITY_GG_423_c10_g1_i3;Dir=antisense;Target=TRINITY_GG_423_c10_g1_i3 1 240;Gap=M240
k141_713	Seison-GA2-softmasked	cDNA_match	108357	108478	100	+	.	ID=TRINITY_GG_423_c10_g1_i3.path1;Name=TRINITY_GG_423_c10_g1_i3;Dir=antisense;Target=TRINITY_GG_423_c10_g1_i3 241 362;Gap=M122
[truncated: 49,692 more rows]
